# Supplementary material for: Crystal structure of 3-(2,5-di­meth­oxy­phen­yl)propionic acid
Source: Acta Crystallogr E Crystallogr Commun. 2015 Apr 25;71(Pt 5):o337–8. doi: 10.1107/S2056989015007641 (PMC4420092; doi:10.1107/S2056989015007641)
Supplement: Supplementary file 1 [file e-71-0o337-sup1.cif]

##############################################################################
#                                                                            #
# This CIF contains the data in a paper accepted for publication in          #
# Acta Crystallographica Section E. It conforms to the requirements of       #
# Notes for Authors for Acta Crystallographica Section E, and has been       #
# peer reviewed under the auspices of the IUCr Commission on Journals.       #
#                                                                            #
# Full details of the Crystallographic Information File format               #
# are given in the paper "The Crystallographic Information File (CIF):       #
# a New Standard Archive File for Crystallography" by S. R. Hall, F. H.      #
# Allen and I. D. Brown [Acta Cryst. (1991), A47, 655-685].                  #
#                                                                            #
# The current version of the core CIF dictionary is obtainable from          #
# ftp://ftp.iucr.org/pub/cif_core.dic.                                       #
#                                                                            #
# Software is freely available for graphical display of the structure(s)     #
# in this CIF. For information consult the CIF software page                 #
# http://www.iucr.org/resources/cif/software.                                #
#                                                                            #
# This file may be used for bona fide research purposes within the           #
# scientific community so long as proper attribution is given to the journal # 
# article from which it was obtained.                                        #
#                                                                            #
##############################################################################
data_I
_database_code_depnum_ccdc_archive 'CCDC 1060285'
_audit_creation_method
;
Olex2 1.2
(compiled 2015.01.26 svn.r3151 for OlexSys, GUI svn.r4998)
;
_journal_date_recd_electronic     2015-04-12
_journal_date_accepted     2015-04-18
_journal_name_full     'Acta Crystallographica, Section E'
_journal_year     2015
_journal_volume     71
_journal_issue      5
_journal_page_first     o337
_journal_page_last     o338
_journal_paper_category     HO
_journal_paper_doi     10.1107/S2056989015007641
_journal_coeditor_code     QM2110
_publ_contact_author_name     'Thies Thiemann'
_publ_contact_author_address
;
Department of Chemistry
United Arab Emirates University
AL Ain
Abu Dhabi
United Arab Emirates
;
_publ_contact_author_email     'thies@uaeu.ac.ae'
_publ_contact_author_fax     '0097137671291'
_publ_contact_author_phone     '00971566925943'
_publ_section_title
;
Crystal structure of 3-(2,5-dimethoxyphenyl)propionic acid
;
loop_
    _publ_author_name
    _publ_author_footnote
    _publ_author_address
    'Bugenhagen, Bernhard' .
;
Institute of Inorganic Chemistry
University of Hamburg
Hamburg
Germany
;
    'Al Jasem, Yosef' .
;
Department of Chemical Engineering
;
    'AlAzani, Mariam' .
;
Department of Chemistry
United Arab Emirates University
AL Ain
Abu Dhabi
United Arab Emirates
;
    'Thiemann, Thies' .
;
Department of Chemistry
United Arab Emirates University
AL Ain
Abu Dhabi
United Arab Emirates
;
_publ_section_synopsis     .
_chemical_name_systematic
;
3-(2,5-Dimethoxyphenyl)propionic acid
;
_chemical_name_common     ?
_chemical_formula_moiety     'C11 H14 O4'
_chemical_formula_sum     'C11 H14 O4'
_chemical_formula_iupac     'C11 H14 O4'
_chemical_formula_weight     210.22
_chemical_melting_point     ?
_chemical_melting_point_gt     339
_chemical_melting_point_lt     340
_shelx_space_group_comment
;
The symmetry employed for this shelxl refinement is uniquely defined
by the following loop, which should always be used as a source of
symmetry information in preference to the above space-group names.
They are only intended as comments.
;
_space_group_crystal_system     monoclinic
_space_group_name_H-M_alt     'C 2/c'
_space_group_name_Hall     '-C 2yc'
loop_
    _space_group_symop_operation_xyz
    'x, y, z'
    '-x, y, -z+1/2'
    'x+1/2, y+1/2, z'
    '-x+1/2, y+1/2, -z+1/2'
    '-x, -y, -z'
    'x, -y, z-1/2'
    '-x+1/2, -y+1/2, -z'
    'x+1/2, -y+1/2, z-1/2'
_cell_length_a     24.3212(10)
_cell_length_b     4.6512(2)
_cell_length_c     19.7411(8)
_cell_angle_alpha     90
_cell_angle_beta     109.1782(6)
_cell_angle_gamma     90
_cell_volume     2109.23(15)
_cell_formula_units_Z     8
_cell_measurement_reflns_used     9914
_cell_measurement_theta_min     2.32
_cell_measurement_theta_max     31.16
_cell_measurement_temperature     100.10(10)
_exptl_crystal_description     'bar'
_exptl_crystal_colour     'clear light colourless'
_exptl_crystal_size_max     0.3
_exptl_crystal_size_mid     0.1
_exptl_crystal_size_min     0.02
_exptl_crystal_density_diffrn     1.324
_exptl_crystal_density_meas     ?
_exptl_crystal_density_method     ?
_exptl_crystal_F_000     896
_exptl_absorpt_coefficient_mu     0.101
_exptl_absorpt_correction_type     multi-scan
_exptl_absorpt_process_details
;
(SADABS; Bruker, 2013)
;
_shelx_estimated_absorpt_T_min     0.970
_shelx_estimated_absorpt_T_max     0.998
_exptl_absorpt_correction_T_min     0.6035
_exptl_absorpt_correction_T_max     0.7462
_exptl_special_details
;
SADABS-2012/1 (Bruker,2012) was used for absorption correction.
wR2(int) was 0.1419 before and 0.0438 after correction.
The Ratio of minimum to maximum transmission is 0.8088.
The \l/2 correction factor is 0.0015.
;
_diffrn_ambient_temperature     100.10(10)
_diffrn_radiation_type     MoK\a
_diffrn_radiation_wavelength     0.71073
_diffrn_measurement_device_type     'Bruker APEXII CCD'
_diffrn_measurement_method     '\f and \w scans'
_diffrn_detector_area_resol_mean     ?
_diffrn_reflns_number     20284
_diffrn_reflns_av_R_equivalents     0.0279
_diffrn_reflns_theta_min     1.773
_diffrn_reflns_theta_max     31.293
_diffrn_reflns_theta_full     26.000
_diffrn_measured_fraction_theta_max     0.933
_diffrn_measured_fraction_theta_full     0.991
_diffrn_reflns_limit_h_min     -35
_diffrn_reflns_limit_h_max     34
_diffrn_reflns_limit_k_min     -6
_diffrn_reflns_limit_k_max     6
_diffrn_reflns_limit_l_min     -27
_diffrn_reflns_limit_l_max     28
_diffrn_standards_number     0
_refine_special_details     ?
_reflns_number_total     3224
_reflns_number_gt     2927
_reflns_threshold_expression     I>2\s(I)
_refine_ls_structure_factor_coef     Fsqd
_refine_ls_matrix_type     full
_refine_ls_R_factor_all     0.0396
_refine_ls_R_factor_gt     0.0362
_refine_ls_wR_factor_gt     0.1041
_refine_ls_wR_factor_ref     0.1074
_refine_ls_goodness_of_fit_ref     1.051
_refine_ls_restrained_S_all     1.051
_refine_ls_number_reflns     3224
_refine_ls_number_parameters     142
_refine_ls_number_restraints     0
_refine_ls_hydrogen_treatment     mixed
_refine_ls_weighting_scheme     calc
_refine_ls_weighting_details
              'w=1/[\s^2^(Fo^2^)+(0.0556P)^2^+1.4383P] where P=(Fo^2^+2Fc^2^)/3'
_atom_sites_solution_hydrogens     mixed
_atom_sites_solution_primary     direct
_atom_sites_solution_secondary     ?
_refine_ls_shift/su_max     0.001
_refine_ls_shift/su_mean     0.000
_refine_diff_density_max     0.441
_refine_diff_density_min     -0.181
_refine_ls_extinction_method     none
_refine_ls_extinction_coef     .
loop_
    _atom_type_symbol
    _atom_type_description
    _atom_type_scat_dispersion_real
    _atom_type_scat_dispersion_imag
    _atom_type_scat_source
    'C' 'C' 0.0033 0.0016
                         'International Tables Vol C Tables 4.2.6.8 and 6.1.1.4'
    'H' 'H' 0.0000 0.0000
                         'International Tables Vol C Tables 4.2.6.8 and 6.1.1.4'
    'O' 'O' 0.0106 0.0060
                         'International Tables Vol C Tables 4.2.6.8 and 6.1.1.4'
_computing_data_collection
;
APEX2 (Bruker, 2013)
;
_computing_cell_refinement
;
SAINT (Bruker, 2013)
;
_computing_data_reduction
;
SAINT (Bruker, 2013)
;
_computing_structure_solution
;
SIR2004 (Burla <i>et al.</i>,  2007)
;
_computing_structure_refinement
;
SHELXl2013 (Sheldrick, 2015)
;
_computing_molecular_graphics
;
PLATON (Spek, 2009) and Mercury (Macrae <i>et al.</i>,  2008)
;
_computing_publication_material
;
OLEX2 (Dolomanov <i>et al.</i>,  2009)
;
loop_
    _atom_site_type_symbol
    _atom_site_label
    _atom_site_fract_x
    _atom_site_fract_y
    _atom_site_fract_z
    _atom_site_U_iso_or_equiv
    _atom_site_adp_type
    _atom_site_calc_flag
    _atom_site_occupancy
    _atom_site_disorder_assembly
    _atom_site_disorder_group
    C C1 0.36178(4) 0.50978(18) 0.70073(5) 0.01639(17) Uani d 1 . .
    C C10 0.44839(4) 0.3697(3) 0.79439(5) 0.0289(2) Uani d 1 . .
    C C11 0.14931(4) 0.2622(2) 0.61260(5) 0.02223(19) Uani d 1 . .
    C C2 0.32768(4) 0.32755(19) 0.72601(5) 0.01806(17) Uani d 1 . .
    C C3 0.26774(4) 0.30632(18) 0.69042(5) 0.01692(17) Uani d 1 . .
    C C4 0.24216(4) 0.47152(18) 0.62979(5) 0.01575(16) Uani d 1 . .
    C C5 0.27657(4) 0.65750(18) 0.60495(4) 0.01568(16) Uani d 1 . .
    C C6 0.33612(4) 0.67778(17) 0.63904(4) 0.01468(16) Uani d 1 . .
    C C7 0.37340(4) 0.86255(18) 0.60859(5) 0.01664(16) Uani d 1 . .
    C C8 0.39755(4) 0.67941(18) 0.56036(5) 0.01553(16) Uani d 1 . .
    C C9 0.44172(3) 0.82948(18) 0.53467(4) 0.01464(16) Uani d 1 . .
    H H10A 0.4311 0.4146 0.8315 0.043 Uiso calc 1 . .
    H H10B 0.4901 0.4129 0.8124 0.043 Uiso calc 1 . .
    H H10C 0.4427 0.1653 0.7820 0.043 Uiso calc 1 . .
    H H11A 0.1506 0.3038 0.6618 0.033 Uiso calc 1 . .
    H H11B 0.1648 0.0690 0.6106 0.033 Uiso calc 1 . .
    H H11C 0.1090 0.2724 0.5803 0.033 Uiso calc 1 . .
    H H2 0.3452 0.2162 0.7679 0.022 Uiso calc 1 . .
    H H3 0.2447 0.1796 0.7077 0.020 Uiso calc 1 . .
    H H4 0.4791(8) 0.795(4) 0.4682(10) 0.049(5) Uiso d 1 . .
    H H5 0.2587 0.7724 0.5638 0.019 Uiso calc 1 . .
    H H7A 0.4059 0.9461 0.6481 0.020 Uiso calc 1 . .
    H H7B 0.3498 1.0224 0.5804 0.020 Uiso calc 1 . .
    H H8A 0.4156 0.5046 0.5871 0.019 Uiso calc 1 . .
    H H8B 0.3647 0.6170 0.5181 0.019 Uiso calc 1 . .
    O O1 0.42100(3) 0.53955(17) 0.73202(4) 0.02384(16) Uani d 1 . .
    O O2 0.18373(3) 0.46840(16) 0.59092(4) 0.02300(16) Uani d 1 . .
    O O3 0.46906(3) 1.04245(15) 0.56342(4) 0.02097(15) Uani d 1 . .
    O O4 0.44928(3) 0.70388(15) 0.47828(4) 0.02040(15) Uani d 1 . .
loop_
    _atom_site_aniso_label
    _atom_site_aniso_U_11
    _atom_site_aniso_U_22
    _atom_site_aniso_U_33
    _atom_site_aniso_U_12
    _atom_site_aniso_U_13
    _atom_site_aniso_U_23
    C1 0.0167(4) 0.0191(4) 0.0150(4) 0.0013(3) 0.0074(3) -0.0003(3)
    C10 0.0211(4) 0.0448(6) 0.0197(4) 0.0072(4) 0.0049(3) 0.0065(4)
    C11 0.0206(4) 0.0207(4) 0.0263(4) -0.0063(3) 0.0089(3) -0.0017(3)
    C2 0.0221(4) 0.0190(4) 0.0149(4) 0.0013(3) 0.0086(3) 0.0031(3)
    C3 0.0218(4) 0.0159(4) 0.0162(4) -0.0015(3) 0.0104(3) 0.0008(3)
    C4 0.0170(4) 0.0154(3) 0.0162(4) -0.0009(3) 0.0073(3) -0.0010(3)
    C5 0.0196(4) 0.0144(3) 0.0148(3) 0.0004(3) 0.0081(3) 0.0015(3)
    C6 0.0190(4) 0.0130(3) 0.0155(4) 0.0002(3) 0.0103(3) -0.0010(3)
    C7 0.0201(4) 0.0144(3) 0.0200(4) -0.0012(3) 0.0127(3) -0.0008(3)
    C8 0.0166(4) 0.0159(4) 0.0172(4) -0.0024(3) 0.0099(3) -0.0016(3)
    C9 0.0137(3) 0.0159(4) 0.0160(3) 0.0007(3) 0.0072(3) -0.0003(3)
    O1 0.0167(3) 0.0334(4) 0.0207(3) 0.0005(3) 0.0053(2) 0.0055(3)
    O2 0.0176(3) 0.0258(3) 0.0242(3) -0.0045(2) 0.0049(3) 0.0060(3)
    O3 0.0239(3) 0.0205(3) 0.0238(3) -0.0077(2) 0.0150(3) -0.0069(2)
    O4 0.0208(3) 0.0229(3) 0.0233(3) -0.0074(2) 0.0151(3) -0.0086(2)
_geom_special_details
;
All e.s.d.'s (except the e.s.d. in the dihedral angle between two l.s. planes)
are estimated using the full covariance matrix. The cell e.s.d.'s are taken
into account individually in the estimation of e.s.d.'s in distances, angles
and torsion angles; correlations between e.s.d.'s in cell parameters are only
used when they are defined by crystal symmetry. An approximate (isotropic)
treatment of cell e.s.d.'s is used for estimating e.s.d.'s involving l.s.
planes.
;
loop_
    _geom_bond_atom_site_label_1
    _geom_bond_atom_site_label_2
    _geom_bond_site_symmetry_2
    _geom_bond_distance
    _geom_bond_publ_flag
    C10 H10C . 0.9800 ?
    C10 H10B . 0.9800 ?
    C10 H10A . 0.9800 ?
    C11 H11C . 0.9800 ?
    C11 H11B . 0.9800 ?
    C11 H11A . 0.9800 ?
    C2 C1 . 1.3882(12) ?
    C2 H2 . 0.9500 ?
    C3 C4 . 1.3858(12) ?
    C3 C2 . 1.3985(12) ?
    C3 H3 . 0.9500 ?
    C5 C4 . 1.3995(11) ?
    C5 H5 . 0.9500 ?
    C6 C1 . 1.4085(12) ?
    C6 C7 . 1.5101(11) ?
    C6 C5 . 1.3854(12) ?
    C7 H7B . 0.9900 ?
    C7 H7A . 0.9900 ?
    C8 C9 . 1.5019(11) ?
    C8 C7 . 1.5312(11) ?
    C8 H8B . 0.9900 ?
    C8 H8A . 0.9900 ?
    O1 C10 . 1.4299(12) ?
    O1 C1 . 1.3751(10) ?
    O2 C11 . 1.4278(11) ?
    O2 C4 . 1.3756(10) ?
    O3 C9 . 1.2238(10) ?
    O4 H4 . 0.917(18) ?
    O4 C9 . 1.3224(10) ?
loop_
    _geom_angle_atom_site_label_1
    _geom_angle_atom_site_label_2
    _geom_angle_atom_site_label_3
    _geom_angle_site_symmetry_1
    _geom_angle_site_symmetry_3
    _geom_angle
    _geom_angle_publ_flag
    C1 C2 H2 . . 119.7 ?
    C1 C2 C3 . . 120.65(8) ?
    C1 C6 C7 . . 120.43(8) ?
    C1 O1 C10 . . 117.01(7) ?
    C2 C1 C6 . . 120.15(8) ?
    C2 C3 H3 . . 120.2 ?
    C3 C4 C5 . . 119.66(8) ?
    C3 C2 H2 . . 119.7 ?
    C4 C5 H5 . . 119.3 ?
    C4 C3 C2 . . 119.53(8) ?
    C4 C3 H3 . . 120.2 ?
    C4 O2 C11 . . 116.09(7) ?
    C5 C6 C1 . . 118.54(7) ?
    C5 C6 C7 . . 120.93(7) ?
    C6 C7 H7B . . 109.8 ?
    C6 C7 H7A . . 109.8 ?
    C6 C7 C8 . . 109.52(7) ?
    C6 C5 C4 . . 121.46(8) ?
    C6 C5 H5 . . 119.3 ?
    C7 C8 H8B . . 108.6 ?
    C7 C8 H8A . . 108.6 ?
    C8 C7 H7B . . 109.8 ?
    C8 C7 H7A . . 109.8 ?
    C9 C8 C7 . . 114.48(7) ?
    C9 C8 H8B . . 108.6 ?
    C9 C8 H8A . . 108.6 ?
    C9 O4 H4 . . 108.5(11) ?
    H10A C10 H10C . . 109.5 ?
    H10A C10 H10B . . 109.5 ?
    H10B C10 H10C . . 109.5 ?
    H11A C11 H11C . . 109.5 ?
    H11A C11 H11B . . 109.5 ?
    H11B C11 H11C . . 109.5 ?
    H7A C7 H7B . . 108.2 ?
    H8A C8 H8B . . 107.6 ?
    O1 C10 H10C . . 109.5 ?
    O1 C10 H10B . . 109.5 ?
    O1 C10 H10A . . 109.5 ?
    O1 C1 C2 . . 124.15(8) ?
    O1 C1 C6 . . 115.71(7) ?
    O2 C11 H11C . . 109.5 ?
    O2 C11 H11B . . 109.5 ?
    O2 C11 H11A . . 109.5 ?
    O2 C4 C5 . . 115.98(7) ?
    O2 C4 C3 . . 124.36(8) ?
    O3 C9 C8 . . 124.03(7) ?
    O3 C9 O4 . . 122.90(8) ?
    O4 C9 C8 . . 113.05(7) ?
loop_
    _geom_torsion_atom_site_label_1
    _geom_torsion_atom_site_label_2
    _geom_torsion_atom_site_label_3
    _geom_torsion_atom_site_label_4
    _geom_torsion_site_symmetry_1
    _geom_torsion_site_symmetry_2
    _geom_torsion_site_symmetry_3
    _geom_torsion_site_symmetry_4
    _geom_torsion
    _geom_torsion_publ_flag
    C1 C6 C7 C8 . . . . 83.52(9) ?
    C1 C6 C5 C4 . . . . -1.12(12) ?
    C10 O1 C1 C2 . . . . 0.15(13) ?
    C10 O1 C1 C6 . . . . -179.45(8) ?
    C11 O2 C4 C5 . . . . 175.08(8) ?
    C11 O2 C4 C3 . . . . -5.21(13) ?
    C2 C3 C4 C5 . . . . -0.03(13) ?
    C2 C3 C4 O2 . . . . -179.73(8) ?
    C3 C2 C1 C6 . . . . 0.56(13) ?
    C3 C2 C1 O1 . . . . -179.02(8) ?
    C4 C3 C2 C1 . . . . -0.73(13) ?
    C5 C6 C1 C2 . . . . 0.36(12) ?
    C5 C6 C1 O1 . . . . 179.97(7) ?
    C5 C6 C7 C8 . . . . -92.96(9) ?
    C6 C5 C4 C3 . . . . 0.97(13) ?
    C6 C5 C4 O2 . . . . -179.31(7) ?
    C7 C8 C9 O3 . . . . 19.85(12) ?
    C7 C8 C9 O4 . . . . -161.63(7) ?
    C7 C6 C1 C2 . . . . -176.20(8) ?
    C7 C6 C1 O1 . . . . 3.41(11) ?
    C7 C6 C5 C4 . . . . 175.42(7) ?
    C9 C8 C7 C6 . . . . -172.25(7) ?
loop_
    _geom_hbond_atom_site_label_d
    _geom_hbond_atom_site_label_h
    _geom_hbond_atom_site_label_a
    _geom_hbond_site_symmetry_a
    _geom_hbond_distance_dh
    _geom_hbond_distance_ha
    _geom_hbond_distance_da
    _geom_hbond_angle_dha
    O4 H4 O3 5_676 0.92(2) 1.75(2) 2.6624(11) 172.1(18)
_shelx_hkl_file
;
   2   0   0    5.71    0.18
   2   0   0    5.93    0.21
   2   0   0    5.81    0.21
  -2   0   0    6.17    0.26
  -2   0   0    5.67    0.18
  -2   0   0    5.86    0.21
   4   0   0   67.22    2.00
   4   0   0   65.11    2.30
   4   0   0   65.09    2.27
  -4   0   0   66.71    3.13
  -4   0   0   64.59    2.00
  -4   0   0   68.52    2.27
   6   0   0   33.16    1.01
  -6   0   0   32.91    1.01
   6   0   0   33.33    1.15
  -6   0   0   33.33    1.15
  -6   0   0   34.91    1.43
  -8   0   0  110.23    3.60
  -8   0   0  104.96    4.77
  -8   0   0  106.85    3.14
   8   0   0   97.42    3.14
   8   0   0  104.94    3.59
   8   0   0  106.84    3.68
 -10   0   0  773.66   25.05
 -10   0   0  713.78   22.05
  10   0   0  744.05   25.49
  10   0   0  691.33   23.06
  10   0   0  760.83   25.01
  12   0   0   11.72    0.44
  12   0   0   11.78    0.38
 -12   0   0   10.38    0.38
 -12   0   0   11.68    0.42
 -12   0   0   12.18    0.53
  12   0   0   11.76    0.43
  14   0   0   30.17    1.08
 -14   0   0   31.71    1.33
  14   0   0   29.92    0.94
 -14   0   0   30.45    1.06
 -14   0   0   28.94    0.94
  14   0   0   30.46    1.06
 -16   0   0    2.39    0.12
  16   0   0    2.40    0.14
  16   0   0    2.38    0.13
 -16   0   0    2.37    0.17
 -16   0   0    2.20    0.12
  16   0   0    2.28    0.12
  18   0   0    6.20    0.26
  18   0   0    5.89    0.23
 -18   0   0    5.64    0.24
 -18   0   0    5.97    0.33
  18   0   0    5.40    0.26
 -18   0   0    5.98    0.25
  20   0   0    1.67    0.13
 -20   0   0    1.68    0.17
  20   0   0    1.74    0.13
  20   0   0    1.84    0.15
  22   0   0   30.14    1.13
 -22   0   0   30.75    1.39
 -24   0   0    7.18    0.43
  24   0   0    7.53    0.36
  26   0   0    5.53    0.31
 -26   0   0    4.77    0.36
 -32   0   0    5.43    0.45
   1  -1   0   48.02    1.58
  -1  -1   0   46.41    1.58
  -1  -1   0   43.97    1.99
   1  -1   0   45.74    1.99
   1  -1   0   45.32    1.62
  -1  -1   0   46.48    1.62
   1  -1   0   47.98    1.58
   3  -1   0   25.50    0.76
   3  -1   0   25.27    0.90
  -3  -1   0   25.36    1.11
   3  -1   0   25.96    0.76
  -3  -1   0   26.92    0.77
   3  -1   0   26.46    0.88
  -3  -1   0   25.96    0.76
   3   1   0   24.56    0.90
  -3   1   0   22.71    1.10
  -5  -1   0  202.50    6.58
   5  -1   0  205.99    6.28
   5  -1   0  214.53    7.32
   5  -1   0  204.55    6.29
  -5  -1   0  210.73    6.31
  -5  -1   0  218.75    7.23
  -5  -1   0  214.00    9.00
   5  -1   0  210.24    7.14
  -5   1   0  196.99    8.97
  -5   1   0  228.51    7.12
   5   1   0  202.84    7.32
   7  -1   0   50.21    1.54
   7  -1   0   51.48    1.54
  -7  -1   0   52.47    1.77
   7  -1   0   51.46    1.76
   7  -1   0   53.15    1.80
  -7  -1   0   52.60    2.21
  -7  -1   0   50.68    1.55
   7   1   0   50.25    1.79
  -7   1   0   50.49    1.74
  -7   1   0   49.61    2.19
   7   1   0   52.12    1.54
  -9  -1   0    0.85    0.07
  -9  -1   0    0.88    0.12
   9  -1   0    0.86    0.09
  -9  -1   0    1.04    0.09
   9  -1   0    0.68    0.06
   9  -1   0    0.86    0.10
  -9   1   0    0.69    0.09
   9   1   0    0.84    0.07
   9   1   0    0.95    0.09
  -9   1   0    0.91    0.07
  11  -1   0    1.09    0.07
 -11  -1   0    1.23    0.09
  11  -1   0    1.07    0.10
 -11  -1   0    1.26    0.13
 -11  -1   0    1.09    0.08
  11  -1   0    1.16    0.10
  11   1   0    1.12    0.07
  11   1   0    1.29    0.09
 -11   1   0    1.29    0.05
 -11   1   0    1.24    0.07
 -11   1   0    1.08    0.09
  11   1   0    1.20    0.06
  13  -1   0  190.99    6.79
 -13  -1   0  199.04    6.68
  13  -1   0  198.72    6.67
 -13  -1   0  193.02    8.35
 -13  -1   0  196.01    5.87
  13  -1   0  193.51    5.86
 -13   1   0  197.78    8.35
  13   1   0  197.51    6.64
  13   1   0  191.94    6.78
 -13   1   0  206.88    6.65
 -13   1   0  195.32    5.87
  13   1   0  196.35    5.87
 -15  -1   0    6.17    0.36
 -15  -1   0    6.26    0.24
  15  -1   0    6.30    0.28
  15  -1   0    6.81    0.24
  15  -1   0    6.17    0.29
 -15  -1   0    6.28    0.28
 -15   1   0    6.47    0.24
  15   1   0    6.61    0.28
  15   1   0    6.59    0.24
 -15   1   0    7.30    0.34
  15   1   0    6.53    0.24
 -17  -1   0    3.70    0.26
 -17  -1   0    4.04    0.20
  17  -1   0    3.90    0.22
  17  -1   0    4.08    0.17
  17  -1   0    3.69    0.20
 -17  -1   0    3.62    0.18
 -17   1   0    4.44    0.24
  17   1   0    3.76    0.20
  19  -1   0   25.60    0.83
  19  -1   0   25.28    0.97
 -19  -1   0   26.17    0.84
 -19  -1   0   24.87    1.20
  19  -1   0   26.40    0.95
 -19  -1   0   26.18    0.95
  19   1   0   26.43    0.96
 -19   1   0   26.27    1.17
  21  -1   0    0.29    0.09
  21  -1   0    0.27    0.06
  21  -1   0    0.17    0.09
 -21  -1   0    0.19    0.07
 -21  -1   0    0.41    0.11
 -21  -1   0    0.21    0.07
 -21   1   0    0.20    0.08
  21   1   0    0.19    0.08
  23  -1   0   15.72    0.65
 -23  -1   0   14.85    0.79
  23  -1   0   15.79    0.62
  23  -1   0   15.48    0.55
 -23   1   0   15.69    0.76
  23   1   0   15.76    0.62
  25  -1   0   -0.02    0.10
 -25  -1   0   -0.03    0.10
  25  -1   0    0.10    0.08
  25   1   0   -0.16    0.08
 -25   1   0    0.05    0.09
  27  -1   0    0.01    0.11
 -27  -1   0    0.02    0.12
 -27   1   0    0.10    0.10
  27   1   0    0.03    0.10
 -29  -1   0    0.39    0.17
  29  -1   0    0.59    0.16
  29   1   0    0.46    0.14
 -29   1   0    0.66    0.16
 -31  -1   0    1.75    0.28
  31  -1   0    1.91    0.24
 -31   1   0    1.68    0.25
  31   1   0    2.01    0.22
   0  -2   0    0.14    0.04
   0  -2   0    0.48    0.09
   0  -2   0    0.13    0.04
   0  -2   0    0.22    0.06
   2  -2   0    6.07    0.25
   2  -2   0    6.32    0.34
   2  -2   0    6.16    0.25
  -2  -2   0    6.27    0.34
   2  -2   0    5.96    0.27
  -2  -2   0    6.43    0.26
  -4  -2   0    8.32    0.25
   4  -2   0    7.91    0.34
  -4  -2   0    7.96    0.30
  -4  -2   0    8.27    0.26
  -4  -2   0    7.74    0.42
   4  -2   0    8.47    0.32
  -4   2   0    7.37    0.39
   4   2   0    8.27    0.34
  -6  -2   0    0.62    0.05
   6  -2   0    0.76    0.08
  -6  -2   0    0.56    0.11
  -6  -2   0    0.67    0.08
   6  -2   0    0.64    0.04
   6  -2   0    0.75    0.09
   6  -2   0    0.66    0.04
  -6  -2   0    0.73    0.05
   6   2   0    0.76    0.06
  -6   2   0    0.73    0.06
  -6   2   0    0.63    0.09
   6   2   0    0.61    0.08
   8  -2   0    0.11    0.02
   8  -2   0    0.03    0.04
   8  -2   0    0.08    0.02
  -8  -2   0    0.08    0.03
   8  -2   0    0.04    0.06
  -8  -2   0    0.13    0.09
  -8  -2   0    0.07    0.05
  -8  -2   0    0.08    0.03
  -8   2   0    0.06    0.05
  -8   2   0    0.10    0.03
   8   2   0    0.09    0.05
 -10  -2   0   45.42    1.58
 -10  -2   0   44.21    1.37
 -10  -2   0   43.61    1.99
  10  -2   0   45.30    1.36
  10  -2   0   44.32    1.57
  10  -2   0   44.56    1.61
 -10  -2   0   44.87    1.36
  10  -2   0   44.55    1.36
 -10   2   0   43.41    1.95
 -10   2   0   47.31    1.53
  10   2   0   45.58    1.60
  12  -2   0    9.04    0.40
  12  -2   0    9.08    0.31
 -12  -2   0    8.75    0.49
  12  -2   0    9.18    0.38
 -12  -2   0    9.03    0.38
 -12  -2   0    8.88    0.31
  12   2   0    9.08    0.37
 -12   2   0    9.70    0.45
  14  -2   0    4.04    0.17
  14  -2   0    4.16    0.23
  14  -2   0    4.21    0.22
 -14  -2   0    3.99    0.18
 -14  -2   0    4.25    0.30
 -14  -2   0    4.23    0.22
  14   2   0    4.06    0.21
 -14   2   0    4.26    0.24
 -16  -2   0    9.30    0.52
  16  -2   0    8.83    0.40
  16  -2   0    8.47    0.32
 -16  -2   0    9.35    0.40
  16  -2   0    9.13    0.42
 -16  -2   0    9.41    0.33
  16   2   0    9.83    0.39
 -16   2   0    8.87    0.45
  18  -2   0  192.55    6.90
 -18  -2   0  198.14    6.78
  18  -2   0  200.30    6.76
 -18  -2   0  202.43    5.95
 -18  -2   0  190.60    8.48
  18  -2   0  196.62    5.93
  18   2   0  200.47    6.87
 -18   2   0  203.63    8.42
 -20  -2   0   31.02    1.00
 -20  -2   0   29.00    1.45
  20  -2   0   29.12    1.17
  20  -2   0   31.75    0.99
  20  -2   0   31.27    1.15
 -20  -2   0   30.52    1.14
 -20   2   0   33.16    1.39
  20   2   0   31.46    1.14
 -22  -2   0    0.32    0.14
  22  -2   0    0.35    0.12
  22  -2   0    0.41    0.10
  22  -2   0    0.42    0.08
 -22  -2   0    0.35    0.10
 -22  -2   0    0.22    0.07
  22   2   0    0.27    0.09
 -22   2   0    0.42    0.10
  24  -2   0    4.19    0.22
 -24  -2   0    3.63    0.25
 -24  -2   0    3.76    0.22
  24  -2   0    3.67    0.28
 -24  -2   0    3.85    0.35
  24  -2   0    4.01    0.26
 -24   2   0    4.58    0.29
  24   2   0    4.30    0.25
 -26  -2   0    1.08    0.23
  26  -2   0    0.85    0.17
  26  -2   0    0.70    0.10
  26  -2   0    1.35    0.16
  26   2   0    1.15    0.16
 -26   2   0    1.07    0.16
  28  -2   0   21.55    0.87
 -28  -2   0   20.47    1.13
  28  -2   0   21.19    0.92
 -28   2   0   22.90    1.06
  28   2   0   22.13    0.87
 -30  -2   0    0.31    0.19
  30  -2   0    0.22    0.16
 -30   2   0    0.60    0.16
  30   2   0    0.36    0.14
  -1  -3   0   26.01    0.94
   1  -3   0   26.28    0.97
   1  -3   0   26.54    1.20
  -1  -3   0   24.45    1.20
   1  -3   0   25.92    0.93
  -1  -3   0   25.94    0.92
  -1  -3   0   25.71    0.97
   1  -3   0   26.20    0.93
   3  -3   0   15.55    0.59
   3  -3   0   15.10    0.62
   3  -3   0   16.01    0.58
   3  -3   0   16.75    0.78
  -3  -3   0   15.30    0.77
  -3  -3   0   15.80    0.60
   3   3   0   14.42    0.61
   5  -3   0  202.18    6.74
  -5  -3   0  194.89    5.90
  -5  -3   0  200.48    6.76
  -5  -3   0  206.68    5.90
   5  -3   0  193.14    6.88
  -5  -3   0  191.90    8.46
  -5   3   0  178.15    8.42
   5   3   0  189.10    6.87
   5   3   0  214.67    6.71
  -5   3   0  209.43    6.73
   7  -3   0   29.28    0.89
   7  -3   0   29.84    0.89
  -7  -3   0   28.82    0.90
   7  -3   0   28.63    1.06
  -7  -3   0   29.54    1.07
   7  -3   0   28.16    1.10
  -7  -3   0   28.66    1.36
  -7  -3   0   29.82    0.90
  -7   3   0   31.35    1.03
   7   3   0   28.32    1.08
   7   3   0   31.31    1.02
  -7   3   0   27.78    1.32
  -9  -3   0    2.11    0.10
   9  -3   0    2.29    0.16
   9  -3   0    2.04    0.09
   9  -3   0    2.14    0.10
   9  -3   0    2.15    0.18
  -9  -3   0    2.17    0.23
  -9  -3   0    2.17    0.16
  -9   3   0    2.19    0.19
   9   3   0    2.12    0.16
  -9   3   0    2.29    0.12
  11  -3   0    0.73    0.13
  11  -3   0    0.99    0.12
  11  -3   0    0.88    0.07
 -11  -3   0    0.63    0.16
 -11  -3   0    0.77    0.07
 -11  -3   0    0.82    0.12
  11   3   0    0.82    0.12
 -11   3   0    0.71    0.12
  13  -3   0    3.94    0.23
 -13  -3   0    3.97    0.17
 -13  -3   0    4.04    0.23
  13  -3   0    3.89    0.16
  13  -3   0    3.69    0.25
 -13  -3   0    3.41    0.33
 -13   3   0    4.13    0.26
  13   3   0    3.81    0.23
 -15  -3   0  221.70    7.65
  15  -3   0  224.07    6.68
 -15  -3   0  225.56    6.69
 -15  -3   0  211.50    9.57
  15  -3   0  223.31    7.63
  15  -3   0  217.01    7.79
 -15   3   0  233.47    9.51
  15   3   0  232.04    7.76
  17  -3   0   33.04    1.21
  17  -3   0   32.85    1.02
 -17  -3   0   30.13    1.54
 -17  -3   0   32.27    1.21
 -17  -3   0   31.93    1.03
  17  -3   0   30.23    1.24
 -17   3   0   35.61    1.47
  17   3   0   33.16    1.20
 -19  -3   0    3.32    0.19
  19  -3   0    3.36    0.27
 -19  -3   0    3.44    0.24
  19  -3   0    3.09    0.17
 -19  -3   0    3.06    0.33
  19  -3   0    3.04    0.24
  19   3   0    3.64    0.23
 -19   3   0    3.49    0.25
  21  -3   0    3.09    0.24
 -21  -3   0    3.27    0.19
  21  -3   0    3.21    0.17
 -21  -3   0    2.26    0.30
 -21  -3   0    2.66    0.23
  21  -3   0    3.12    0.27
 -21   3   0    3.12    0.25
  21   3   0    3.20    0.23
  23  -3   0    0.12    0.11
 -23  -3   0    0.19    0.08
 -23  -3   0    0.33    0.18
 -23  -3   0    0.22    0.11
  23  -3   0    0.25    0.07
  23  -3   0    0.01    0.13
 -23   3   0    0.34    0.11
  23   3   0    0.43    0.12
  25  -3   0    0.01    0.10
  25  -3   0    0.13    0.14
 -25  -3   0    0.03    0.09
 -25  -3   0    0.09    0.08
  25  -3   0    0.19    0.08
 -25  -3   0    0.08    0.16
 -25   3   0    0.03    0.10
  25   3   0   -0.01    0.10
 -27  -3   0    0.06    0.08
  27  -3   0    0.22    0.15
 -27  -3   0   -0.01    0.11
 -27  -3   0    0.03    0.17
  27  -3   0    0.00    0.07
  27  -3   0   -0.07    0.10
 -27   3   0    0.16    0.12
  27   3   0    0.09    0.13
  29  -3   0    0.23    0.12
 -29  -3   0    0.02    0.19
  29  -3   0    0.13    0.09
   0  -4   0   19.41    0.97
   0  -4   0   19.57    0.72
   0  -4   0   18.58    0.73
   2  -4   0    0.67    0.13
   2  -4   0    0.70    0.10
  -2  -4   0    0.78    0.18
  -2  -4   0    0.66    0.10
  -2  -4   0    0.62    0.09
   2  -4   0    0.77    0.10
   2  -4   0    0.87    0.18
   2   4   0    0.50    0.12
  -4  -4   0    0.04    0.07
  -4  -4   0    0.01    0.12
   4  -4   0    0.13    0.07
  -4  -4   0    0.06    0.02
   4  -4   0    0.19    0.10
  -4   4   0    0.11    0.06
   4   4   0    0.11    0.06
  -4   4   0    0.08    0.10
   4   4   0    0.15    0.10
   6  -4   0    2.67    0.22
  -6  -4   0    2.01    0.10
   6  -4   0    2.10    0.18
  -6  -4   0    2.38    0.28
  -6  -4   0    2.03    0.18
  -6   4   0    2.43    0.16
  -6   4   0    1.98    0.22
   6   4   0    2.25    0.21
  -8  -4   0    0.40    0.10
  -8  -4   0    0.56    0.16
   8  -4   0    0.37    0.09
  -8  -4   0    0.41    0.05
   8  -4   0    0.33    0.04
   8  -4   0    0.63    0.13
  -8   4   0    0.41    0.12
   8   4   0    0.32    0.11
 -10  -4   0    4.22    0.27
  10  -4   0    4.67    0.17
 -10  -4   0    4.45    0.18
 -10  -4   0    4.31    0.37
  10  -4   0    4.29    0.28
  10  -4   0    4.47    0.26
  10   4   0    5.06    0.28
 -10   4   0    4.57    0.31
  12  -4   0    9.17    0.47
 -12  -4   0    9.81    0.34
  12  -4   0    9.64    0.33
 -12  -4   0    9.21    0.44
  12  -4   0    9.86    0.44
 -12  -4   0    9.39    0.60
 -12   4   0    9.54    0.53
  12   4   0   10.25    0.45
 -14  -4   0   -0.01    0.05
  14  -4   0    0.04    0.11
 -14  -4   0    0.01    0.09
 -14  -4   0    0.16    0.15
  14  -4   0   -0.05    0.04
  14  -4   0   -0.06    0.08
  14   4   0   -0.02    0.09
 -14   4   0    0.01    0.09
  16  -4   0    0.17    0.10
  16  -4   0    0.25    0.05
 -16  -4   0    0.04    0.10
 -16  -4   0    0.17    0.06
  16  -4   0    0.24    0.13
 -16  -4   0   -0.02    0.14
 -16   4   0    0.29    0.12
  16   4   0    0.17    0.11
 -18  -4   0   34.69    1.13
  18  -4   0   35.67    1.12
 -18  -4   0   35.51    1.35
 -18  -4   0   32.61    1.71
  18  -4   0   33.78    1.33
  18  -4   0   33.22    1.37
 -18   4   0   39.55    1.63
  18   4   0   38.30    1.34
 -20  -4   0    2.24    0.32
 -20  -4   0    2.63    0.18
 -20  -4   0    2.36    0.24
  20  -4   0    2.02    0.22
  20  -4   0    2.56    0.16
  20   4   0    2.58    0.23
 -20   4   0    2.66    0.26
 -22  -4   0    0.02    0.07
  22  -4   0    0.08    0.06
  22  -4   0    0.08    0.11
 -22  -4   0    0.06    0.12
 -22  -4   0   -0.02    0.18
  22   4   0   -0.12    0.11
 -22   4   0   -0.04    0.10
  24  -4   0    4.79    0.33
 -24  -4   0    4.37    0.25
 -24  -4   0    4.00    0.46
  24  -4   0    4.04    0.23
 -24  -4   0    4.17    0.32
 -24   4   0    5.31    0.35
  24   4   0    4.54    0.30
 -26  -4   0    1.30    0.15
 -26  -4   0    1.03    0.19
  -1  -5   0    9.87    0.59
   1  -5   0    9.89    0.58
   1  -5   0    8.15    0.39
  -1   5   0    8.58    0.40
   1   5   0    7.43    0.42
  -1   5   0    7.92    0.43
  -3  -5   0   10.94    0.49
  -3  -5   0   10.95    0.66
   3  -5   0   10.71    0.47
   3  -5   0   11.31    0.52
  -3   5   0   11.13    0.47
  -3   5   0    9.65    0.59
   3   5   0   10.37    0.50
  -5  -5   0    1.60    0.26
  -5  -5   0    1.59    0.08
  -5  -5   0    2.18    0.21
   5  -5   0    1.67    0.20
   5  -5   0    1.54    0.17
   5   5   0    1.61    0.19
  -5   5   0    1.47    0.21
  -7  -5   0    0.07    0.16
   7  -5   0    0.08    0.09
   7  -5   0    0.04    0.03
  -7  -5   0    0.06    0.10
  -7  -5   0    0.01    0.03
  -7   5   0    0.06    0.11
   7   5   0    0.03    0.11
  -9  -5   0    0.98    0.22
  -9  -5   0    0.95    0.08
   9  -5   0    0.80    0.14
  -9  -5   0    0.92    0.16
   9  -5   0    0.84    0.07
   9   5   0    0.85    0.16
  -9   5   0    0.93    0.18
 -11  -5   0    2.03    0.12
 -11  -5   0    1.91    0.29
 -11  -5   0    1.85    0.21
  11  -5   0    2.14    0.21
  11  -5   0    1.86    0.10
 -11   5   0    2.04    0.24
  11   5   0    2.07    0.21
  13  -5   0    1.12    0.17
  13  -5   0    1.15    0.09
 -13  -5   0    1.32    0.27
 -13  -5   0    1.14    0.10
 -13  -5   0    1.11    0.18
  13   5   0    1.33    0.18
 -13   5   0    1.14    0.19
  15  -5   0    4.66    0.31
 -15  -5   0    4.80    0.21
 -15  -5   0    4.00    0.31
  15  -5   0    4.32    0.19
 -15   5   0    5.02    0.36
  15   5   0    4.62    0.30
 -17  -5   0    0.69    0.09
  17  -5   0    0.71    0.15
  17  -5   0    0.65    0.08
 -17  -5   0    0.66    0.16
  17   5   0    0.59    0.16
 -17   5   0    0.72    0.17
  19  -5   0    0.79    0.09
  19  -5   0    0.73    0.17
 -19  -5   0    0.64    0.10
 -19  -5   0    0.64    0.17
  19   5   0    0.89    0.17
 -19   5   0    0.75    0.17
  21   5   0    0.00    0.13
 -21   5   0    0.20    0.13
   0   6   0   71.75    2.58
   2   6   0    5.26    0.34
   4   6   0    0.20    0.13
  -6  -6   0    0.80    0.07
  -6   6   0    0.43    0.17
   6   6   0    1.09    0.18
  -8  -6   0    0.00    0.04
   8  -6   0   -0.01    0.11
  -8   6   0   -0.09    0.13
  10  -6   0    1.60    0.20
  10  -6   0    1.62    0.09
 -10  -6   0    1.61    0.11
 -10   6   0    1.29    0.23
  12  -6   0    0.54    0.06
  12  -6   0    0.53    0.15
 -12  -6   0    0.62    0.08
 -12   6   0    0.75    0.18
  14   6   0    1.22    0.22
 -14   6   0    1.67    0.24
  32   0  -1    0.27    0.16
 -32   0   1    0.05    0.14
 -30   0   1   -0.01    0.13
  30   0  -1   -0.12    0.12
  28   0  -1    0.05    0.11
 -28   0   1   -0.06    0.11
 -26   0   1    0.01    0.09
  26   0  -1   -0.02    0.09
  24   0  -1   -0.03    0.08
 -24   0   1   -0.02    0.08
 -22   0   1    0.05    0.08
  22   0  -1   -0.02    0.06
  22   0  -1    0.02    0.08
  20   0  -1   -0.03    0.06
 -20   0   1   -0.01    0.04
  20   0  -1    0.02    0.04
 -20   0   1   -0.05    0.06
  20   0  -1    0.00    0.05
 -18   0   1    0.01    0.04
  18   0  -1    0.00    0.04
 -18   0   1   -0.01    0.04
  18   0  -1   -0.06    0.04
  18   0  -1    0.05    0.06
 -18   0   1    0.03    0.06
 -16   0   1    0.04    0.03
 -16   0   1    0.04    0.03
 -16   0   1    0.00    0.04
  16   0  -1   -0.02    0.04
  16   0  -1    0.02    0.03
  16   0  -1   -0.03    0.04
  14   0  -1    0.22    0.04
 -14   0   1   -0.04    0.03
  14   0  -1   -0.02    0.04
 -14   0   1   -0.01    0.03
  14   0  -1   -0.08    0.03
 -14   0   1   -0.03    0.04
 -12   0   1   -0.03    0.03
  12   0  -1   -0.03    0.04
  12   0  -1   -0.04    0.02
 -12   0   1   -0.03    0.03
  12   0  -1    0.04    0.04
  10   0  -1   -0.03    0.02
  10   0  -1   -0.01    0.03
  10   0  -1   -0.03    0.02
 -10   0   1    0.07    0.03
 -10   0   1    0.06    0.03
 -10   0   1   -0.05    0.02
  -8   0   1    0.07    0.03
   8   0  -1    0.01    0.02
  -8   0   1    0.00    0.02
   8   0  -1   -0.02    0.02
   8   0  -1    0.02    0.02
  -6   0   1   -0.26    0.03
  -6   0   1   -0.24    0.02
   6   0  -1   -0.23    0.04
  -6   0   1   -0.24    0.03
   6   0  -1   -0.26    0.03
  -4   0   1   -0.01    0.02
   4   0  -1   -0.01    0.01
  -4   0   1    0.06    0.02
  -4   0   1   -0.02    0.01
   4   0  -1   -0.01    0.02
  -2   0   1    0.00    0.01
  -2   0   1    0.00    0.01
   2   0  -1    0.04    0.01
   2   0  -1    0.01    0.01
  -2   0   1   -0.01    0.01
   2   0  -1   -0.01    0.01
   0   0  -1    0.00    0.00
   0   0  -1    0.00    0.00
   0   0  -1    0.00    0.00
   0   0   1    0.01    0.01
   0   0   1    0.00    0.00
   0   0  -1    0.00    0.00
   0   0  -1    0.00    0.00
   0   0   1    0.00    0.00
   0   0   1    0.00    0.00
   0   0  -1    0.03    0.01
   0   0   1    0.00    0.00
   2   0   1   -0.22    0.01
  -2   0  -1   -0.23    0.01
   2   0   1   -0.23    0.01
  -2   0  -1   -0.24    0.01
  -4   0  -1   -0.11    0.02
   4   0   1   -0.12    0.02
   4   0   1   -0.09    0.02
   4   0   1   -0.07    0.02
  -4   0  -1   -0.12    0.02
  -4   0  -1   -0.07    0.02
   6   0   1   -0.36    0.03
   6   0   1   -0.20    0.03
  -6   0  -1   -0.36    0.02
  -6   0  -1   -0.23    0.03
   6   0   1   -0.34    0.03
  -6   0  -1   -0.38    0.02
  -8   0  -1    0.01    0.02
   8   0   1   -0.01    0.02
  -8   0  -1    0.03    0.02
  -8   0  -1    0.00    0.02
   8   0   1    0.00    0.03
  10   0   1   -0.07    0.03
  10   0   1   -0.04    0.04
 -10   0  -1   -0.01    0.04
  10   0   1    0.09    0.03
 -10   0  -1   -0.10    0.02
 -10   0  -1   -0.07    0.03
  12   0   1    0.05    0.03
  12   0   1    0.00    0.03
 -12   0  -1   -0.02    0.03
 -12   0  -1    0.02    0.04
  12   0   1   -0.01    0.04
 -12   0  -1    0.00    0.03
 -14   0  -1   -0.04    0.03
 -14   0  -1   -0.01    0.03
 -14   0  -1   -0.02    0.04
  14   0   1    0.03    0.04
  14   0   1    0.02    0.04
  14   0   1    0.10    0.04
 -16   0  -1    0.09    0.06
  16   0   1    0.15    0.04
  16   0   1    0.01    0.05
 -16   0  -1   -0.03    0.04
 -16   0  -1    0.00    0.03
  16   0   1   -0.04    0.04
 -18   0  -1   -0.03    0.06
  18   0   1    0.00    0.04
 -18   0  -1    0.02    0.04
 -18   0  -1   -0.09    0.04
  18   0   1    0.01    0.05
  18   0   1    0.01    0.05
  20   0   1    0.02    0.07
  20   0   1    0.00    0.05
 -20   0  -1   -0.04    0.07
  20   0   1    0.01    0.05
  22   0   1    0.06    0.08
 -22   0  -1    0.04    0.09
 -24   0  -1    0.03    0.09
  24   0   1    0.05    0.10
  26   0   1   -0.03    0.10
 -26   0  -1   -0.02    0.10
  28   0   1    0.05    0.12
 -28   0  -1   -0.04    0.11
  30   0   1   -0.07    0.13
 -30   0  -1   -0.07    0.12
 -31  -1   1    0.93    0.23
  31  -1  -1    1.01    0.19
  31   1  -1    1.26    0.19
 -31   1   1    1.04    0.20
  29  -1  -1   12.57    0.59
 -29  -1   1   12.29    0.73
 -29   1   1   12.80    0.69
  29   1  -1   13.37    0.58
  27  -1  -1    3.73    0.28
 -27  -1   1    3.49    0.33
  27   1  -1    3.81    0.26
 -27   1   1    3.89    0.30
  25  -1  -1   22.41    0.91
  25  -1  -1   23.64    0.88
 -25  -1   1   21.78    1.12
 -25   1   1   23.92    1.09
  25   1  -1   23.59    0.89
  23  -1  -1    4.79    0.25
  23  -1  -1    4.48    0.22
 -23  -1   1    4.42    0.24
  23  -1  -1    4.48    0.27
 -23  -1   1    4.20    0.32
  23   1  -1    4.19    0.24
 -23   1   1    4.94    0.30
  21  -1  -1    0.85    0.11
  21  -1  -1    0.98    0.13
 -21  -1   1    0.70    0.14
 -21  -1   1    0.80    0.10
  21  -1  -1    0.92    0.09
 -21  -1   1    0.77    0.10
  21   1  -1    0.71    0.10
 -21   1   1    0.93    0.12
  19  -1  -1   18.87    0.73
  19  -1  -1   18.95    0.63
 -19  -1   1   19.59    0.64
 -19  -1   1   19.39    0.72
 -19  -1   1   18.00    0.91
  19  -1  -1   19.02    0.72
 -19   1   1   20.38    0.88
  19   1  -1   18.97    0.72
  17  -1  -1   91.82    3.32
  17  -1  -1   93.85    2.86
  17  -1  -1   94.67    3.26
 -17  -1   1   91.97    4.08
 -17  -1   1   93.16    2.87
 -17  -1   1   95.17    3.27
  17   1  -1   95.20    3.31
 -17   1   1  101.22    4.06
  17   1  -1   96.67    3.23
  15  -1  -1   19.15    0.60
 -15  -1   1   18.51    0.87
 -15  -1   1   19.01    0.61
  15  -1  -1   18.59    0.70
 -15  -1   1   18.62    0.69
  15  -1  -1   18.43    0.70
 -15   1   1   18.25    0.60
  15   1  -1   19.04    0.66
 -15   1   1   19.54    0.85
 -15   1   1   19.26    0.66
  15   1  -1   18.50    0.60
  15   1  -1   18.86    0.70
 -13  -1   1   17.92    0.66
  13  -1  -1   17.45    0.66
  13  -1  -1   18.06    0.67
  13  -1  -1   17.61    0.57
 -13  -1   1   17.90    0.58
 -13  -1   1   18.12    0.83
 -13   1   1   18.32    0.57
 -13   1   1   18.30    0.81
 -13   1   1   18.03    0.62
  13   1  -1   18.18    0.66
  13   1  -1   17.85    0.57
  13   1  -1   18.12    0.63
 -11  -1   1    0.34    0.05
  11  -1  -1    0.38    0.06
 -11  -1   1    0.31    0.04
  11  -1  -1    0.43    0.06
 -11  -1   1    0.38    0.07
  11  -1  -1    0.25    0.04
 -11   1   1    0.30    0.04
 -11   1   1    0.32    0.03
  11   1  -1    0.26    0.04
  11   1  -1    0.38    0.06
 -11   1   1    0.26    0.06
  11   1  -1    0.38    0.04
   9  -1  -1    8.32    0.32
   9  -1  -1    8.24    0.27
  -9  -1   1    8.12    0.40
  -9  -1   1    8.38    0.32
  -9  -1   1    8.01    0.27
   9  -1  -1    7.84    0.32
   9   1  -1    7.92    0.32
  -9   1   1    7.82    0.38
   9   1  -1    8.48    0.27
   9   1  -1    7.78    0.29
  -9   1   1    8.29    0.27
  -9   1   1    8.35    0.29
   7  -1  -1   51.80    1.57
  -7  -1   1   51.87    1.58
  -7  -1   1   53.72    1.57
  -7  -1   1   51.71    1.80
   7  -1  -1   53.22    1.83
   7  -1  -1   51.05    1.80
  -7  -1   1   53.73    2.25
   7  -1  -1   51.88    1.57
  -7   1   1   55.45    1.78
   7   1  -1   55.33    1.57
   7   1  -1   52.52    1.77
  -7   1   1   47.74    2.24
   7   1  -1   49.31    1.83
   5  -1  -1   34.60    1.07
   5  -1  -1   35.43    1.24
   5  -1  -1   35.04    1.22
  -5  -1   1   34.47    1.07
  -5  -1   1   36.42    1.23
   5  -1  -1   35.71    1.06
  -5  -1   1   35.58    1.53
  -5  -1   1   35.68    1.06
   5   1  -1   37.34    1.20
   5   1  -1   33.98    1.25
  -5   1   1   32.48    1.52
  -5   1   1   37.99    1.21
   3  -1  -1   38.51    1.34
   3  -1  -1   39.56    1.17
  -3  -1   1   36.80    1.17
   3  -1  -1   38.81    1.17
  -3  -1   1   37.48    1.68
   3  -1  -1   39.67    1.70
  -3  -1   1   38.79    1.17
  -3  -1   1   38.41    1.35
   3   1  -1   35.31    1.37
  -3   1   1   40.27    1.34
   3   1  -1   41.85    1.33
  -1  -1   1  153.50    5.22
   1  -1  -1  159.94    5.18
  -1  -1   1  159.11    5.15
   1  -1  -1  155.28    5.15
  -1  -1   1  134.42    6.65
   1  -1  -1  137.83    6.64
  -1  -1   1  154.75    5.15
   1  -1   1   51.83    1.83
   1  -1   1   53.26    1.79
  -1  -1  -1   50.62    2.25
   1  -1   1   49.63    1.79
   1  -1   1   57.02    2.25
  -1  -1  -1   55.20    1.80
   1   1   1   48.81    1.82
   3  -1   1  280.92    9.21
   3  -1   1  272.31    8.03
   3  -1   1  273.28    9.57
  -3  -1  -1  256.22    9.60
  -3  -1  -1  238.06    8.08
   5  -1   1  421.19   12.78
  -5  -1  -1  438.02   12.79
   5  -1   1  443.01   12.79
   5  -1   1  425.60   14.82
  -5  -1  -1  427.19   12.80
   5  -1   1  424.81   14.56
  -5  -1  -1  434.53   18.24
  -5  -1  -1  431.02   14.63
   5   1   1  417.46   14.83
  -5   1  -1  416.97   18.18
   7  -1   1   25.45    0.82
  -7  -1  -1   28.37    1.20
   7  -1   1   27.46    0.83
  -7  -1  -1   26.82    0.95
   7  -1   1   27.12    0.97
   7  -1   1   26.81    0.95
  -7  -1  -1   26.51    0.83
  -7   1  -1   26.96    1.17
   7   1   1   27.42    0.83
   7   1   1   26.46    0.96
   9  -1   1   31.78    1.11
   9  -1   1   32.01    0.96
  -9  -1  -1   30.62    0.96
  -9  -1  -1   31.51    1.39
   9  -1   1   31.74    1.13
  -9  -1  -1   31.92    1.11
  -9   1  -1   31.44    0.96
  -9   1  -1   32.14    1.36
   9   1   1   30.38    1.11
   9   1   1   30.94    0.97
  11  -1   1    5.83    0.25
 -11  -1  -1    6.15    0.21
  11  -1   1    5.71    0.26
 -11  -1  -1    6.18    0.25
 -11  -1  -1    5.96    0.32
  11  -1   1    5.88    0.21
  11   1   1    5.39    0.21
 -11   1  -1    5.82    0.21
 -11   1  -1    5.74    0.29
  11   1   1    5.69    0.21
  11   1   1    5.82    0.24
  13  -1   1   92.37    2.78
 -13  -1  -1   93.66    3.18
  13  -1   1   92.61    3.24
 -13  -1  -1   91.34    3.98
  13  -1   1   94.54    3.17
 -13  -1  -1   94.39    2.79
 -13   1  -1   93.91    2.79
  13   1   1   89.53    3.22
  13   1   1   89.82    3.13
 -13   1  -1   95.25    3.95
  13   1   1   90.48    2.79
  15  -1   1   62.00    2.15
  15  -1   1   60.33    2.19
 -15  -1  -1   63.81    2.15
 -15  -1  -1   58.33    2.69
 -15  -1  -1   62.35    1.89
  15  -1   1   61.03    1.88
  15   1   1   61.47    1.89
  15   1   1   63.17    2.17
  15   1   1   61.56    2.10
 -15   1  -1   64.27    2.66
 -17  -1  -1    0.65    0.09
  17  -1   1    0.68    0.11
 -17  -1  -1    0.54    0.12
 -17  -1  -1    0.53    0.07
  17  -1   1    0.66    0.09
  17  -1   1    0.62    0.07
  17   1   1    0.97    0.10
 -17   1  -1    0.50    0.08
 -19  -1  -1    9.70    0.37
 -19  -1  -1    9.17    0.53
  19  -1   1    9.98    0.36
  19  -1   1    9.47    0.43
  19  -1   1    9.93    0.41
 -19  -1  -1    9.83    0.41
 -19   1  -1   10.39    0.50
  19   1   1    9.99    0.41
  21  -1   1   14.69    0.62
  21  -1   1   14.99    0.59
  21  -1   1   15.79    0.53
 -21  -1  -1   14.19    0.76
 -21  -1  -1   14.96    0.59
 -21  -1  -1   14.89    0.53
  21   1   1   15.33    0.59
 -21   1  -1   15.36    0.73
 -23  -1  -1   15.88    0.85
  23  -1   1   16.46    0.58
  23  -1   1   16.85    0.66
  23  -1   1   16.52    0.69
  23   1   1   16.90    0.66
 -23   1  -1   17.13    0.81
  25  -1   1   12.87    0.58
 -25  -1  -1   12.42    0.71
 -25   1  -1   13.17    0.67
  25   1   1   12.86    0.55
  27  -1   1    2.30    0.23
 -27  -1  -1    1.87    0.25
 -27   1  -1    1.73    0.22
  27   1   1    1.87    0.19
 -29  -1  -1    2.57    0.32
  29  -1   1    2.36    0.25
 -29   1  -1    2.72    0.29
  29   1   1    2.54    0.24
  31  -1   1    4.58    0.36
 -31  -1  -1    4.08    0.42
  31   1   1    5.09    0.35
 -31   1  -1    4.61    0.39
  32  -2  -1    3.42    0.33
  30  -2  -1    2.89    0.29
 -30  -2   1    2.84    0.37
 -30   2   1    3.81    0.31
  30   2  -1    3.64    0.29
 -28  -2   1   10.16    0.67
  28  -2  -1   10.03    0.50
  28  -2  -1    9.89    0.53
 -28   2   1   11.61    0.60
  28   2  -1   11.16    0.50
  26  -2  -1    0.23    0.10
  26  -2  -1    0.11    0.07
 -26  -2   1    0.16    0.09
  26  -2  -1   -0.04    0.11
 -26  -2   1    0.04    0.14
 -26   2   1    0.10    0.09
  26   2  -1    0.03    0.10
 -24  -2   1    0.07    0.13
  24  -2  -1    0.14    0.07
 -24  -2   1    0.14    0.09
 -24  -2   1   -0.04    0.06
  24  -2  -1    0.14    0.11
  24  -2  -1    0.04    0.09
  24   2  -1    0.05    0.09
 -24   2   1    0.21    0.10
  22  -2  -1    2.73    0.23
 -22  -2   1    2.78    0.28
 -22  -2   1    3.14    0.21
  22  -2  -1    2.89    0.17
  22  -2  -1    3.18    0.23
 -22  -2   1    2.97    0.18
  22   2  -1    3.15    0.21
 -22   2   1    3.38    0.23
 -20  -2   1    6.44    0.27
 -20  -2   1    6.50    0.32
  20  -2  -1    6.10    0.34
  20  -2  -1    6.43    0.26
  20  -2  -1    6.57    0.33
 -20  -2   1    6.30    0.42
 -20   2   1    6.74    0.36
  20   2  -1    6.48    0.30
 -18  -2   1   36.86    1.73
 -18  -2   1   37.26    1.37
 -18  -2   1   38.29    1.20
  18  -2  -1   37.96    1.19
  18  -2  -1   37.81    1.38
  18  -2  -1   36.81    1.40
  18   2  -1   39.30    1.38
 -18   2   1   39.77    1.68
 -16  -2   1   92.12    3.22
  16  -2  -1   91.61    3.22
  16  -2  -1   94.20    2.81
 -16  -2   1   94.67    2.82
 -16  -2   1   88.76    4.04
  16  -2  -1   90.89    3.28
  16   2  -1   95.56    3.26
 -16   2   1   96.75    4.00
  14  -2  -1   42.21    1.56
 -14  -2   1   41.44    1.33
 -14  -2   1   43.00    1.92
  14  -2  -1   43.41    1.32
  14  -2  -1   43.39    1.53
 -14  -2   1   43.21    1.53
  14   2  -1   43.97    1.54
 -14   2   1   43.98    1.89
  12  -2  -1   27.53    0.87
  12  -2  -1   28.48    1.02
 -12  -2   1   28.49    0.88
 -12  -2   1   28.33    1.29
  12  -2  -1   28.20    1.04
  12  -2  -1   28.00    0.87
 -12  -2   1   27.95    1.02
 -12   2   1   28.67    0.96
  12   2  -1   28.26    1.03
 -12   2   1   27.87    1.25
  10  -2  -1   27.49    0.85
  10  -2  -1   27.26    1.01
 -10  -2   1   27.89    1.00
  10  -2  -1   27.20    0.85
 -10  -2   1   27.73    0.85
 -10  -2   1   27.34    0.85
 -10  -2   1   27.49    1.25
  10  -2  -1   26.84    0.99
  10   2  -1   27.27    1.01
 -10   2   1   27.31    1.23
 -10   2   1   29.18    0.95
   8  -2  -1    3.42    0.19
   8  -2  -1    3.50    0.13
   8  -2  -1    3.50    0.13
  -8  -2   1    3.57    0.18
  -8  -2   1    3.49    0.14
  -8  -2   1    3.56    0.24
   8  -2  -1    3.39    0.18
  -8  -2   1    3.89    0.13
   8   2  -1    3.62    0.14
  -8   2   1    3.69    0.15
  -8   2   1    2.98    0.21
   8   2  -1    3.39    0.19
  -6  -2   1   31.30    0.94
  -6  -2   1   31.99    1.10
   6  -2  -1   30.36    0.94
  -6  -2   1   31.92    0.94
   6  -2  -1   29.51    1.12
   6  -2  -1   31.94    1.10
  -6  -2   1   30.15    1.39
   6  -2  -1   31.91    0.94
  -6   2   1   32.98    1.08
   6   2  -1   28.46    1.12
  -6   2   1   28.19    1.37
   6   2  -1   33.87    1.07
  -4  -2   1    2.15    0.12
   4  -2  -1    2.09    0.14
  -4  -2   1    2.19    0.08
   4  -2  -1    2.06    0.18
   4  -2  -1    2.05    0.12
  -4  -2   1    2.11    0.08
  -4  -2   1    1.97    0.18
  -4   2   1    2.26    0.11
   4   2  -1    1.91    0.14
   2  -2  -1   70.24    2.51
   2  -2  -1   73.77    2.45
  -2  -2   1   67.87    3.08
  -2  -2   1   73.55    2.52
  -2  -2   1   71.28    2.44
   2  -2  -1   70.31    3.09
   2  -2  -1   72.82    2.45
  -2  -2   1   73.05    2.46
   0  -2  -1   27.34    1.27
   0  -2   1   27.88    1.03
   0  -2   1   28.82    0.99
   0  -2   1   26.94    1.26
   0  -2  -1   28.75    1.02
   0  -2  -1   28.38    1.00
   0  -2  -1   29.19    0.99
   0  -2   1   28.99    0.99
   2  -2   1   30.14    1.01
   2  -2   1   28.83    1.05
  -2  -2  -1   27.50    1.00
   2  -2   1   30.57    1.29
  -2  -2  -1   27.68    1.30
  -2  -2  -1   29.88    1.02
   2  -2   1   29.73    1.02
   2   2   1   26.55    1.04
   4  -2   1    1.64    0.13
   4  -2   1    1.65    0.11
   4  -2   1    1.68    0.09
  -4  -2  -1    1.50    0.08
  -4  -2  -1    1.72    0.07
  -4  -2  -1    1.64    0.07
  -4  -2  -1    1.67    0.11
  -4  -2  -1    1.55    0.17
  -4   2  -1    1.43    0.13
   4   2   1    1.72    0.12
   6  -2   1   69.51    2.14
   6  -2   1   71.76    2.46
   6  -2   1   68.86    2.52
  -6  -2  -1   70.26    3.10
  -6  -2  -1   71.65    2.47
  -6  -2  -1   73.53    2.15
  -6  -2  -1   72.19    2.14
   6  -2   1   71.58    2.14
   6   2   1   77.21    2.42
  -6   2  -1   75.15    2.44
   6   2   1   70.24    2.50
  -6   2  -1   65.78    3.06
  -8  -2  -1    0.98    0.06
  -8  -2  -1    1.05    0.10
   8  -2   1    0.90    0.06
   8  -2   1    0.89    0.06
   8  -2   1    1.03    0.11
  -8  -2  -1    0.93    0.06
   8  -2   1    1.02    0.10
  -8  -2  -1    1.04    0.15
   8   2   1    1.06    0.10
  -8   2  -1    1.01    0.06
  -8   2  -1    0.93    0.10
 -10  -2  -1    6.03    0.36
  10  -2   1    5.88    0.28
 -10  -2  -1    5.76    0.27
 -10  -2  -1    6.02    0.21
  10  -2   1    5.99    0.27
  10  -2   1    5.79    0.21
 -10  -2  -1    5.41    0.21
  10  -2   1    5.92    0.20
  10   2   1    5.95    0.26
 -10   2  -1    6.01    0.31
 -12  -2  -1    0.03    0.09
 -12  -2  -1    0.04    0.03
 -12  -2  -1    0.08    0.05
  12  -2   1    0.06    0.06
  12  -2   1    0.05    0.07
  12  -2   1    0.04    0.03
 -12   2  -1    0.09    0.05
  12   2   1   -0.02    0.05
  14  -2   1    0.17    0.04
 -14  -2  -1    0.15    0.11
  14  -2   1    0.22    0.07
 -14  -2  -1    0.12    0.04
  14  -2   1    0.32    0.09
 -14  -2  -1    0.18    0.07
 -14   2  -1    0.22    0.07
  14   2   1    0.35    0.08
  16  -2   1    6.47    0.34
  16  -2   1    6.32    0.25
 -16  -2  -1    6.78    0.26
  16  -2   1    6.63    0.32
 -16  -2  -1    6.70    0.43
 -16  -2  -1    6.82    0.32
 -16   2  -1    6.87    0.36
  16   2   1    6.82    0.30
  18  -2   1    4.97    0.27
 -18  -2  -1    4.52    0.35
 -18  -2  -1    4.53    0.26
 -18  -2  -1    4.75    0.22
  18  -2   1    4.98    0.21
  18  -2   1    4.74    0.29
 -18   2  -1    5.07    0.29
  18   2   1    4.74    0.25
 -20  -2  -1    0.21    0.13
  20  -2   1    0.37    0.10
 -20  -2  -1    0.37    0.07
  20  -2   1    0.28    0.11
  20  -2   1    0.25    0.06
 -20  -2  -1    0.35    0.09
 -20   2  -1    0.39    0.09
  20   2   1    0.35    0.09
  22  -2   1    6.66    0.38
 -22  -2  -1    6.32    0.46
 -22  -2  -1    6.92    0.30
  22  -2   1    6.99    0.29
 -22  -2  -1    6.95    0.34
  22  -2   1    6.83    0.35
  22   2   1    7.35    0.34
 -22   2  -1    6.99    0.39
 -24  -2  -1   -0.09    0.12
 -24  -2  -1    0.09    0.08
  24  -2   1    0.03    0.08
  24  -2   1    0.10    0.07
 -24  -2  -1    0.13    0.07
  24  -2   1   -0.07    0.11
  24   2   1    0.00    0.09
 -24   2  -1   -0.04    0.08
  26  -2   1   13.35    0.64
  26  -2   1   14.27    0.53
 -26  -2  -1   12.42    0.78
  26  -2   1   13.51    0.60
  26   2   1   14.23    0.60
 -26   2  -1   15.02    0.73
 -28  -2  -1   -0.04    0.15
  28  -2   1   -0.05    0.14
  28   2   1    0.08    0.12
 -28   2  -1   -0.04    0.11
  30  -2   1    0.45    0.17
 -30  -2  -1   -0.14    0.16
  29  -3  -1    0.11    0.12
  29  -3  -1    0.17    0.09
 -29  -3   1    0.14    0.19
 -27  -3   1    0.89    0.24
 -27  -3   1    0.55    0.11
 -27  -3   1    0.75    0.15
  27  -3  -1    0.67    0.11
  27  -3  -1    0.65    0.15
 -27   3   1    0.66    0.15
  27   3  -1    0.99    0.16
 -25  -3   1    0.26    0.09
 -25  -3   1    0.52    0.13
  25  -3  -1    0.29    0.12
  25  -3  -1    0.35    0.15
  25  -3  -1    0.48    0.09
 -25  -3   1    0.10    0.17
  25   3  -1    0.43    0.13
 -25   3   1    0.65    0.14
  23  -3  -1    1.03    0.17
  23  -3  -1    1.04    0.11
  23  -3  -1    0.98    0.15
 -23  -3   1    1.02    0.15
 -23  -3   1    1.17    0.13
 -23  -3   1    0.74    0.21
 -23   3   1    1.24    0.17
  23   3  -1    1.23    0.15
  21  -3  -1    0.02    0.05
 -21  -3   1    0.02    0.06
 -21  -3   1    0.09    0.14
  21  -3  -1    0.10    0.11
 -21  -3   1   -0.03    0.08
  21  -3  -1    0.07    0.10
 -21   3   1   -0.04    0.08
  21   3  -1    0.03    0.10
 -19  -3   1   13.30    0.47
 -19  -3   1   12.37    0.74
 -19  -3   1   13.51    0.57
  19  -3  -1   12.60    0.58
  19  -3  -1   13.80    0.58
  19  -3  -1   13.23    0.46
 -19   3   1   13.75    0.67
  19   3  -1   13.51    0.55
  17  -3  -1    8.36    0.40
  17  -3  -1    8.23    0.42
 -17  -3   1    7.02    0.52
 -17  -3   1    8.57    0.41
  17  -3  -1    8.91    0.32
 -17  -3   1    8.56    0.33
 -17   3   1    9.66    0.47
  17   3  -1    8.91    0.40
 -15  -3   1   23.13    0.92
  15  -3  -1   24.42    0.93
  15  -3  -1   23.35    0.95
  15  -3  -1   24.55    0.77
 -15  -3   1   24.76    0.78
 -15  -3   1   24.89    1.19
 -15   3   1   24.87    1.13
  15   3  -1   25.15    0.93
 -13  -3   1    0.58    0.10
  13  -3  -1    0.58    0.06
 -13  -3   1    0.66    0.16
 -13  -3   1    0.60    0.07
  13  -3  -1    0.60    0.12
  13  -3  -1    0.59    0.11
 -13   3   1    0.43    0.10
  13   3  -1    0.53    0.11
  11  -3  -1    0.73    0.12
 -11  -3   1    0.89    0.11
  11  -3  -1    0.86    0.07
 -11  -3   1    0.66    0.15
  11  -3  -1    0.63    0.10
 -11  -3   1    0.67    0.06
 -11   3   1    0.64    0.12
  11   3  -1    0.73    0.11
   9  -3  -1    8.23    0.28
   9  -3  -1    8.22    0.38
  -9  -3   1    8.43    0.37
   9  -3  -1    8.60    0.28
  -9  -3   1    8.04    0.48
   9  -3  -1    7.96    0.36
  -9  -3   1    8.76    0.29
   9   3  -1    8.13    0.38
  -9   3   1    9.02    0.33
   9   3  -1    8.89    0.32
  -9   3   1    7.73    0.44
  -7  -3   1   92.23    4.16
   7  -3  -1   92.81    3.37
   7  -3  -1   95.11    2.87
  -7  -3   1   95.90    3.32
  -7  -3   1   96.60    2.87
   7  -3  -1   99.30    2.86
  -7  -3   1   98.41    2.87
   7  -3  -1   94.96    3.30
   7   3  -1   92.28    3.37
   7   3  -1  104.53    3.27
  -7   3   1   86.43    4.12
  -7   3   1  102.12    3.28
  -5  -3   1   56.94    1.68
  -5  -3   1   55.71    1.96
  -5  -3   1   54.28    2.47
   5  -3  -1   54.33    2.00
   5  -3  -1   55.39    1.95
  -5  -3   1   55.48    1.68
  -5   3   1   59.88    1.94
   5   3  -1   52.86    2.00
   5   3  -1   59.16    1.93
   3  -3  -1   16.28    0.59
  -3  -3   1   16.33    0.60
   3  -3  -1   15.79    0.62
  -3  -3   1   15.04    0.77
   3  -3  -1   16.65    0.79
   3   3  -1   13.90    0.61
   1  -3  -1    1.42    0.10
   1  -3  -1    1.58    0.19
   1  -3  -1    1.48    0.11
  -1  -3   1    1.37    0.17
   1  -3  -1    1.44    0.13
  -1  -3   1    1.34    0.10
  -1  -3   1    1.28    0.13
  -1  -3   1    1.23    0.11
  -1  -3  -1    3.52    0.28
   1  -3   1    3.71    0.22
   1  -3   1    3.55    0.26
  -1  -3  -1    3.65    0.19
   1  -3   1    3.47    0.18
  -1  -3  -1    3.57    0.17
   1  -3   1    3.86    0.18
   1   3   1    3.34    0.20
   3  -3   1    2.56    0.15
   3  -3   1    2.32    0.18
  -3  -3  -1    2.47    0.23
  -3  -3  -1    2.62    0.16
   3  -3   1    2.60    0.14
  -3  -3  -1    2.47    0.13
   3   3   1    2.16    0.16
   5  -3   1   30.18    1.08
  -5  -3  -1   28.54    1.39
   5  -3   1   29.47    1.12
  -5  -3  -1   30.63    1.09
  -5  -3  -1   31.63    1.05
  -5  -3  -1   30.59    0.91
  -5  -3  -1   31.64    0.92
  -5   3  -1   27.48    1.34
   5   3   1   29.61    1.10
  -7  -3  -1    2.29    0.10
   7  -3   1    2.32    0.09
   7  -3   1    2.39    0.16
  -7  -3  -1    2.07    0.24
   7  -3   1    2.41    0.10
  -7  -3  -1    2.32    0.16
  -7  -3  -1    2.19    0.10
   7  -3   1    2.48    0.18
   7   3   1    2.41    0.11
  -7   3  -1    2.16    0.18
  -7   3  -1    2.41    0.12
   7   3   1    2.29    0.16
   9  -3   1    5.12    0.18
   9  -3   1    5.12    0.26
   9  -3   1    5.35    0.29
  -9  -3  -1    5.11    0.36
   9  -3   1    5.06    0.18
  -9  -3  -1    4.98    0.19
  -9  -3  -1    4.88    0.26
  -9   3  -1    4.82    0.30
  -9   3  -1    5.60    0.21
   9   3   1    4.90    0.25
 -11  -3  -1    8.22    0.37
  11  -3   1    8.27    0.28
  11  -3   1    7.64    0.39
 -11  -3  -1    8.39    0.29
  11  -3   1    7.95    0.36
 -11  -3  -1    7.69    0.50
  11   3   1    8.48    0.36
 -11   3  -1    7.98    0.43
 -13  -3  -1   20.46    1.04
 -13  -3  -1   20.57    0.67
  13  -3   1   21.70    0.66
  13  -3   1   19.98    0.83
 -13  -3  -1   19.97    0.80
  13  -3   1   20.93    0.80
 -13   3  -1   21.70    0.97
  13   3   1   20.83    0.79
 -15  -3  -1   10.23    0.37
  15  -3   1   10.27    0.46
  15  -3   1   10.78    0.36
 -15  -3  -1    9.83    0.46
  15  -3   1    9.68    0.49
 -15  -3  -1    9.28    0.61
  15   3   1   11.30    0.45
 -15   3  -1   11.82    0.54
  17  -3   1    1.71    0.18
 -17  -3  -1    1.89    0.27
  17  -3   1    1.88    0.13
 -17  -3  -1    1.76    0.18
 -17  -3  -1    2.10    0.15
  17  -3   1    1.67    0.20
 -17   3  -1    2.14    0.20
  17   3   1    2.33    0.19
  19  -3   1   26.24    1.09
  19  -3   1   27.21    1.05
 -19  -3  -1   28.48    0.90
 -19  -3  -1   27.75    1.06
  19  -3   1   27.93    0.89
 -19  -3  -1   24.46    1.34
  19   3   1   29.02    1.04
 -19   3  -1   28.86    1.26
  21  -3   1    0.04    0.06
  21  -3   1   -0.03    0.09
 -21  -3  -1   -0.01    0.06
  21  -3   1    0.15    0.12
 -21  -3  -1    0.18    0.10
 -21  -3  -1   -0.11    0.13
 -21   3  -1    0.05    0.09
  21   3   1    0.08    0.10
 -23  -3  -1    0.86    0.11
  23  -3   1    0.80    0.17
 -23  -3  -1    1.06    0.23
  23  -3   1    0.80    0.10
 -23  -3  -1    1.06    0.16
  23  -3   1    0.74    0.14
 -23   3  -1    0.97    0.15
  23   3   1    0.90    0.14
  25  -3   1    0.98    0.17
 -25  -3  -1    0.72    0.11
  25  -3   1    0.88    0.11
 -25  -3  -1    0.78    0.23
  25  -3   1    1.14    0.20
 -25  -3  -1    0.92    0.16
 -25   3  -1    1.08    0.17
  25   3   1    1.04    0.16
  27  -3   1    1.82    0.17
  27  -3   1    1.49    0.20
  27  -3   1    1.77    0.25
 -27  -3  -1    1.70    0.31
 -27  -3  -1    2.06    0.25
 -27   3  -1    1.73    0.21
  27   3   1    2.19    0.22
  29  -3   1   -0.02    0.09
 -29  -3  -1   -0.23    0.16
  29  -3   1   -0.05    0.15
  29  -3   1    0.14    0.12
 -26  -4   1    0.09    0.08
 -26  -4   1    0.05    0.12
 -24  -4   1    2.96    0.27
  24  -4  -1    3.02    0.28
  24  -4  -1    3.02    0.19
 -24  -4   1    2.85    0.21
 -24   4   1    3.63    0.30
  24   4  -1    3.23    0.27
 -22  -4   1    0.40    0.13
  22  -4  -1    0.54    0.09
 -22  -4   1    0.64    0.10
 -22  -4   1    0.60    0.22
  22  -4  -1    0.53    0.15
  22   4  -1    0.36    0.14
 -22   4   1    0.49    0.13
  20  -4  -1   28.68    1.13
 -20  -4   1   29.34    0.95
 -20  -4   1   27.69    1.13
 -20  -4   1   26.74    1.44
  20  -4  -1   28.41    0.94
  20   4  -1   30.94    1.13
 -20   4   1   32.03    1.37
  18  -4  -1    9.98    0.49
  18  -4  -1   10.31    0.37
 -18  -4   1   10.23    0.39
 -18  -4   1    9.68    0.65
 -18  -4   1    9.87    0.49
  18   4  -1   10.90    0.48
 -18   4   1   10.97    0.57
 -16  -4   1    3.70    0.26
  16  -4  -1    4.00    0.26
 -16  -4   1    3.66    0.19
  16  -4  -1    3.81    0.29
  16  -4  -1    4.05    0.18
 -16  -4   1    3.45    0.35
  16   4  -1    4.21    0.27
 -16   4   1    4.34    0.31
  14  -4  -1    0.26    0.10
 -14  -4   1    0.41    0.11
  14  -4  -1    0.11    0.11
 -14  -4   1    0.15    0.05
 -14  -4   1    0.21    0.15
  14  -4  -1    0.25    0.05
 -14   4   1    0.21    0.11
  14   4  -1    0.34    0.11
 -12  -4   1    0.28    0.05
  12  -4  -1    0.40    0.12
 -12  -4   1    0.20    0.14
 -12  -4   1    0.35    0.11
  12  -4  -1    0.30    0.05
  12  -4  -1    0.27    0.10
 -12   4   1    0.23    0.11
  12   4  -1    0.31    0.11
 -10  -4   1    1.46    0.23
 -10  -4   1    1.42    0.09
 -10  -4   1    1.29    0.16
  10  -4  -1    1.40    0.09
  10  -4  -1    1.72    0.17
  10  -4  -1    1.68    0.18
 -10   4   1    1.34    0.18
  10   4  -1    1.51    0.18
  -8  -4   1    0.33    0.10
   8  -4  -1    0.43    0.05
   8  -4  -1    0.52    0.12
  -8  -4   1    0.52    0.16
  -8  -4   1    0.43    0.05
   8  -4  -1    0.35    0.09
  -8   4   1    0.49    0.13
  -8   4   1    0.55    0.09
   8   4  -1    0.34    0.12
  -6  -4   1    3.29    0.13
  -6  -4   1    3.30    0.31
  -6  -4   1    3.61    0.22
   6  -4  -1    3.34    0.24
   6  -4  -1    3.32    0.21
  -6   4   1    3.67    0.19
   6   4  -1    3.39    0.24
  -6   4   1    2.86    0.27
  -4  -4   1    0.20    0.13
   4  -4  -1    0.08    0.14
  -4  -4   1    0.24    0.08
   4  -4  -1    0.25    0.07
   4  -4  -1    0.25    0.10
   4   4  -1    0.14    0.10
   4   4  -1    0.23    0.07
  -4   4   1    0.16    0.07
   2  -4  -1    3.02    0.30
   2  -4  -1    3.07    0.22
  -2  -4   1    2.97    0.29
  -2  -4   1    2.67    0.19
   2  -4  -1    2.88    0.18
   2   4  -1    2.58    0.22
  -2   4   1    2.76    0.18
   0  -4   1   10.47    0.59
   0  -4  -1   10.43    0.42
   0  -4  -1   10.59    0.60
   0  -4   1    9.86    0.47
   0  -4   1   10.22    0.42
   0  -4   1   10.45    0.43
   0  -4  -1   10.40    0.44
   0   4   1    9.57    0.45
  -2  -4  -1    9.86    0.59
  -2  -4  -1    9.91    0.40
   2  -4   1    9.25    0.41
  -2  -4  -1    9.72    0.42
   2  -4   1    9.72    0.46
   2  -4   1   10.39    0.42
   2  -4   1   10.05    0.57
   2   4   1    9.30    0.44
  -4  -4  -1    0.44    0.10
  -4  -4  -1    0.44    0.04
  -4  -4  -1    0.54    0.17
  -4  -4  -1    0.41    0.05
   4  -4   1    0.62    0.10
   4  -4   1    0.54    0.13
  -4   4  -1    0.42    0.12
   4   4   1    0.45    0.11
   6  -4   1   19.43    0.57
  -6  -4  -1   18.84    0.58
   6  -4   1   18.01    0.76
  -6  -4  -1   18.05    0.96
  -6  -4  -1   18.11    0.73
   6  -4   1   18.51    0.72
  -6   4  -1   16.94    0.89
  -6   4  -1   19.89    0.70
   6   4   1   18.43    0.74
   8  -4   1    6.30    0.32
   8  -4   1    6.79    0.37
  -8  -4  -1    6.69    0.23
  -8  -4  -1    6.89    0.34
  -8  -4  -1    6.57    0.47
   8  -4   1    6.45    0.22
  -8   4  -1    6.17    0.39
   8   4   1    6.37    0.33
  10  -4   1    4.26    0.17
  10  -4   1    4.24    0.26
  10  -4   1    4.58    0.30
 -10  -4  -1    4.15    0.26
 -10  -4  -1    4.10    0.38
 -10  -4  -1    4.60    0.18
  10   4   1    5.17    0.27
 -10   4  -1    4.57    0.31
  12  -4   1    0.99    0.08
 -12  -4  -1    0.89    0.13
 -12  -4  -1    1.03    0.09
 -12  -4  -1    0.80    0.20
  12  -4   1    0.94    0.16
  12  -4   1    1.17    0.15
  12   4   1    1.00    0.14
 -12   4  -1    0.99    0.15
 -14  -4  -1    7.30    0.55
 -14  -4  -1    8.42    0.41
 -14  -4  -1    8.01    0.30
  14  -4   1    8.08    0.44
  14  -4   1    7.68    0.39
  14  -4   1    7.84    0.29
  14   4   1    8.30    0.39
 -14   4  -1    8.33    0.46
  16  -4   1    0.91    0.17
 -16  -4  -1    1.06    0.24
 -16  -4  -1    1.07    0.10
 -16  -4  -1    1.07    0.17
  16  -4   1    0.89    0.15
  16  -4   1    0.87    0.08
  16   4   1    1.00    0.14
 -16   4  -1    1.05    0.16
  18  -4   1   30.74    1.17
 -18  -4  -1   29.64    0.98
  18  -4   1   30.18    0.97
 -18  -4  -1   29.81    1.18
  18  -4   1   29.23    1.21
 -18  -4  -1   27.58    1.50
 -18   4  -1   33.65    1.41
  18   4   1   32.16    1.16
 -20  -4  -1    0.07    0.11
  20  -4   1    0.16    0.06
  20  -4   1    0.17    0.14
 -20  -4  -1    0.12    0.07
  20  -4   1    0.00    0.11
 -20  -4  -1    0.19    0.18
 -20   4  -1    0.16    0.11
  20   4   1    0.13    0.12
 -22  -4  -1    3.65    0.22
  22  -4   1    3.98    0.29
 -22  -4  -1    3.23    0.41
 -22  -4  -1    4.08    0.31
  22  -4   1    3.66    0.21
 -22   4  -1    3.87    0.31
  22   4   1    4.05    0.27
  24  -4   1    4.64    0.24
 -24  -4  -1    4.70    0.49
  24  -4   1    4.29    0.32
 -24  -4  -1    4.62    0.26
 -24  -4  -1    4.18    0.33
 -24   4  -1    5.02    0.36
  24   4   1    4.79    0.31
 -26  -4  -1    1.04    0.28
  21   5  -1    6.18    0.39
 -21   5   1    7.21    0.46
  19  -5  -1    2.73    0.27
 -19  -5   1    2.81    0.28
 -19  -5   1    2.81    0.18
  19  -5  -1    2.99    0.17
 -19   5   1    3.42    0.30
  19   5  -1    3.18    0.27
 -17  -5   1    1.86    0.15
  17  -5  -1    2.09    0.13
  17  -5  -1    1.66    0.21
 -17  -5   1    1.93    0.23
 -17   5   1    2.29    0.26
  17   5  -1    2.17    0.22
  15  -5  -1    2.08    0.12
 -15  -5   1    1.84    0.14
  15  -5  -1    2.15    0.22
 -15  -5   1    2.08    0.23
 -15   5   1    2.32    0.26
  15   5  -1    2.24    0.23
 -13  -5   1    2.41    0.14
  13  -5  -1    1.98    0.12
 -13  -5   1    1.93    0.22
  13  -5  -1    2.48    0.23
 -13   5   1    2.51    0.27
  13   5  -1    2.52    0.24
 -11  -5   1    1.52    0.29
 -11  -5   1    1.34    0.10
  11  -5  -1    1.36    0.09
  11  -5  -1    1.44    0.18
 -11  -5   1    1.53    0.19
 -11   5   1    1.52    0.22
  11   5  -1    1.40    0.19
   9  -5  -1   24.40    0.76
  -9  -5   1   24.92    0.77
   9  -5  -1   24.31    0.95
  -9  -5   1   25.07    0.97
  -9  -5   1   23.57    1.23
  -9   5   1   23.58    1.18
   9   5  -1   24.44    0.98
  -7  -5   1    5.27    0.19
   7  -5  -1    5.32    0.30
  -7  -5   1    5.59    0.32
   7  -5  -1    5.40    0.19
  -7  -5   1    5.66    0.44
  -7   5   1    5.16    0.38
   7   5  -1    5.25    0.33
  -5  -5   1    1.00    0.07
   5  -5  -1    1.06    0.14
  -5  -5   1    1.12    0.15
  -5  -5   1    1.07    0.23
   5   5  -1    0.93    0.16
  -5   5   1    0.88    0.18
  -3  -5   1    8.06    0.40
  -3  -5   1    8.41    0.54
   3  -5  -1    7.97    0.38
  -3   5   1    7.71    0.37
   3   5  -1    7.77    0.42
  -1  -5   1   26.82    1.30
   1  -5  -1   26.91    0.99
   1  -5  -1   27.49    1.33
  -1  -5   1   26.94    1.01
   1   5  -1   27.73    0.99
  -1   5   1   23.33    1.02
   1   5  -1   24.17    1.04
  -1   5   1   27.07    1.00
  -1  -5  -1   50.47    2.25
   1   5   1   45.88    1.77
   1   5   1   48.35    1.74
   3  -5   1    0.08    0.08
  -3  -5  -1    0.03    0.15
   3  -5   1   -0.11    0.11
  -3   5  -1    0.19    0.08
  -3   5  -1    0.01    0.11
   3   5   1   -0.02    0.10
   5  -5   1    1.08    0.15
   5  -5   1    1.05    0.18
  -5  -5  -1    0.92    0.15
  -5  -5  -1    0.93    0.07
  -5  -5  -1    1.02    0.23
   5   5   1    1.28    0.17
  -5   5  -1    1.12    0.18
   7  -5   1    0.32    0.11
   7  -5   1    0.19    0.13
  -7  -5  -1    0.25    0.05
  -7  -5  -1    0.22    0.11
  -7  -5  -1    0.39    0.18
   7  -5   1    0.27    0.03
  -7   5  -1    0.17    0.12
   7   5   1    0.34    0.12
  -9  -5  -1   -0.06    0.09
   9  -5   1    0.06    0.12
   9  -5   1    0.03    0.03
   9  -5   1    0.07    0.09
  -9  -5  -1    0.11    0.04
  -9  -5  -1   -0.15    0.15
  -9   5  -1    0.06    0.11
   9   5   1   -0.04    0.10
 -11  -5  -1    4.63    0.20
  11  -5   1    4.20    0.29
  11  -5   1    4.50    0.18
 -11  -5  -1    4.36    0.42
 -11  -5  -1    4.48    0.31
 -11   5  -1    4.76    0.34
  11   5   1    4.88    0.29
  13  -5   1    4.42    0.30
 -13  -5  -1    3.84    0.30
 -13  -5  -1    3.50    0.42
 -13  -5  -1    4.09    0.19
  13  -5   1    4.17    0.17
 -13   5  -1    4.78    0.34
  13   5   1    4.24    0.28
 -15  -5  -1    0.05    0.12
 -15  -5  -1    0.07    0.06
  15  -5   1    0.03    0.05
 -15  -5  -1    0.05    0.18
  15  -5   1   -0.04    0.10
  15   5   1    0.00    0.12
 -15   5  -1    0.21    0.13
  17  -5   1    0.43    0.07
  17  -5   1    0.32    0.14
 -17  -5  -1    0.60    0.24
 -17  -5  -1    0.25    0.14
 -17  -5  -1    0.51    0.09
  17   5   1    0.53    0.14
 -17   5  -1    0.49    0.15
  19  -5   1    2.10    0.15
  19  -5   1    1.78    0.23
 -19  -5  -1    1.96    0.16
 -19  -5  -1    1.75    0.23
 -19   5  -1    2.14    0.25
  19   5   1    1.65    0.21
 -21   5  -1    2.38    0.27
  21   5   1    2.28    0.25
  14   6  -1    0.00    0.14
 -14   6   1   -0.16    0.12
 -12  -6   1    0.01    0.05
 -12  -6   1    0.12    0.13
  12  -6  -1    0.06    0.12
  12  -6  -1    0.02    0.04
 -12   6   1   -0.04    0.13
  12   6  -1   -0.18    0.13
  10  -6  -1    1.95    0.22
  10  -6  -1    1.67    0.09
 -10  -6   1    1.30    0.20
 -10  -6   1    1.61    0.11
  10   6  -1    1.72    0.23
 -10   6   1    1.97    0.26
   8  -6  -1    2.86    0.26
  -8  -6   1    2.96    0.28
  -8  -6   1    2.97    0.14
   8  -6  -1    2.72    0.12
   8   6  -1    3.21    0.30
  -8   6   1    3.08    0.31
  -6  -6   1    0.89    0.07
   6  -6  -1    0.85    0.16
  -6   6   1    0.82    0.20
  -4   6   1    3.10    0.34
   2   6  -1   51.14    1.70
  -2   6   1   40.42    2.09
   0  -6  -1   -0.02    0.19
   0   6   1   -0.05    0.11
   2   6   1   -0.13    0.11
  -4  -6  -1   12.95    0.42
  -4   6  -1   12.64    0.58
   4   6   1   13.13    0.60
  -6  -6  -1    0.07    0.04
   6   6   1    0.21    0.13
  -8  -6  -1    7.61    0.28
   8   6   1    7.99    0.44
 -10  -6  -1    0.39    0.07
  10  -6   1    0.17    0.13
  10  -6   1    0.24    0.05
  10   6   1    0.21    0.13
  12  -6   1    5.21    0.21
  12  -6   1    5.01    0.36
  32   0  -2    1.54    0.22
 -32   0   2    1.20    0.23
  30   0  -2    6.68    0.38
 -30   0   2    6.28    0.45
 -28   0   2   10.54    0.60
  28   0  -2   10.63    0.49
  26   0  -2    2.01    0.19
 -26   0   2    1.92    0.21
  24   0  -2   22.39    0.85
 -24   0   2   21.80    1.04
  22   0  -2   50.87    1.77
 -22   0   2   50.08    2.23
  22   0  -2   51.01    1.81
  20   0  -2    9.83    0.40
  20   0  -2   10.18    0.41
 -20   0   2   10.01    0.39
 -20   0   2    9.93    0.50
  20   0  -2    9.48    0.36
  18   0  -2   15.76    0.61
 -18   0   2   16.79    0.75
  18   0  -2   16.46    0.54
 -18   0   2   16.10    0.54
  18   0  -2   16.13    0.60
 -18   0   2   15.64    0.59
  16   0  -2    0.09    0.05
 -16   0   2    0.09    0.05
  16   0  -2    0.09    0.04
  16   0  -2    0.05    0.05
 -16   0   2    0.02    0.03
 -16   0   2    0.12    0.04
 -14   0   2  291.94   13.72
 -14   0   2  303.35    9.20
  14   0  -2  308.73   10.69
  14   0  -2  317.59   10.45
 -14   0   2  316.75   10.51
  12   0  -2  194.00    6.69
  12   0  -2  196.94    5.75
 -12   0   2  192.55    6.57
 -12   0   2  192.37    8.67
 -12   0   2  190.32    5.77
  12   0  -2  189.65    6.52
  10   0  -2  198.40    6.77
 -10   0   2  198.88    9.09
  10   0  -2  205.35    6.92
 -10   0   2  194.48    6.79
 -10   0   2  199.40    6.00
  10   0  -2  196.94    5.93
   8   0  -2   22.11    0.68
   8   0  -2   22.01    0.78
  -8   0   2   22.37    0.68
   8   0  -2   21.22    0.77
  -8   0   2   21.61    0.76
  -8   0   2   23.20    0.96
  -6   0   2   45.95    1.89
   6   0  -2   42.69    1.52
   6   0  -2   45.36    1.54
  -6   0   2   43.68    1.52
   4   0  -2    3.18    0.13
   4   0  -2    2.95    0.14
  -4   0   2    2.91    0.17
  -4   0   2    2.68    0.14
   4   0  -2    3.15    0.14
   2   0  -2    1.16    0.08
  -2   0   2    1.30    0.08
  -2   0   2    1.33    0.09
  -2   0   2    1.13    0.08
   2   0  -2    1.16    0.09
   0   0   2    0.28    0.02
   0   0  -2    0.35    0.03
   0   0   2    0.30    0.03
   0   0  -2    0.24    0.02
   0   0  -2    0.33    0.03
   0   0   2    0.24    0.03
  -2   0  -2  300.77   10.14
  -2   0  -2  322.47   11.47
   2   0   2  357.29   11.72
   4   0   2  157.15    4.80
  -4   0  -2  154.19    4.80
  -4   0  -2  169.37    6.87
   6   0   2   11.09    0.39
   6   0   2   10.73    0.34
  -6   0  -2   10.77    0.48
  -6   0  -2   10.39    0.34
  -6   0  -2   10.68    0.38
   6   0   2   10.56    0.38
   8   0   2   73.99    2.26
  -8   0  -2   75.71    2.57
   8   0   2   76.25    2.56
  -8   0  -2   76.77    3.21
   8   0   2   75.05    2.62
  -8   0  -2   74.51    2.27
  10   0   2  173.91    5.53
  10   0   2  184.04    6.30
  10   0   2  190.65    6.44
 -10   0  -2  186.44    6.30
 -10   0  -2  192.70    7.94
 -10   0  -2  183.91    5.53
 -12   0  -2  253.14    8.59
  12   0   2  260.74    7.56
 -12   0  -2  245.64   10.72
  12   0   2  259.71    8.58
 -12   0  -2  249.92    7.56
  12   0   2  250.79    8.78
  14   0   2    4.71    0.20
 -14   0  -2    4.81    0.26
  14   0   2    4.68    0.21
 -14   0  -2    4.42    0.19
  14   0   2    4.81    0.19
 -14   0  -2    4.47    0.19
  16   0   2    0.13    0.05
  16   0   2    0.07    0.06
 -16   0  -2    0.12    0.07
 -16   0  -2    0.16    0.04
  16   0   2    0.17    0.05
 -16   0  -2    0.10    0.05
  18   0   2   10.70    0.39
 -18   0  -2   11.20    0.42
  18   0   2   10.87    0.43
  18   0   2   10.72    0.45
 -18   0  -2   11.27    0.55
  20   0   2   44.98    1.68
  20   0   2   48.04    1.64
 -20   0  -2   47.01    2.07
  22   0   2   53.42    1.95
 -22   0  -2   54.77    2.40
 -24   0  -2   12.43    0.67
  24   0   2   12.79    0.55
 -26   0  -2    3.67    0.32
  26   0   2    3.93    0.28
  28   0   2   11.08    0.53
 -28   0  -2   10.80    0.64
  30   0   2   12.75    0.60
 -30   0  -2   11.42    0.71
 -33  -1   2    0.19    0.19
  33  -1  -2    0.15    0.15
  31  -1  -2   -0.04    0.13
 -31  -1   2    0.13    0.15
  31   1  -2   -0.03    0.12
 -31   1   2    0.00    0.12
 -29  -1   2    9.19    0.61
  29  -1  -2   10.13    0.51
 -29   1   2   10.46    0.58
  29   1  -2   10.74    0.48
  27  -1  -2   -0.05    0.10
 -27  -1   2    0.11    0.12
 -27   1   2    0.02    0.09
  27   1  -2    0.18    0.11
  25  -1  -2    0.83    0.10
  25  -1  -2    0.95    0.13
  25  -1  -2    1.00    0.15
 -25  -1   2    1.09    0.18
 -25   1   2    1.35    0.17
  25   1  -2    1.36    0.15
 -23  -1   2   20.68    1.04
 -23  -1   2   21.33    0.73
  23  -1  -2   21.93    0.73
  23  -1  -2   21.59    0.85
 -23  -1   2   21.58    0.82
  23  -1  -2   22.10    0.83
 -23   1   2   23.08    1.02
  23   1  -2   22.30    0.83
 -21  -1   2    4.19    0.23
 -21  -1   2    4.35    0.21
  21  -1  -2    4.50    0.24
  21  -1  -2    4.27    0.24
 -21  -1   2    4.13    0.29
  21  -1  -2    4.44    0.20
 -21   1   2    4.74    0.27
  21   1  -2    4.47    0.23
 -19  -1   2   50.96    1.57
 -19  -1   2   50.94    1.78
  19  -1  -2   50.51    1.78
  19  -1  -2   48.98    1.81
  19  -1  -2   49.72    1.56
 -19  -1   2   49.72    2.23
  19   1  -2   52.40    1.80
 -19   1   2   52.11    2.20
  17  -1  -2    1.96    0.14
 -17  -1   2    1.83    0.12
  17  -1  -2    1.96    0.14
 -17  -1   2    1.98    0.17
  17  -1  -2    1.85    0.11
 -17  -1   2    1.78    0.13
  17   1  -2    2.02    0.11
  17   1  -2    2.02    0.14
 -17   1   2    1.87    0.15
 -17   1   2    1.92    0.10
 -15  -1   2    0.07    0.04
  15  -1  -2    0.07    0.05
 -15  -1   2    0.01    0.05
 -15  -1   2    0.03    0.04
  15  -1  -2    0.08    0.05
  15  -1  -2    0.06    0.03
  15   1  -2   -0.01    0.03
  15   1  -2    0.04    0.03
 -15   1   2    0.03    0.02
 -15   1   2    0.05    0.04
 -15   1   2   -0.01    0.03
  15   1  -2    0.07    0.05
  13  -1  -2   74.25    2.62
 -13  -1   2   73.93    2.27
 -13  -1   2   75.54    2.59
  13  -1  -2   74.36    2.27
  13  -1  -2   74.98    2.59
 -13  -1   2   73.55    3.23
  13   1  -2   76.90    2.27
  13   1  -2   75.82    2.63
  13   1  -2   74.50    2.56
 -13   1   2   75.58    2.56
 -13   1   2   78.71    3.22
 -13   1   2   74.50    2.27
 -11  -1   2   66.94    2.31
 -11  -1   2   66.05    2.03
  11  -1  -2   68.60    2.02
 -11  -1   2   67.85    2.88
  11  -1  -2   68.15    2.34
  11  -1  -2   65.84    2.31
 -11   1   2   66.69    2.87
  11   1  -2   66.78    2.35
  11   1  -2   66.21    2.28
  11   1  -2   68.31    2.02
 -11   1   2   69.03    2.02
 -11   1   2   65.32    2.28
   9  -1  -2  254.59    7.67
  -9  -1   2  253.01    8.74
  -9  -1   2  260.88    7.70
   9  -1  -2  264.23    8.90
  -9  -1   2  265.14   10.91
   9  -1  -2  255.39    8.64
  -9   1   2  241.97   10.86
   9   1  -2  249.15    7.80
   9   1  -2  249.07    8.86
   9   1  -2  252.67    8.65
  -9   1   2  252.76    8.67
  -9   1   2  265.53    7.64
  -7  -1   2   83.60    3.40
   7  -1  -2   79.17    2.72
  -7  -1   2   81.89    2.39
  -7  -1   2   78.63    2.39
  -7  -1   2   75.06    2.72
   7  -1  -2   77.36    2.39
   7  -1  -2   82.54    2.77
   7  -1  -2   78.06    2.39
   7   1  -2   82.72    2.38
  -7   1   2   82.67    2.71
  -7   1   2   73.38    3.40
   7   1  -2   81.76    2.70
  -5  -1   2   12.20    0.44
   5  -1  -2   12.22    0.38
  -5  -1   2   12.60    0.38
   5  -1  -2   12.46    0.38
  -5  -1   2   12.33    0.39
  -5   1   2   13.48    0.43
   5   1  -2   11.12    0.46
  -5   1   2   10.47    0.55
   5   1  -2   13.58    0.43
   3  -1  -2  404.98   11.61
   3  -1  -2  388.91   13.47
  -3  -1   2  345.93   16.52
   3  -1  -2  381.11   13.24
   3  -1  -2  382.38   11.62
  -3  -1   2  386.43   11.63
   3  -1  -2  390.62   16.65
  -3  -1   2  389.96   11.60
  -3  -1   2  390.11   13.53
  -3   1   2  405.74   13.26
   3   1  -2  420.90   13.21
  -1  -1   2  722.99   22.74
  -1  -1   2  592.81   23.56
   1  -1  -2  642.81   19.69
   1  -1  -2  584.79   28.90
   1  -1  -2  640.67   22.71
  -1  -1   2  758.07   28.86
  -1  -1  -2    6.42    0.19
   1  -1   2    6.16    0.25
  -1  -1  -2    6.35    0.32
   1  -1   2    6.19    0.19
   1  -1   2    6.09    0.24
  -1  -1  -2    6.27    0.24
  -1  -1  -2    6.56    0.20
  -1  -1  -2    6.07    0.22
   1   1   2    6.19    0.23
  -1   1  -2    5.64    0.28
   3  -1   2  198.79    5.76
   3  -1   2  200.91    6.54
  -3  -1  -2  191.78    6.62
  -3  -1  -2  186.94    6.52
  -3  -1  -2  196.14    5.78
  -3  -1  -2  194.39    5.76
   3  -1   2  183.49    5.76
   3  -1   2  195.97    6.56
  -3  -1  -2  196.04    8.24
   3  -1   2  195.51    6.73
   3   1   2  185.87    6.68
  -3   1  -2  184.72    8.21
  -5  -1  -2   58.34    2.50
  -5  -1  -2   63.08    1.75
   5  -1   2   59.46    1.74
   5  -1   2   56.79    2.04
  -5  -1  -2   56.27    1.99
  -5  -1  -2   58.30    1.74
   5  -1   2   56.11    1.74
   5  -1   2   57.24    1.99
  -5   1  -2   56.53    2.47
   5   1   2   59.41    1.75
   5   1   2   56.24    2.01
   7  -1   2    7.65    0.26
  -7  -1  -2    7.61    0.31
   7  -1   2    7.32    0.31
  -7  -1  -2    7.82    0.26
   7  -1   2    7.97    0.33
   7  -1   2    7.89    0.27
  -7  -1  -2    8.10    0.41
   7   1   2    8.18    0.27
  -7   1  -2    7.77    0.37
   7   1   2    7.64    0.30
  -9  -1  -2    2.47    0.18
  -9  -1  -2    2.39    0.13
   9  -1   2    2.62    0.14
   9  -1   2    2.57    0.15
  -9  -1  -2    2.25    0.11
  -9   1  -2    2.76    0.15
   9   1   2    2.36    0.11
  -9   1  -2    2.57    0.11
   9   1   2    2.48    0.13
 -11  -1  -2   49.90    2.21
 -11  -1  -2   49.06    1.71
  11  -1   2   51.01    1.54
 -11  -1  -2   50.47    1.76
  11  -1   2   49.42    1.79
  11  -1   2   51.55    1.76
 -11  -1  -2   49.67    1.54
 -11   1  -2   54.01    2.17
  11   1   2   50.98    1.54
  11   1   2   50.00    1.77
 -11   1  -2   50.05    1.54
 -13  -1  -2    9.31    0.51
  13  -1   2   10.33    0.40
  13  -1   2   10.02    0.42
 -13  -1  -2    9.57    0.36
 -13  -1  -2    9.92    0.35
 -13  -1  -2   10.56    0.40
  13  -1   2   10.37    0.34
  13   1   2   10.29    0.39
  13   1   2    9.51    0.35
 -13   1  -2   10.32    0.35
 -13   1  -2   10.64    0.48
 -15  -1  -2    6.04    0.23
  15  -1   2    6.35    0.30
  15  -1   2    6.23    0.24
  15  -1   2    6.23    0.28
 -15  -1  -2    6.49    0.28
 -15  -1  -2    6.29    0.36
 -15  -1  -2    6.42    0.25
 -15   1  -2    6.42    0.32
  15   1   2    6.12    0.27
  15   1   2    6.36    0.25
  17  -1   2   12.44    0.42
 -17  -1  -2   12.31    0.43
 -17  -1  -2   10.96    0.62
 -17  -1  -2   12.53    0.48
  17  -1   2   12.31    0.49
  17  -1   2   11.75    0.50
 -17   1  -2   12.83    0.59
  17   1   2   12.45    0.48
  19  -1   2   30.65    1.21
 -19  -1  -2   30.92    1.50
  19  -1   2   34.16    1.04
  19  -1   2   33.93    1.18
 -19  -1  -2   32.94    1.18
 -19  -1  -2   32.51    1.05
  19   1   2   32.35    1.19
 -19   1  -2   33.87    1.46
  21  -1   2    0.08    0.06
  21  -1   2    0.08    0.07
 -21  -1  -2    0.08    0.06
  21  -1   2    0.02    0.10
 -21  -1  -2    0.09    0.10
 -21  -1  -2    0.00    0.06
  21   1   2    0.12    0.08
 -21   1  -2    0.03    0.08
 -23  -1  -2    2.45    0.26
  23  -1   2    2.29    0.17
  23  -1   2    2.47    0.22
  23  -1   2    2.40    0.19
  23   1   2    2.42    0.20
 -23   1  -2    2.43    0.22
 -25  -1  -2    0.73    0.18
  25  -1   2    0.72    0.15
  25   1   2    0.69    0.13
 -25   1  -2    0.73    0.14
 -27  -1  -2    1.61    0.25
  27  -1   2    1.46    0.20
  27   1   2    1.71    0.19
 -27   1  -2    1.91    0.23
  29  -1   2    2.64    0.27
 -29  -1  -2    2.03    0.29
 -29   1  -2    2.59    0.29
  29   1   2    2.77    0.26
  31  -1   2    4.73    0.38
  32  -2  -2    6.27    0.42
 -32  -2   2    6.11    0.52
 -30  -2   2    2.41    0.33
  30  -2  -2    2.80    0.28
  30   2  -2    2.71    0.26
 -30   2   2    3.15    0.29
  28  -2  -2    0.46    0.10
 -28  -2   2    0.47    0.19
  28  -2  -2    1.09    0.18
  28  -2  -2    0.52    0.13
  28   2  -2    0.68    0.14
 -28   2   2    0.96    0.17
  26  -2  -2    8.58    0.45
 -26  -2   2    8.63    0.57
  26  -2  -2    8.76    0.36
 -26  -2   2    8.82    0.43
  26  -2  -2    9.14    0.44
 -26   2   2    9.42    0.50
  26   2  -2    8.98    0.42
  24  -2  -2    0.17    0.10
  24  -2  -2    0.06    0.06
 -24  -2   2    0.16    0.13
 -24  -2   2    0.21    0.08
  24  -2  -2    0.13    0.11
 -24  -2   2    0.17    0.09
  24   2  -2    0.11    0.10
 -24   2   2    0.09    0.08
  22  -2  -2    0.02    0.05
 -22  -2   2   -0.01    0.07
  22  -2  -2   -0.12    0.07
 -22  -2   2   -0.06    0.05
 -22  -2   2   -0.01    0.11
  22  -2  -2    0.02    0.09
  22   2  -2    0.08    0.08
 -22   2   2    0.07    0.08
  20  -2  -2   15.64    0.64
  20  -2  -2   15.56    0.65
 -20  -2   2   16.11    0.82
 -20  -2   2   15.67    0.55
  20  -2  -2   16.10    0.54
 -20  -2   2   15.90    0.64
  20   2  -2   16.26    0.63
 -20   2   2   16.96    0.77
 -18  -2   2   39.58    1.27
  18  -2  -2   42.84    1.27
 -18  -2   2   37.33    1.83
 -18  -2   2   40.10    1.46
  18  -2  -2   39.93    1.46
  18  -2  -2   38.73    1.48
 -18   2   2   43.88    1.80
  18   2  -2   42.59    1.47
 -16  -2   2  125.73    3.79
  16  -2  -2  129.65    3.78
  16  -2  -2  124.77    4.32
 -16  -2   2  124.82    4.33
 -16  -2   2  121.69    5.41
  16  -2  -2  124.91    4.40
 -16   2   2  132.14    5.38
  16   2  -2  123.15    4.39
  14  -2  -2   34.05    1.26
 -14  -2   2   34.32    1.24
 -14  -2   2   34.31    1.07
  14  -2  -2   34.23    1.24
  14  -2  -2   34.46    1.06
 -14  -2   2   33.20    1.55
  14   2  -2   35.72    1.25
 -14   2   2   35.05    1.52
  12  -2  -2   18.60    0.72
 -12  -2   2   18.98    0.72
  12  -2  -2   19.03    0.61
  12  -2  -2   19.45    0.61
  12  -2  -2   19.14    0.73
 -12  -2   2   19.34    0.91
 -12  -2   2   19.90    0.62
 -12   2   2   19.03    0.89
 -12   2   2   20.46    0.68
  12   2  -2   19.09    0.67
  12   2  -2   19.90    0.74
 -10  -2   2    1.99    0.09
  10  -2  -2    1.89    0.09
  10  -2  -2    1.90    0.09
  10  -2  -2    2.11    0.14
 -10  -2   2    1.84    0.18
 -10  -2   2    1.93    0.10
  10  -2  -2    2.03    0.13
 -10  -2   2    1.92    0.12
 -10   2   2    2.15    0.10
 -10   2   2    1.72    0.16
  10   2  -2    1.90    0.10
  10   2  -2    1.83    0.14
   8  -2  -2   52.15    1.52
  -8  -2   2   50.67    1.52
   8  -2  -2   42.32    1.77
  -8  -2   2   51.31    1.52
  -8  -2   2   51.92    1.76
  -8  -2   2   49.65    2.20
   8  -2  -2   51.07    1.52
   8  -2  -2   49.72    1.75
   8   2  -2   53.67    1.72
  -8   2   2   48.13    2.19
   8   2  -2   48.55    1.79
  -8   2   2   54.43    1.73
  -6  -2   2  314.86    9.30
  -6  -2   2  291.39    9.60
   6  -2  -2  317.79    9.30
  -6  -2   2  309.95   10.61
   6  -2  -2  316.36    9.28
  -6  -2   2  299.35   13.16
   6  -2  -2  310.68   10.54
   6   2  -2  337.39   10.54
   6   2  -2  286.53   10.73
  -6   2   2  322.72   10.59
   4  -2  -2   17.38    0.64
  -4  -2   2   18.34    0.65
  -4  -2   2   17.90    0.54
  -4  -2   2   16.37    0.81
   4  -2  -2   18.26    0.84
  -4  -2   2   17.86    0.54
   4   2  -2   18.17    0.63
  -4   2   2   18.49    0.64
  -2  -2   2  107.15    3.81
  -2  -2   2  112.35    3.72
   2  -2  -2  107.56    4.68
  -2  -2   2  102.68    4.65
   2  -2  -2  111.36    3.71
  -2   2   2  113.18    3.72
   0  -2  -2   55.73    1.87
   0  -2  -2   55.43    1.85
   0  -2   2   53.90    2.34
   0  -2  -2   51.95    2.36
   0  -2   2   54.03    1.86
   0  -2   2   57.45    1.86
   0  -2   2   54.45    1.92
   0   2   2   49.89    1.89
   2  -2   2   97.71    3.39
  -2  -2  -2   93.99    4.16
  -2  -2  -2  101.48    2.89
  -2  -2  -2  101.40    3.28
  -2  -2  -2   97.85    3.31
  -2  -2  -2   99.44    2.88
   2  -2   2  100.12    3.30
   2   2   2   93.19    3.36
  -2   2  -2   84.81    4.11
   4  -2   2  346.08   12.06
   4  -2   2  346.48   10.41
   4  -2   2  352.26   11.89
  -4  -2  -2  342.78   14.92
   4  -2   2  361.06   10.42
  -4  -2  -2  356.55   11.85
  -4  -2  -2  350.66   10.44
  -4  -2  -2  363.66   11.99
   4  -2   2  355.35   11.86
  -4  -2  -2  356.51   10.45
   4   2   2  338.70   12.15
  -4   2  -2  321.92   14.85
   6  -2   2   35.48    1.33
  -6  -2  -2   38.55    1.12
  -6  -2  -2   38.25    1.30
   6  -2   2   37.76    1.29
  -6  -2  -2   35.24    1.64
   6  -2   2   35.73    1.10
  -6  -2  -2   37.24    1.11
   6  -2   2   36.93    1.26
   6  -2   2   37.17    1.11
  -6   2  -2   35.01    1.59
   6   2   2   35.89    1.30
   8  -2   2  109.71    3.22
  -8  -2  -2  109.76    3.23
  -8  -2  -2  109.03    3.22
   8  -2   2  105.77    3.21
  -8  -2  -2  108.47    3.69
  -8  -2  -2  102.14    4.63
   8  -2   2  104.70    3.77
   8  -2   2  108.10    3.68
  -8   2  -2  101.59    4.58
   8   2   2  105.96    3.74
  -8   2  -2  117.73    3.64
  10  -2   2   41.35    1.25
 -10  -2  -2   41.25    1.26
 -10  -2  -2   42.06    1.46
  10  -2   2   39.45    1.49
 -10  -2  -2   40.20    1.84
  10  -2   2   41.38    1.45
  10  -2   2   42.24    1.25
  10   2   2   40.86    1.46
 -10   2  -2   40.27    1.78
 -12  -2  -2    2.36    0.23
 -12  -2  -2    2.20    0.12
  12  -2   2    2.24    0.18
  12  -2   2    2.44    0.11
  12  -2   2    1.94    0.15
 -12  -2  -2    2.31    0.16
  12   2   2    2.21    0.14
 -12   2  -2    2.20    0.16
  14  -2   2   60.65    2.25
 -14  -2  -2   62.01    2.20
 -14  -2  -2   63.04    1.92
  14  -2   2   62.18    2.19
  14  -2   2   62.64    1.91
 -14  -2  -2   60.81    2.77
  14   2   2   63.01    2.21
 -14   2  -2   66.93    2.71
 -16  -2  -2   31.75    1.56
 -16  -2  -2   32.69    1.22
  16  -2   2   34.95    1.06
  16  -2   2   34.60    1.23
 -16  -2  -2   32.67    1.06
  16  -2   2   31.09    1.26
 -16   2  -2   37.10    1.49
  16   2   2   34.11    1.22
 -18  -2  -2   36.35    1.12
 -18  -2  -2   31.99    1.62
  18  -2   2   33.33    1.31
  18  -2   2   36.23    1.28
  18  -2   2   36.36    1.10
 -18  -2  -2   33.88    1.27
  18   2   2   33.92    1.27
 -18   2  -2   36.92    1.55
 -20  -2  -2   15.00    0.61
 -20  -2  -2   15.64    0.54
 -20  -2  -2   13.41    0.79
  20  -2   2   15.69    0.53
  20  -2   2   13.93    0.64
  20  -2   2   15.25    0.62
  20   2   2   15.16    0.60
 -20   2  -2   16.25    0.73
  22  -2   2    4.41    0.27
 -22  -2  -2    4.54    0.26
 -22  -2  -2    4.19    0.37
 -22  -2  -2    4.38    0.23
  22  -2   2    4.16    0.30
  22  -2   2    4.14    0.22
 -22   2  -2    4.48    0.29
  22   2   2    4.52    0.26
  24  -2   2    0.45    0.09
 -24  -2  -2    0.44    0.17
  24  -2   2    0.80    0.16
 -24  -2  -2    0.41    0.10
  24  -2   2    0.54    0.12
 -24  -2  -2    0.65    0.12
 -24   2  -2    0.66    0.14
  24   2   2    0.68    0.14
  26  -2   2    0.23    0.09
 -26  -2  -2   -0.07    0.15
  26  -2   2    0.55    0.16
  26  -2   2    0.34    0.12
  26   2   2    0.18    0.11
 -26   2  -2    0.32    0.12
 -28  -2  -2    1.51    0.28
  28  -2   2    1.74    0.24
  28   2   2    1.68    0.20
 -28   2  -2    1.84    0.23
 -30  -2  -2    2.61    0.38
  30  -2   2    2.52    0.28
  29  -3  -2    5.44    0.36
 -29  -3   2    4.83    0.48
  29  -3  -2    5.10    0.28
 -27  -3   2   10.73    0.54
  27  -3  -2   12.08    0.56
 -27  -3   2   11.21    0.47
 -27  -3   2   10.01    0.71
  27  -3  -2   11.80    0.46
  27   3  -2   11.89    0.53
 -27   3   2   12.90    0.64
 -25  -3   2    6.80    0.53
  25  -3  -2    8.17    0.33
  25  -3  -2    7.72    0.41
 -25  -3   2    6.85    0.40
 -25  -3   2    7.41    0.34
  25   3  -2    8.70    0.41
 -25   3   2    9.20    0.48
  23  -3  -2    3.92    0.29
 -23  -3   2    3.36    0.36
  23  -3  -2    4.23    0.21
  23  -3  -2    3.83    0.28
 -23  -3   2    3.87    0.27
 -23  -3   2    4.29    0.23
  23   3  -2    4.24    0.27
 -23   3   2    4.29    0.30
 -21  -3   2    2.35    0.29
  21  -3  -2    2.11    0.22
  21  -3  -2    2.52    0.23
 -21  -3   2    2.67    0.17
 -21  -3   2    2.52    0.21
  21  -3  -2    2.88    0.16
  21   3  -2    2.53    0.21
 -21   3   2    2.69    0.23
  19  -3  -2   18.29    0.78
 -19  -3   2   18.34    0.97
  19  -3  -2   18.52    0.63
 -19  -3   2   18.93    0.76
  19  -3  -2   18.62    0.76
 -19  -3   2   18.79    0.64
  19   3  -2   20.72    0.76
 -19   3   2   20.01    0.91
  17  -3  -2    6.24    0.33
 -17  -3   2    6.53    0.26
 -17  -3   2    6.77    0.44
  17  -3  -2    6.06    0.34
 -17  -3   2    6.30    0.32
  17  -3  -2    5.70    0.24
 -17   3   2    6.42    0.38
  17   3  -2    6.88    0.33
  15  -3  -2   41.25    1.53
  15  -3  -2   43.05    1.31
 -15  -3   2   41.42    1.94
 -15  -3   2   43.69    1.32
 -15  -3   2   42.36    1.54
  15  -3  -2   40.97    1.56
  15   3  -2   44.22    1.56
 -15   3   2   43.35    1.90
 -13  -3   2   40.15    1.41
 -13  -3   2   36.73    1.76
  13  -3  -2   37.54    1.42
  13  -3  -2   38.29    1.40
 -13  -3   2   38.65    1.20
  13  -3  -2   39.92    1.19
 -13   3   2   39.14    1.73
  13   3  -2   39.32    1.42
 -11  -3   2    2.88    0.19
 -11  -3   2    2.76    0.26
  11  -3  -2    2.79    0.19
 -11  -3   2    2.94    0.13
  11  -3  -2    2.99    0.13
  11  -3  -2    2.92    0.20
 -11   3   2    2.73    0.22
 -11   3   2    3.17    0.15
  11   3  -2    2.76    0.20
   9  -3  -2    1.61    0.13
   9  -3  -2    1.66    0.09
  -9  -3   2    1.82    0.08
  -9  -3   2    1.76    0.09
   9  -3  -2    1.78    0.08
  -9  -3   2    1.58    0.19
  -9  -3   2    1.71    0.14
   9  -3  -2    1.68    0.15
   9   3  -2    1.78    0.11
  -9   3   2    1.57    0.18
   9   3  -2    1.89    0.17
  -9   3   2    1.86    0.11
   7  -3  -2    0.18    0.04
   7  -3  -2    0.08    0.05
  -7  -3   2    0.17    0.03
  -7  -3   2    0.31    0.11
  -7  -3   2    0.26    0.07
   7  -3  -2    0.22    0.03
   7  -3  -2    0.22    0.06
  -7  -3   2    0.22    0.04
   7   3  -2    0.34    0.06
  -7   3   2    0.19    0.05
  -7   3   2    0.14    0.08
   7   3  -2    0.28    0.10
  -5  -3   2    9.58    0.30
   5  -3  -2    9.60    0.38
   5  -3  -2   10.21    0.53
  -5  -3   2    8.58    0.50
  -5  -3   2    9.41    0.39
  -5  -3   2    9.40    0.29
  -5   3   2    9.91    0.37
   5   3  -2    8.22    0.41
   5   3  -2    9.56    0.37
   3  -3  -2   14.45    0.74
  -3  -3   2   14.90    0.60
  -3  -3   2   13.28    0.71
  -3  -3   2   15.05    0.56
   3  -3  -2   14.63    0.55
   3  -3  -2   13.74    0.56
   3   3  -2   15.26    0.54
  -3   3   2   14.70    0.55
  -1  -3   2   25.56    0.91
   1  -3  -2   26.20    0.91
  -1  -3   2   25.44    0.96
   1  -3  -2   25.01    0.94
   1  -3  -2   24.87    1.19
  -1  -3   2   24.41    1.16
  -1  -3   2   25.19    0.91
   1  -3   2   34.62    1.23
  -1  -3  -2   35.22    1.22
  -1  -3  -2   34.96    1.24
   1  -3   2   34.43    1.29
   1  -3   2   36.56    1.57
   1  -3   2   36.70    1.24
  -1  -3  -2   33.79    1.59
   1   3   2   32.49    1.26
  -3  -3  -2    1.11    0.08
  -3  -3  -2    0.98    0.16
   3  -3   2    1.20    0.09
   3  -3   2    1.01    0.13
   3  -3   2    1.08    0.11
  -3  -3  -2    1.17    0.07
  -3  -3  -2    1.02    0.05
  -3  -3  -2    1.01    0.11
  -3   3  -2    0.81    0.11
   3   3   2    0.86    0.10
   5  -3   2   15.21    0.47
   5  -3   2   15.84    0.57
   5  -3   2   14.64    0.63
  -5  -3  -2   16.07    0.49
  -5  -3  -2   15.38    0.48
   5  -3   2   16.30    0.48
   5  -3   2   15.53    0.59
  -5  -3  -2   15.04    0.79
  -5  -3  -2   15.90    0.56
  -5  -3  -2   15.32    0.60
   5   3   2   15.38    0.60
  -5   3  -2   14.49    0.72
  -7  -3  -2    1.92    0.10
  -7  -3  -2    1.72    0.14
  -7  -3  -2    1.88    0.09
   7  -3   2    1.99    0.09
   7  -3   2    1.74    0.08
   7  -3   2    1.57    0.14
   7  -3   2    1.73    0.17
  -7  -3  -2    1.67    0.21
   7   3   2    1.90    0.14
   7   3   2    2.21    0.10
  -7   3  -2    2.06    0.11
  -7   3  -2    1.74    0.16
  -9  -3  -2    6.56    0.31
   9  -3   2    6.38    0.22
  -9  -3  -2    6.60    0.23
   9  -3   2    6.32    0.30
   9  -3   2    6.24    0.34
  -9  -3  -2    6.13    0.43
   9   3   2    6.33    0.29
  -9   3  -2    6.41    0.35
  11  -3   2    4.53    0.25
  11  -3   2    4.51    0.28
 -11  -3  -2    4.61    0.36
 -11  -3  -2    4.51    0.19
 -11  -3  -2    4.45    0.25
  11  -3   2    4.70    0.18
 -11   3  -2    4.75    0.28
  11   3   2    4.99    0.24
 -13  -3  -2    3.73    0.24
  13  -3   2    3.99    0.24
 -13  -3  -2    3.38    0.35
  13  -3   2    4.00    0.16
  13  -3   2    3.39    0.27
 -13  -3  -2    3.67    0.17
 -13   3  -2    4.47    0.26
  13   3   2    4.15    0.23
  15  -3   2   51.72    1.59
 -15  -3  -2   51.78    1.86
 -15  -3  -2   50.85    2.37
  15  -3   2   49.45    1.91
  15  -3   2   50.40    1.85
 -15  -3  -2   52.23    1.61
  15   3   2   54.56    1.86
 -15   3  -2   54.01    2.27
 -17  -3  -2  176.34    8.07
 -17  -3  -2  181.43    6.43
  17  -3   2  187.77    6.42
 -17  -3  -2  185.92    5.63
  17  -3   2  189.42    5.61
  17  -3   2  178.86    6.56
 -17   3  -2  200.88    7.97
  17   3   2  195.98    6.51
  19  -3   2    0.07    0.09
  19  -3   2    0.25    0.13
 -19  -3  -2    0.13    0.07
 -19  -3  -2    0.20    0.15
  19  -3   2    0.29    0.06
 -19  -3  -2    0.05    0.09
 -19   3  -2    0.09    0.09
  19   3   2    0.04    0.09
 -21  -3  -2    2.44    0.17
 -21  -3  -2    2.28    0.21
  21  -3   2    2.01    0.23
  21  -3   2    2.20    0.15
  21  -3   2    1.86    0.20
 -21  -3  -2    2.07    0.31
 -21   3  -2    2.55    0.22
  21   3   2    2.03    0.19
  23  -3   2    0.15    0.14
 -23  -3  -2   -0.04    0.16
 -23  -3  -2    0.08    0.10
 -23  -3  -2   -0.05    0.07
  23  -3   2    0.01    0.10
  23  -3   2    0.03    0.06
  23   3   2    0.05    0.10
 -23   3  -2    0.04    0.10
 -25  -3  -2    8.80    0.65
  25  -3   2    9.21    0.48
 -25  -3  -2    9.66    0.41
  25  -3   2    8.77    0.52
 -25  -3  -2    9.18    0.47
  25  -3   2    9.40    0.40
 -25   3  -2   10.66    0.55
  25   3   2   10.10    0.46
  27  -3   2   12.03    0.47
  27  -3   2   10.89    0.55
 -27  -3  -2    9.73    0.73
  27  -3   2   10.66    0.60
 -27   3  -2   12.69    0.65
  27   3   2   11.86    0.54
  29  -3   2    1.02    0.22
  29  -3   2    1.22    0.15
 -26  -4   2   -0.05    0.07
 -26  -4   2    0.09    0.12
  26  -4  -2    0.04    0.07
  26  -4  -2    0.11    0.14
 -24  -4   2   -0.13    0.10
  24  -4  -2    0.04    0.06
 -24  -4   2    0.03    0.07
  24  -4  -2    0.11    0.13
 -24   4   2    0.12    0.12
  24   4  -2   -0.20    0.12
 -22  -4   2   -0.06    0.06
 -22  -4   2    0.11    0.11
  22  -4  -2    0.10    0.06
  22  -4  -2    0.00    0.11
 -22   4   2    0.01    0.11
  22   4  -2   -0.05    0.12
 -20  -4   2    0.75    0.10
 -20  -4   2    0.70    0.21
 -20  -4   2    0.60    0.15
  20  -4  -2    0.65    0.15
  20  -4  -2    0.68    0.09
 -20   4   2    0.73    0.16
  20   4  -2    0.95    0.16
 -18  -4   2   12.94    0.79
 -18  -4   2   14.05    0.62
  18  -4  -2   14.06    0.49
 -18  -4   2   14.01    0.50
  18  -4  -2   13.70    0.61
  18   4  -2   15.40    0.62
 -18   4   2   15.33    0.74
 -16  -4   2    5.43    0.23
  16  -4  -2    5.23    0.31
 -16  -4   2    4.74    0.41
  16  -4  -2    5.26    0.22
 -16  -4   2    5.46    0.32
  16   4  -2    5.81    0.32
 -16   4   2    5.75    0.37
 -14  -4   2    7.89    0.54
  14  -4  -2    8.71    0.41
 -14  -4   2    8.61    0.32
 -14  -4   2    8.29    0.42
  14  -4  -2    8.98    0.31
  14   4  -2    9.19    0.43
 -14   4   2    8.70    0.50
 -12  -4   2    2.94    0.22
  12  -4  -2    3.13    0.24
  12  -4  -2    3.31    0.14
 -12  -4   2    2.94    0.31
  12  -4  -2    3.24    0.22
 -12  -4   2    3.07    0.15
 -12   4   2    3.11    0.28
  12   4  -2    3.00    0.24
  10  -4  -2    0.21    0.09
 -10  -4   2    0.19    0.10
 -10  -4   2    0.28    0.05
  10  -4  -2    0.23    0.11
  10  -4  -2    0.28    0.05
 -10  -4   2    0.22    0.13
 -10   4   2    0.21    0.12
  10   4  -2    0.31    0.13
  -8  -4   2   12.17    0.70
   8  -4  -2   13.38    0.42
   8  -4  -2   13.16    0.53
   8  -4  -2   11.58    0.54
  -8  -4   2   13.44    0.42
  -8  -4   2   13.09    0.55
   8   4  -2   12.53    0.56
  -8   4   2   13.82    0.51
  -8   4   2   11.90    0.67
  -6  -4   2    2.30    0.18
  -6  -4   2    2.54    0.27
   6  -4  -2    2.52    0.11
   6  -4  -2    2.54    0.18
  -6  -4   2    2.44    0.11
   6  -4  -2    2.29    0.20
  -6   4   2    2.93    0.17
   6   4  -2    2.49    0.23
   6   4  -2    2.78    0.17
  -6   4   2    2.23    0.24
   4  -4  -2    4.58    0.27
  -4  -4   2    4.49    0.35
  -4  -4   2    4.59    0.25
   4  -4  -2    4.55    0.24
   4  -4  -2    4.56    0.37
  -4   4   2    4.48    0.23
   4   4  -2    4.76    0.23
   4   4  -2    4.69    0.29
  -2  -4   2   29.93    1.43
   2  -4  -2   30.52    1.47
  -2  -4   2   30.99    1.13
   2  -4  -2   30.87    1.11
  -2   4   2   30.92    1.12
   2   4  -2   30.71    1.11
   0  -4   2    0.01    0.12
   0  -4   2    0.07    0.10
   0  -4  -2    0.11    0.06
   0  -4  -2    0.21    0.15
   0  -4   2    0.14    0.07
   0   4   2    0.09    0.07
   0   4   2    0.08    0.09
   2  -4   2    8.70    0.38
  -2  -4  -2    8.93    0.39
  -2  -4  -2    9.04    0.55
   2  -4   2    9.28    0.37
   2  -4   2    8.75    0.43
  -2   4  -2    7.50    0.46
   2   4   2    7.92    0.39
  -4  -4  -2   52.04    1.82
   4  -4   2   52.29    1.80
   4  -4   2   50.54    1.87
   4  -4   2   53.18    1.79
  -4  -4  -2   51.80    1.53
  -4  -4  -2   49.68    2.32
   4   4   2   49.98    1.83
  -4   4  -2   46.53    2.24
   6  -4   2    8.39    0.27
  -6  -4  -2    7.39    0.51
   6  -4   2    7.96    0.37
   6  -4   2    7.50    0.25
  -6  -4  -2    7.93    0.26
   6  -4   2    8.43    0.41
  -6  -4  -2    8.28    0.38
  -6   4  -2    7.67    0.44
   6   4   2    7.00    0.36
   8  -4   2    5.15    0.18
   8  -4   2    5.48    0.32
  -8  -4  -2    5.54    0.29
   8  -4   2    5.07    0.28
  -8  -4  -2    5.22    0.20
  -8  -4  -2    4.83    0.41
   8   4   2    4.94    0.28
  -8   4  -2    5.11    0.33
 -10  -4  -2    1.59    0.10
 -10  -4  -2    1.49    0.17
  10  -4   2    1.52    0.19
 -10  -4  -2    1.32    0.23
  10  -4   2    1.26    0.15
  10  -4   2    1.59    0.09
 -10   4  -2    1.68    0.18
  10   4   2    1.58    0.16
  12  -4   2    1.52    0.20
 -12  -4  -2    1.83    0.27
 -12  -4  -2    1.40    0.16
 -12  -4  -2    1.50    0.11
  12  -4   2    1.89    0.19
  12  -4   2    1.52    0.10
  12   4   2    1.53    0.15
 -12   4  -2    1.65    0.19
  14  -4   2   13.44    0.60
 -14  -4  -2   13.72    0.61
  14  -4   2   14.39    0.47
 -14  -4  -2   13.29    0.81
 -14  -4  -2   13.55    0.48
  14  -4   2   13.33    0.64
 -14   4  -2   15.15    0.71
  14   4   2   15.29    0.59
 -16  -4  -2    4.26    0.30
  16  -4   2    4.23    0.29
  16  -4   2    4.54    0.20
 -16  -4  -2    4.39    0.22
 -16  -4  -2    4.31    0.42
  16  -4   2    4.86    0.34
 -16   4  -2    5.04    0.32
  16   4   2    4.65    0.27
 -18  -4  -2    0.12    0.06
 -18  -4  -2    0.02    0.16
 -18  -4  -2   -0.14    0.10
  18  -4   2   -0.15    0.09
  18  -4   2    0.07    0.12
  18  -4   2   -0.04    0.05
  18   4   2    0.02    0.10
 -18   4  -2   -0.06    0.09
  20  -4   2    0.85    0.10
  20  -4   2    0.83    0.18
 -20  -4  -2    0.98    0.11
 -20  -4  -2    0.88    0.24
  20  -4   2    1.02    0.17
 -20  -4  -2    0.88    0.16
 -20   4  -2    1.20    0.17
  20   4   2    0.90    0.15
 -22  -4  -2    1.02    0.27
 -22  -4  -2    0.99    0.12
  22  -4   2    1.10    0.12
  22  -4   2    1.43    0.22
 -22  -4  -2    1.66    0.21
  22  -4   2    1.09    0.18
 -22   4  -2    1.65    0.20
  22   4   2    1.06    0.16
  24  -4   2    0.02    0.12
 -24  -4  -2   -0.10    0.07
 -24  -4  -2    0.09    0.20
  24  -4   2    0.06    0.07
 -24  -4  -2   -0.11    0.11
 -24   4  -2    0.12    0.12
  24   4   2   -0.12    0.11
  21   5  -2    5.60    0.37
 -21   5   2    6.01    0.42
 -19  -5   2    9.90    0.53
  19  -5  -2   10.38    0.39
 -19  -5   2   10.38    0.40
  19  -5  -2   10.25    0.53
  19   5  -2   10.92    0.53
 -19   5   2   11.54    0.63
 -17  -5   2   -0.04    0.05
  17  -5  -2   -0.07    0.11
 -17  -5   2    0.02    0.12
  17  -5  -2   -0.03    0.04
 -17   5   2   -0.03    0.12
  17   5  -2    0.17    0.14
  15  -5  -2   -0.04    0.10
 -15  -5   2   -0.03    0.11
  15  -5  -2    0.04    0.04
 -15  -5   2    0.06    0.05
  15   5  -2   -0.17    0.11
 -15   5   2    0.09    0.12
 -13  -5   2   19.04    0.81
  13  -5  -2   19.81    0.80
 -13  -5   2   18.65    0.63
  13  -5  -2   19.46    0.62
  13   5  -2   19.50    0.81
 -13   5   2   20.10    0.99
 -11  -5   2    2.12    0.12
 -11  -5   2    2.50    0.23
  11  -5  -2    2.01    0.11
  11  -5  -2    2.25    0.21
 -11   5   2    2.27    0.27
  11   5  -2    2.21    0.23
  -9  -5   2    2.29    0.22
  -9  -5   2    2.27    0.12
   9  -5  -2    1.88    0.20
   9  -5  -2    2.13    0.11
   9   5  -2    2.57    0.24
  -9   5   2    2.28    0.26
  -7  -5   2    0.20    0.11
   7  -5  -2    0.33    0.10
  -7  -5   2    0.15    0.04
   7  -5  -2    0.17    0.04
  -7   5   2    0.12    0.14
   7   5  -2    0.29    0.12
  -5  -5   2    0.27    0.04
  -5  -5   2    0.25    0.16
  -5  -5   2    0.35    0.11
   5  -5  -2    0.33    0.10
   5   5  -2    0.25    0.13
  -5   5   2    0.21    0.14
  -5   5   2    0.32    0.10
   3  -5  -2   16.36    0.88
   3  -5  -2   15.58    0.62
  -3  -5   2   15.39    0.83
  -3  -5   2   14.93    0.64
   3   5  -2   14.19    0.67
  -3   5   2   15.39    0.62
   1  -5  -2   43.41    2.01
   1  -5  -2   42.97    1.52
  -1  -5   2   42.82    1.54
  -1  -5   2   44.30    1.97
   1   5  -2   42.18    1.52
   1   5  -2   37.98    1.58
  -1   5   2   41.97    1.54
   1  -5   2   36.50    1.31
  -1  -5  -2   37.46    1.72
   1  -5   2   36.40    1.37
  -1   5  -2   30.77    1.60
   1   5   2   36.29    1.31
  -1   5  -2   34.81    1.30
  -3  -5  -2    3.55    0.39
  -3  -5  -2    3.44    0.13
   3  -5   2    3.66    0.29
  -3   5  -2    3.14    0.29
   3   5   2    3.25    0.24
   3   5   2    3.28    0.25
   5  -5   2   13.18    0.63
   5  -5   2   14.33    0.59
  -5  -5  -2   13.54    0.81
  -5  -5  -2   14.04    0.44
  -5   5  -2   13.00    0.71
   5   5   2   14.05    0.59
   7  -5   2    6.04    0.21
  -7  -5  -2    6.75    0.51
   7  -5   2    5.97    0.34
   7  -5   2    6.82    0.40
  -7  -5  -2    6.45    0.23
  -7   5  -2    6.08    0.40
   7   5   2    6.24    0.34
  -9  -5  -2    3.01    0.15
   9  -5   2    3.14    0.13
  -9  -5  -2    3.45    0.38
   9  -5   2    2.86    0.28
  -9  -5  -2    3.14    0.26
   9  -5   2    2.95    0.24
   9   5   2    3.12    0.23
  -9   5  -2    3.23    0.27
 -11  -5  -2    2.46    0.34
  11  -5   2    2.71    0.13
  11  -5   2    3.13    0.29
 -11  -5  -2    2.70    0.25
 -11  -5  -2    2.91    0.15
  11  -5   2    2.59    0.24
 -11   5  -2    3.03    0.27
  11   5   2    2.68    0.22
  13  -5   2    1.62    0.19
 -13  -5  -2    1.60    0.13
 -13  -5  -2    1.56    0.30
 -13  -5  -2    1.40    0.19
  13  -5   2    1.61    0.11
 -13   5  -2    1.79    0.22
  13   5   2    1.91    0.19
 -15  -5  -2    0.28    0.20
 -15  -5  -2    0.28    0.07
  15  -5   2    0.37    0.13
  15  -5   2    0.36    0.06
 -15  -5  -2    0.41    0.14
  15   5   2    0.38    0.13
 -15   5  -2    0.35    0.13
  17  -5   2    0.78    0.09
  17  -5   2    0.75    0.17
 -17  -5  -2    0.63    0.16
 -17  -5  -2    0.94    0.26
 -17  -5  -2    0.75    0.10
  17   5   2    0.38    0.14
 -17   5  -2    0.83    0.16
  19  -5   2   10.15    0.40
 -19  -5  -2    9.06    0.72
  19  -5   2   10.64    0.54
 -19  -5  -2   10.02    0.41
 -19   5  -2   11.76    0.60
  19   5   2   11.56    0.51
  14   6  -2    4.28    0.35
 -14   6   2    4.63    0.40
 -12  -6   2    1.11    0.09
  12  -6  -2    1.23    0.09
  12  -6  -2    1.20    0.19
 -12  -6   2    1.06    0.19
  12   6  -2    0.95    0.20
 -12   6   2    1.22    0.22
  10  -6  -2    0.02    0.11
 -10  -6   2   -0.11    0.12
 -10  -6   2    0.07    0.05
  10  -6  -2    0.10    0.04
  10   6  -2   -0.41    0.14
 -10   6   2   -0.20    0.13
   8  -6  -2    1.64    0.20
   8  -6  -2    1.64    0.10
  -8  -6   2    1.72    0.22
  -8  -6   2    1.61    0.10
   8   6  -2    1.71    0.23
  -8   6   2    1.51    0.25
  -6  -6   2    1.55    0.09
  -6  -6   2    1.86    0.22
   6  -6  -2    1.66    0.20
   6   6  -2    1.78    0.23
  -6   6   2    1.18    0.23
  -4  -6   2    4.17    0.29
   4   6  -2    3.36    0.31
  -4   6   2    3.74    0.36
   0  -6  -2    0.24    0.21
   0   6   2   -0.09    0.10
  -2  -6  -2   44.76    2.12
   2   6   2   42.71    1.62
  -4  -6  -2    0.73    0.25
  -4  -6  -2    0.80    0.07
  -4   6  -2    0.87    0.16
   4   6   2    0.61    0.16
  -6  -6  -2   10.24    0.35
  -6  -6  -2   10.41    0.76
   6   6   2   10.70    0.52
  -6   6  -2    9.98    0.50
  -8  -6  -2    0.08    0.05
   8  -6   2    0.04    0.04
  -8   6  -2    0.26    0.13
   8   6   2   -0.08    0.11
  10  -6   2    4.32    0.17
 -10  -6  -2    4.27    0.20
  10   6   2    4.31    0.33
  12  -6   2   10.47    0.37
  32   0  -3   -0.10    0.12
 -32   0   3    0.08    0.13
 -30   0   3    0.08    0.12
  30   0  -3    0.06    0.11
  28   0  -3   -0.11    0.10
 -28   0   3   -0.10    0.09
 -26   0   3    0.01    0.09
  26   0  -3    0.00    0.09
 -24   0   3   -0.03    0.07
  24   0  -3   -0.02    0.07
  22   0  -3    0.01    0.07
 -22   0   3    0.02    0.07
  22   0  -3    0.01    0.06
  20   0  -3   -0.01    0.05
  20   0  -3   -0.13    0.06
 -20   0   3   -0.01    0.06
  20   0  -3    0.12    0.05
 -20   0   3    0.00    0.04
 -20   0   3    0.00    0.04
 -18   0   3    0.01    0.04
  18   0  -3    0.16    0.04
 -18   0   3    0.01    0.04
  18   0  -3    0.01    0.05
  18   0  -3    0.04    0.05
 -18   0   3    0.10    0.05
 -16   0   3   -0.01    0.03
 -16   0   3   -0.02    0.04
  16   0  -3    0.03    0.03
  16   0  -3    0.03    0.04
  16   0  -3   -0.01    0.04
 -16   0   3    0.06    0.03
  14   0  -3    0.00    0.03
 -14   0   3    0.01    0.03
 -14   0   3    0.09    0.03
  14   0  -3   -0.05    0.03
 -14   0   3   -0.03    0.03
  14   0  -3    0.00    0.04
  12   0  -3    0.01    0.04
 -12   0   3   -0.01    0.03
 -12   0   3   -0.07    0.03
 -12   0   3    0.01    0.03
  12   0  -3   -0.06    0.04
  12   0  -3   -0.03    0.03
 -10   0   3   -0.43    0.02
  10   0  -3   -0.43    0.02
  10   0  -3   -0.45    0.02
 -10   0   3   -0.40    0.02
 -10   0   3   -0.38    0.02
  10   0  -3   -0.44    0.03
   8   0  -3    0.00    0.03
  -8   0   3    0.01    0.02
  -8   0   3    0.01    0.02
   8   0  -3    0.02    0.02
   8   0  -3    0.01    0.02
  -8   0   3   -0.02    0.02
   6   0  -3    0.00    0.04
  -6   0   3    0.03    0.04
  -6   0   3    0.03    0.04
  -6   0   3    0.02    0.03
  -4   0   3   -0.06    0.02
  -4   0   3    0.05    0.03
   4   0  -3   -0.03    0.03
   4   0  -3   -0.02    0.03
  -4   0   3   -0.09    0.03
  -2   0   3   -0.11    0.03
  -2   0   3   -0.30    0.02
   2   0  -3   -0.25    0.03
  -2   0   3   -0.30    0.02
   2   0  -3   -0.28    0.02
   0   0   3   -0.66    0.03
   0   0  -3   -0.67    0.02
   0   0   3   -0.67    0.02
   0   0   3   -0.69    0.02
   2   0   3   -0.01    0.03
  -2   0  -3    0.03    0.03
   2   0   3   -0.03    0.02
   2   0   3   -0.01    0.02
  -2   0  -3   -0.07    0.02
  -2   0  -3    0.05    0.03
   4   0   3   -0.01    0.04
   4   0   3   -0.01    0.01
   4   0   3   -0.01    0.03
  -4   0  -3   -0.04    0.03
  -4   0  -3    0.03    0.03
  -6   0  -3    0.15    0.04
  -6   0  -3   -0.02    0.02
   6   0   3    0.00    0.03
   6   0   3    0.01    0.02
   6   0   3   -0.01    0.02
  -6   0  -3    0.00    0.02
  -8   0  -3   -0.04    0.03
   8   0   3   -0.05    0.02
   8   0   3   -0.05    0.02
   8   0   3   -0.06    0.03
   8   0   3   -0.02    0.03
  -8   0  -3   -0.01    0.03
  10   0   3   -0.02    0.04
  10   0   3    0.00    0.03
 -10   0  -3    0.04    0.05
 -10   0  -3    0.01    0.03
  10   0   3   -0.04    0.03
 -12   0  -3    0.00    0.04
  12   0   3   -0.03    0.03
  12   0   3   -0.04    0.04
 -12   0  -3   -0.01    0.03
  12   0   3    0.03    0.03
 -14   0  -3   -0.04    0.06
  14   0   3   -0.06    0.05
  14   0   3    0.00    0.04
 -14   0  -3   -0.04    0.04
  14   0   3   -0.07    0.03
  16   0   3   -0.08    0.04
 -16   0  -3    0.05    0.07
  16   0   3    0.01    0.04
  16   0   3    0.00    0.06
 -16   0  -3   -0.05    0.04
  18   0   3    0.01    0.05
  18   0   3   -0.07    0.05
  18   0   3    0.05    0.07
 -18   0  -3    0.01    0.07
 -20   0  -3    0.01    0.08
  20   0   3    0.11    0.09
 -22   0  -3    0.05    0.09
  22   0   3   -0.06    0.08
 -24   0  -3    0.02    0.10
  24   0   3   -0.06    0.10
 -26   0  -3   -0.02    0.11
  26   0   3   -0.05    0.11
 -28   0  -3   -0.07    0.11
  28   0   3   -0.03    0.12
  30   0   3    0.49    0.17
 -30   0  -3    0.22    0.16
 -33  -1   3    6.79    0.52
  33  -1  -3    7.69    0.44
 -31  -1   3    1.97    0.28
  31  -1  -3    2.25    0.24
 -31   1   3    2.30    0.26
  31   1  -3    2.14    0.22
  29  -1  -3    0.02    0.12
 -29  -1   3    0.26    0.15
  29   1  -3    0.18    0.11
 -29   1   3    0.27    0.12
  27  -1  -3    1.50    0.18
 -27  -1   3    1.56    0.22
 -27   1   3    1.75    0.20
  27   1  -3    1.75    0.18
 -25  -1   3   12.13    0.68
  25  -1  -3   13.41    0.48
  25  -1  -3   12.70    0.55
  25  -1  -3   12.90    0.56
 -25   1   3   14.16    0.67
  25   1  -3   13.51    0.55
  23  -1  -3   18.47    0.71
  23  -1  -3   18.14    0.62
  23  -1  -3   17.64    0.71
 -23  -1   3   18.27    0.62
 -23  -1   3   17.54    0.70
 -23  -1   3   17.75    0.88
  23   1  -3   17.84    0.70
 -23   1   3   19.30    0.86
 -21  -1   3   10.45    0.45
 -21  -1   3   10.21    0.56
  21  -1  -3   11.22    0.39
 -21  -1   3   11.23    0.40
  21  -1  -3   10.76    0.46
  21  -1  -3   10.88    0.46
 -21   1   3   11.62    0.54
  21   1  -3   11.22    0.45
  19  -1  -3    2.06    0.16
  19  -1  -3    2.18    0.16
  19  -1  -3    2.12    0.13
 -19  -1   3    2.14    0.19
 -19  -1   3    1.91    0.15
 -19  -1   3    2.36    0.14
  19   1  -3    2.03    0.15
 -19   1   3    2.22    0.17
 -17  -1   3   14.44    0.71
  17  -1  -3   14.69    0.57
 -17  -1   3   15.43    0.57
  17  -1  -3   14.44    0.57
  17  -1  -3   15.46    0.50
 -17  -1   3   15.16    0.50
 -17   1   3   15.28    0.54
  17   1  -3   15.09    0.55
 -17   1   3   16.06    0.70
  17   1  -3   14.11    0.57
 -15  -1   3   80.94    3.48
 -15  -1   3   79.97    2.79
  15  -1  -3   80.00    2.79
  15  -1  -3   80.99    2.83
  15  -1  -3   79.57    2.45
 -15  -1   3   83.30    2.46
  15   1  -3   80.68    2.45
  15   1  -3   78.42    2.83
  15   1  -3   82.80    2.76
 -15   1   3   82.27    2.76
 -15   1   3   82.43    3.47
 -15   1   3   81.61    2.45
  13  -1  -3    3.41    0.18
  13  -1  -3    3.35    0.16
 -13  -1   3    3.42    0.21
  13  -1  -3    3.45    0.15
 -13  -1   3    3.70    0.15
 -13  -1   3    3.39    0.17
 -13   1   3    3.25    0.14
 -13   1   3    3.47    0.14
  13   1  -3    3.57    0.15
  13   1  -3    3.75    0.14
 -13   1   3    3.57    0.20
  13   1  -3    3.49    0.18
  11  -1  -3   59.83    1.78
  11  -1  -3   59.68    2.05
  11  -1  -3   58.51    2.03
 -11  -1   3   58.69    1.79
 -11  -1   3   58.00    2.03
 -11  -1   3   60.26    2.53
 -11   1   3   58.02    2.01
  11   1  -3   60.37    1.78
  11   1  -3   57.94    2.01
 -11   1   3   60.72    1.78
 -11   1   3   56.58    2.53
  11   1  -3   58.04    2.07
   9  -1  -3   21.85    0.82
  -9  -1   3   23.28    0.72
  -9  -1   3   24.12    1.01
   9  -1  -3   22.99    0.71
   9  -1  -3   23.52    0.82
  -9  -1   3   22.51    0.81
  -9   1   3   23.73    0.79
  -9   1   3   22.42    1.01
  -9   1   3   24.08    0.71
   9   1  -3   22.51    0.80
   9   1  -3   23.07    0.70
   9   1  -3   21.62    0.83
   7  -1  -3    5.01    0.21
   7  -1  -3    5.35    0.20
   7  -1  -3    5.11    0.18
  -7  -1   3    4.72    0.20
  -7  -1   3    5.07    0.17
  -7  -1   3    5.08    0.18
   7  -1  -3    4.94    0.18
   7   1  -3    4.90    0.22
   7   1  -3    5.24    0.17
   7   1  -3    5.35    0.20
  -7   1   3    4.76    0.26
  -7   1   3    5.34    0.19
   5  -1  -3  152.59    5.30
   5  -1  -3  151.93    4.63
   5  -1  -3  155.26    4.67
  -5  -1   3  158.89    6.62
  -5  -1   3  154.57    4.63
  -5  -1   3  151.44    5.32
   5  -1  -3  159.43    5.37
  -5  -1   3  150.59    4.66
   5   1  -3  146.91    5.37
   5   1  -3  163.67    5.25
  -5   1   3  163.57    5.29
   3  -1  -3  500.72   15.24
  -3  -1   3  497.43   17.32
  -3  -1   3  497.24   21.57
  -3  -1   3  514.35   15.21
  -3  -1   3  516.05   17.69
   3  -1  -3  487.67   17.28
   3  -1  -3  504.40   15.21
  -3  -1   3  504.57   15.19
   3  -1  -3  506.63   17.55
   3  -1  -3  498.54   21.74
   3   1  -3  549.19   17.29
  -3   1   3  538.82   17.34
   1  -1  -3  557.40   24.86
   1  -1  -3  560.32   19.75
   1  -1  -3  577.28   17.38
  -1  -1   3  563.89   17.57
   1  -1  -3  594.00   17.39
  -1  -1   3  573.64   19.79
  -1  -1   3  586.48   20.22
  -1   1   3  613.17   19.84
   1   1  -3  621.05   19.79
  -1  -1  -3   51.78    1.54
  -1  -1  -3   52.44    1.55
   1  -1   3   51.34    1.54
   1  -1   3   49.26    1.81
   1  -1   3   53.64    1.54
  -1  -1  -3   49.64    2.22
  -1   1  -3   50.07    2.18
   1   1   3   51.80    1.77
  -1   1  -3   52.62    1.76
   1   1   3   52.04    1.78
  -3  -1  -3  585.78   17.07
   3  -1   3  577.88   19.42
   3  -1   3  573.42   19.85
   3  -1   3  571.00   19.34
  -3  -1  -3  553.77   19.30
  -3  -1  -3  599.40   17.07
   3  -1   3  542.97   17.60
  -3  -1  -3  547.33   24.30
   3  -1   3  583.93   17.06
  -3   1  -3  572.15   24.18
   3   1   3  575.25   19.72
   5  -1   3   63.30    2.18
   5  -1   3   62.12    2.24
  -5  -1  -3   63.43    2.75
  -5  -1  -3   63.05    1.92
   5  -1   3   65.96    1.92
  -5  -1  -3   59.81    2.15
   5  -1   3   64.68    2.16
   5  -1   3   64.06    1.91
  -5  -1  -3   62.76    2.19
   5   1   3   63.43    2.21
  -5   1  -3   65.75    2.71
   5   1   3   66.59    1.92
   7  -1   3    3.47    0.13
  -7  -1  -3    3.55    0.23
   7  -1   3    3.36    0.18
   7  -1   3    3.46    0.16
  -7  -1  -3    3.53    0.16
  -7  -1  -3    3.35    0.14
   7   1   3    3.45    0.14
   7   1   3    3.41    0.15
  -7   1  -3    3.51    0.14
  -7   1  -3    3.61    0.18
   9  -1   3    3.08    0.16
  -9  -1  -3    3.35    0.16
   9  -1   3    3.06    0.13
   9  -1   3    3.06    0.18
  -9  -1  -3    3.26    0.12
  -9  -1  -3    2.89    0.22
  -9  -1  -3    2.95    0.13
   9   1   3    3.14    0.14
  -9   1  -3    3.05    0.14
   9   1   3    3.20    0.15
  -9   1  -3    3.80    0.18
  11  -1   3    1.74    0.10
 -11  -1  -3    1.87    0.08
 -11  -1  -3    1.97    0.11
  11  -1   3    1.66    0.14
  11  -1   3    1.88    0.12
 -11  -1  -3    1.70    0.12
 -11  -1  -3    1.83    0.16
  11   1   3    1.79    0.11
 -11   1  -3    1.61    0.10
 -11   1  -3    2.34    0.13
  11   1   3    1.77    0.10
  13  -1   3   25.75    0.96
  13  -1   3   26.10    0.81
  13  -1   3   26.28    0.93
 -13  -1  -3   25.71    0.93
 -13  -1  -3   25.89    0.82
 -13  -1  -3   24.74    0.88
 -13  -1  -3   25.32    1.18
 -13   1  -3   25.63    0.81
 -13   1  -3   26.34    1.14
  13   1   3   26.73    0.93
  13   1   3   24.60    0.81
  15  -1   3    0.01    0.07
  15  -1   3   -0.02    0.05
  15  -1   3    0.06    0.04
 -15  -1  -3    0.02    0.07
 -15  -1  -3    0.03    0.05
 -15  -1  -3    0.09    0.05
 -15   1  -3    0.06    0.05
  15   1   3    0.07    0.06
  17  -1   3   36.94    1.30
 -17  -1  -3   36.80    1.30
 -17  -1  -3   34.87    1.65
  17  -1   3   34.09    1.33
 -17  -1  -3   37.59    1.15
  17  -1   3   37.75    1.15
 -17   1  -3   37.49    1.61
  17   1   3   35.59    1.31
 -19  -1  -3   12.00    0.67
 -19  -1  -3   13.24    0.47
  19  -1   3   12.98    0.46
  19  -1   3   12.32    0.55
 -19  -1  -3   12.76    0.51
  19  -1   3   13.64    0.52
  19   1   3   13.31    0.52
 -19   1  -3   13.06    0.63
  21  -1   3    2.74    0.23
 -21  -1  -3    2.40    0.26
  21  -1   3    2.81    0.17
  21  -1   3    2.92    0.19
  21   1   3    3.04    0.20
 -21   1  -3    2.61    0.22
 -23  -1  -3   20.14    1.08
  23  -1   3   20.67    0.88
  23  -1   3   22.99    0.84
  23  -1   3   22.46    0.75
 -23   1  -3   22.99    1.05
  23   1   3   22.27    0.86
  25  -1   3    2.38    0.24
 -25  -1  -3    2.62    0.30
 -25   1  -3    2.90    0.26
  25   1   3    3.03    0.24
 -27  -1  -3    0.22    0.16
  27  -1   3    0.23    0.14
  27   1   3    0.29    0.13
 -27   1  -3    0.08    0.12
 -29  -1  -3    0.31    0.17
  29  -1   3    0.09    0.15
 -29   1  -3    0.25    0.14
  29   1   3    0.45    0.15
 -32  -2   3    0.16    0.18
  30  -2  -3   12.78    0.65
 -30  -2   3   12.77    0.80
  30  -2  -3   13.99    0.64
 -30   2   3   15.10    0.75
  30   2  -3   14.74    0.62
  28  -2  -3    0.87    0.12
  28  -2  -3    1.26    0.18
  28  -2  -3    0.96    0.18
 -28  -2   3    1.06    0.22
 -28   2   3    1.05    0.17
  28   2  -3    1.27    0.17
 -26  -2   3    0.29    0.10
  26  -2  -3    0.16    0.10
 -26  -2   3    0.36    0.09
 -26  -2   3    0.16    0.13
  26  -2  -3    0.18    0.12
  26  -2  -3    0.28    0.08
 -26   2   3    0.27    0.11
  26   2  -3    0.23    0.11
  24  -2  -3    3.06    0.18
 -24  -2   3    2.43    0.27
  24  -2  -3    2.53    0.23
  24  -2  -3    2.96    0.23
 -24  -2   3    2.91    0.19
 -24  -2   3    3.15    0.22
  24   2  -3    3.11    0.22
 -24   2   3    3.20    0.24
  22  -2  -3    0.71    0.12
 -22  -2   3    0.66    0.09
 -22  -2   3    0.43    0.10
  22  -2  -3    0.65    0.08
 -22  -2   3    0.62    0.15
  22  -2  -3    0.61    0.12
  22   2  -3    0.59    0.12
 -22   2   3    0.66    0.12
  20  -2  -3    9.68    0.44
 -20  -2   3   10.31    0.38
 -20  -2   3    9.55    0.44
  20  -2  -3   10.06    0.45
 -20  -2   3    9.73    0.56
  20  -2  -3   10.51    0.37
  20   2  -3   10.68    0.44
 -20   2   3   10.40    0.52
  18  -2  -3   29.17    1.12
  18  -2  -3   29.99    1.11
 -18  -2   3   30.19    1.11
 -18  -2   3   28.78    1.39
 -18  -2   3   30.41    0.97
  18  -2  -3   30.27    0.96
  18   2  -3   31.83    1.12
 -18   2   3   31.21    1.36
 -16  -2   3  109.11    3.21
 -16  -2   3  104.11    3.66
  16  -2  -3  105.08    3.20
  16  -2  -3  105.23    3.66
  16  -2  -3  105.62    3.72
 -16  -2   3  105.53    4.58
  16   2  -3  104.90    3.72
 -16   2   3  109.81    4.55
 -14  -2   3   19.77    0.96
  14  -2  -3   20.38    0.66
 -14  -2   3   19.92    0.77
  14  -2  -3   20.23    0.77
 -14  -2   3   20.49    0.66
  14  -2  -3   21.15    0.78
  14   2  -3   20.88    0.72
 -14   2   3   20.95    0.95
 -14   2   3   21.52    0.72
  14   2  -3   20.71    0.78
 -12  -2   3   22.01    0.82
  12  -2  -3   21.86    0.70
  12  -2  -3   21.77    0.82
  12  -2  -3   22.29    0.70
  12  -2  -3   21.87    0.82
 -12  -2   3   22.30    0.71
 -12  -2   3   22.31    1.03
 -12   2   3   23.77    0.78
  12   2  -3   22.52    0.77
  12   2  -3   22.55    0.84
 -12   2   3   21.30    1.01
 -10  -2   3   28.68    1.33
 -10  -2   3   28.97    0.91
  10  -2  -3   29.65    1.07
  10  -2  -3   30.19    0.92
 -10  -2   3   29.81    1.07
  10  -2  -3   30.03    0.92
 -10  -2   3   29.47    0.92
 -10   2   3   28.35    1.33
  10   2  -3   31.20    1.03
 -10   2   3   31.86    1.04
  10   2  -3   29.81    1.10
  -8  -2   3    1.50    0.11
   8  -2  -3    1.74    0.12
  -8  -2   3    1.59    0.15
   8  -2  -3    1.59    0.12
  -8  -2   3    1.88    0.09
   8  -2  -3    1.74    0.08
   8  -2  -3    1.92    0.09
  -8  -2   3    1.67    0.07
   8   2  -3    1.59    0.14
  -8   2   3    1.69    0.16
  -8   2   3    1.85    0.10
   8   2  -3    1.63    0.10
   6  -2  -3    1.15    0.15
  -6  -2   3    0.90    0.05
   6  -2  -3    1.11    0.09
   6  -2  -3    1.08    0.05
  -6  -2   3    1.05    0.07
   6  -2  -3    1.02    0.09
   6  -2  -3    1.08    0.07
  -6  -2   3    1.02    0.09
  -6   2   3    1.14    0.08
   6   2  -3    1.24    0.09
   6   2  -3    1.35    0.12
   4  -2  -3   33.99    1.48
   4  -2  -3   32.82    0.99
   4  -2  -3   32.71    1.15
  -4  -2   3   33.71    0.99
  -4  -2   3   29.84    1.44
  -4  -2   3   33.07    1.20
  -4  -2   3   32.85    1.16
   4  -2  -3   30.66    1.17
   4  -2  -3   33.58    0.99
  -4  -2   3   32.75    0.99
   4   2  -3   34.54    1.15
  -4   2   3   34.57    1.15
   2  -2  -3    7.87    0.24
  -2  -2   3    7.99    0.31
   2  -2  -3    7.75    0.31
  -2  -2   3    7.76    0.35
   2  -2  -3    7.37    0.43
   2  -2  -3    7.92    0.31
  -2   2   3    8.29    0.31
   2   2  -3    8.10    0.31
   0  -2  -3   11.69    0.36
   0  -2   3   11.80    0.43
   0  -2   3   11.54    0.47
   0  -2  -3   11.54    0.42
   0  -2  -3   12.23    0.35
   0  -2  -3   11.18    0.58
   0   2   3   12.06    0.44
   0   2   3   10.26    0.43
  -2  -2  -3    3.93    0.14
  -2  -2  -3    3.94    0.16
   2  -2   3    3.97    0.21
  -2  -2  -3    3.87    0.13
  -2  -2  -3    3.75    0.27
   2  -2   3    3.80    0.18
  -2  -2  -3    3.72    0.18
   2  -2   3    3.77    0.12
  -2   2  -3    3.55    0.20
   2   2   3    3.64    0.17
   4  -2   3   27.41    1.09
   4  -2   3   29.80    1.05
  -4  -2  -3   30.83    0.91
   4  -2   3   30.35    0.91
  -4  -2  -3   28.11    1.35
  -4  -2  -3   30.56    1.02
  -4  -2  -3   30.82    0.90
   4  -2   3   31.11    1.03
   4  -2   3   29.75    0.89
   4   2   3   29.19    1.06
  -4   2  -3   28.29    1.29
  -6  -2  -3   31.96    1.13
   6  -2   3   30.39    1.17
  -6  -2  -3   32.42    0.98
   6  -2   3   32.13    1.13
   6  -2   3   32.37    0.97
  -6  -2  -3   32.78    0.97
   6  -2   3   31.52    0.96
   6  -2   3   32.39    1.09
  -6  -2  -3   31.21    1.44
  -6   2  -3   30.64    1.38
   6   2   3   31.11    1.13
   8  -2   3    1.57    0.09
  -8  -2  -3    1.65    0.12
  -8  -2  -3    1.49    0.09
  -8  -2  -3    1.49    0.19
   8  -2   3    1.69    0.13
   8  -2   3    1.66    0.15
  -8  -2  -3    1.62    0.09
   8  -2   3    1.51    0.08
  -8   2  -3    1.43    0.12
   8   2   3    1.62    0.11
  10  -2   3   14.55    0.61
 -10  -2  -3   14.86    0.76
 -10  -2  -3   15.40    0.50
  10  -2   3   15.12    0.59
 -10  -2  -3   14.99    0.59
  10  -2   3   15.65    0.50
  10  -2   3   15.58    0.49
  10   2   3   15.42    0.57
 -10   2  -3   15.46    0.69
  12  -2   3    9.09    0.38
  12  -2   3    8.66    0.41
 -12  -2  -3    9.01    0.32
  12  -2   3    8.93    0.31
 -12  -2  -3    8.48    0.38
 -12  -2  -3    8.94    0.51
  12   2   3    8.99    0.36
 -12   2  -3    9.05    0.43
 -14  -2  -3   12.14    0.42
  14  -2   3   11.59    0.52
  14  -2   3   11.74    0.49
  14  -2   3   12.20    0.40
 -14  -2  -3   11.37    0.49
 -14  -2  -3   11.70    0.65
  14   2   3   12.00    0.47
 -14   2  -3   12.12    0.56
 -16  -2  -3   38.41    1.87
 -16  -2  -3   41.85    1.28
  16  -2   3   41.44    1.27
  16  -2   3   40.37    1.47
  16  -2   3   38.54    1.51
 -16  -2  -3   41.11    1.47
  16   2   3   42.56    1.47
 -16   2  -3   42.10    1.79
  18  -2   3   20.53    0.68
  18  -2   3   20.84    0.80
 -18  -2  -3   19.07    1.03
 -18  -2  -3   20.98    0.69
  18  -2   3   19.21    0.83
 -18  -2  -3   20.64    0.79
 -18   2  -3   21.89    0.95
  18   2   3   21.32    0.78
 -20  -2  -3    5.68    0.30
 -20  -2  -3    5.31    0.42
  20  -2   3    5.85    0.26
 -20  -2  -3    5.47    0.26
  20  -2   3    5.27    0.33
  20  -2   3    5.99    0.31
  20   2   3    5.96    0.29
 -20   2  -3    5.77    0.34
  22  -2   3    2.47    0.21
 -22  -2  -3    2.37    0.18
 -22  -2  -3    2.22    0.29
  22  -2   3    2.27    0.23
  22  -2   3    2.54    0.17
 -22  -2  -3    2.58    0.20
  22   2   3    2.66    0.20
 -22   2  -3    2.61    0.22
  24  -2   3    0.58    0.13
  24  -2   3    0.79    0.11
 -24  -2  -3    0.49    0.18
  24  -2   3    0.34    0.14
  24   2   3    0.66    0.13
 -24   2  -3    0.58    0.13
 -26  -2  -3   -0.03    0.15
  26  -2   3   -0.08    0.10
  26  -2   3    0.06    0.07
  26  -2   3    0.15    0.14
  26   2   3   -0.01    0.11
 -26   2  -3    0.03    0.11
 -28  -2  -3    0.58    0.21
  28  -2   3    0.62    0.17
  28   2   3    0.73    0.16
 -28   2  -3    0.47    0.15
  29  -3  -3    2.05    0.18
 -29  -3   3    2.64    0.26
  29  -3  -3    2.26    0.24
  29   3  -3    2.76    0.26
 -29   3   3    2.54    0.27
 -27  -3   3   10.27    0.71
  27  -3  -3   11.81    0.57
 -27  -3   3   11.84    0.56
 -27  -3   3   12.36    0.48
  27  -3  -3   12.00    0.47
  27   3  -3   12.52    0.55
 -27   3   3   13.44    0.66
  25  -3  -3    1.03    0.11
 -25  -3   3    0.49    0.19
 -25  -3   3    0.91    0.12
 -25  -3   3    0.70    0.15
  25  -3  -3    0.91    0.17
 -25   3   3    1.09    0.17
  25   3  -3    1.05    0.15
  23  -3  -3    0.20    0.07
 -23  -3   3   -0.04    0.13
  23  -3  -3    0.31    0.12
 -23  -3   3    0.14    0.07
 -23  -3   3    0.19    0.10
  23   3  -3    0.07    0.11
 -23   3   3    0.20    0.10
 -21  -3   3    4.67    0.40
  21  -3  -3    5.29    0.31
  21  -3  -3    5.59    0.24
  21  -3  -3    5.14    0.32
 -21  -3   3    5.43    0.25
 -21  -3   3    5.13    0.30
  21   3  -3    5.50    0.30
 -21   3   3    5.45    0.34
 -19  -3   3    0.42    0.11
 -19  -3   3    0.38    0.15
 -19  -3   3    0.41    0.08
  19  -3  -3    0.47    0.12
  19  -3  -3    0.42    0.07
  19  -3  -3    0.60    0.12
  19   3  -3    0.57    0.12
 -19   3   3    0.55    0.13
 -17  -3   3   49.13    1.51
  17  -3  -3   47.11    1.74
 -17  -3   3   47.79    1.74
 -17  -3   3   46.30    2.18
  17  -3  -3   48.21    1.49
  17  -3  -3   47.32    1.77
  17   3  -3   50.33    1.77
 -17   3   3   51.18    2.15
  15  -3  -3    6.20    0.31
 -15  -3   3    6.07    0.25
 -15  -3   3    6.25    0.31
 -15  -3   3    6.38    0.41
  15  -3  -3    5.93    0.24
  15  -3  -3    6.17    0.32
 -15   3   3    6.70    0.38
  15   3  -3    6.44    0.33
 -13  -3   3    0.18    0.12
 -13  -3   3    0.24    0.05
  13  -3  -3    0.18    0.09
  13  -3  -3    0.06    0.03
 -13  -3   3    0.18    0.08
  13  -3  -3    0.21    0.05
  13   3  -3    0.28    0.11
 -13   3   3    0.04    0.08
  11  -3  -3    0.37    0.08
 -11  -3   3    0.60    0.10
 -11  -3   3    0.58    0.06
 -11  -3   3    0.66    0.14
  11  -3  -3    0.57    0.10
  11  -3  -3    0.57    0.06
 -11   3   3    0.54    0.11
 -11   3   3    0.63    0.07
  11   3  -3    0.40    0.10
  -9  -3   3    3.65    0.15
  -9  -3   3    3.78    0.14
   9  -3  -3    3.76    0.15
   9  -3  -3    3.89    0.14
   9  -3  -3    3.65    0.21
  -9  -3   3    3.95    0.28
  -9  -3   3    3.74    0.21
   9  -3  -3    3.92    0.21
  -9   3   3    4.02    0.18
   9   3  -3    3.53    0.23
  -9   3   3    3.43    0.26
   9   3  -3    3.81    0.18
   7  -3  -3   18.22    0.55
   7  -3  -3   16.93    0.67
  -7  -3   3   17.58    0.54
  -7  -3   3   16.76    0.66
  -7  -3   3   17.24    0.55
   7  -3  -3   16.81    0.66
   7  -3  -3   18.00    0.54
  -7  -3   3   16.73    0.83
  -7   3   3   18.47    0.64
   7   3  -3   19.87    0.64
   7   3  -3   16.27    0.69
  -7   3   3   15.27    0.82
  -5  -3   3    2.35    0.09
   5  -3  -3    2.32    0.10
  -5  -3   3    1.85    0.19
   5  -3  -3    2.33    0.15
  -5  -3   3    2.46    0.15
   5  -3  -3    2.43    0.09
   5  -3  -3    2.17    0.15
   5  -3  -3    2.60    0.24
  -5  -3   3    2.53    0.10
  -5   3   3    2.49    0.14
   5   3  -3    2.71    0.14
   5   3  -3    2.19    0.18
  -3  -3   3   53.88    2.43
  -3  -3   3   55.53    1.94
   3  -3  -3   54.37    2.47
   3  -3  -3   54.46    1.93
  -3  -3   3   57.23    2.01
   3  -3  -3   55.23    1.97
   3   3  -3   57.11    1.92
  -3   3   3   56.31    1.93
   1  -3  -3   50.80    2.31
  -1  -3   3   53.10    2.27
   1  -3  -3   51.34    1.79
  -1  -3   3   51.60    1.87
  -1  -3   3   53.10    1.80
   1   3  -3   52.83    1.80
  -1   3   3   53.03    1.81
  -1   3   3   47.03    1.82
  -1  -3  -3    0.14    0.03
   1  -3   3    0.10    0.05
   1  -3   3    0.13    0.08
  -1  -3  -3    0.16    0.02
   1  -3   3    0.15    0.05
  -1  -3  -3    0.09    0.10
   1   3   3    0.17    0.06
  -1   3  -3    0.12    0.06
  -3  -3  -3   23.01    0.69
  -3  -3  -3   24.02    0.70
  -3  -3  -3   22.66    0.83
   3  -3   3   22.31    0.87
  -3  -3  -3   23.19    0.80
   3  -3   3   22.45    0.83
  -3  -3  -3   21.60    1.08
  -3   3  -3   20.30    1.01
   3   3   3   22.26    0.83
   5  -3   3   40.18    1.21
  -5  -3  -3   42.67    1.23
  -5  -3  -3   40.56    1.22
  -5  -3  -3   41.21    1.39
  -5  -3  -3   39.74    1.44
  -5  -3  -3   38.38    1.84
   5  -3   3   40.55    1.43
   5  -3   3   41.59    1.40
   5  -3   3   42.52    1.22
   5  -3   3   38.33    1.48
  -5   3  -3   37.10    1.76
   5   3   3   39.62    1.44
  -7  -3  -3    0.65    0.10
  -7  -3  -3    0.50    0.14
   7  -3   3    0.68    0.05
   7  -3   3    0.63    0.06
   7  -3   3    0.77    0.13
  -7  -3  -3    0.65    0.06
   7  -3   3    0.81    0.10
  -7   3  -3    0.73    0.10
   7   3   3    0.57    0.08
   9  -3   3   12.65    0.52
   9  -3   3   12.73    0.41
  -9  -3  -3   12.56    0.42
   9  -3   3   12.74    0.56
 -11  -3  -3    0.14    0.14
 -11  -3  -3    0.13    0.04
  11  -3   3    0.20    0.11
 -11  -3  -3    0.18    0.08
  11  -3   3    0.16    0.04
  11  -3   3    0.19    0.09
 -11   3  -3    0.21    0.08
  11   3   3    0.17    0.07
  13  -3   3   37.77    1.21
  13  -3   3   39.65    1.43
 -13  -3  -3   39.25    1.43
 -13  -3  -3   39.29    1.23
 -13  -3  -3   38.54    1.84
  13  -3   3   39.37    1.49
 -13   3  -3   39.94    1.73
  13   3   3   40.62    1.42
 -15  -3  -3    7.75    0.39
 -15  -3  -3    7.58    0.31
  15  -3   3    7.54    0.38
  15  -3   3    7.85    0.30
 -15  -3  -3    7.26    0.54
  15  -3   3    7.43    0.42
 -15   3  -3    8.89    0.43
  15   3   3    9.11    0.37
  17  -3   3   11.02    0.53
 -17  -3  -3   10.47    0.41
 -17  -3  -3   10.25    0.66
  17  -3   3   11.13    0.40
  17  -3   3   11.16    0.50
 -17  -3  -3   10.87    0.49
  17   3   3   11.33    0.47
 -17   3  -3   11.53    0.56
 -19  -3  -3    0.03    0.09
 -19  -3  -3    0.06    0.06
 -19  -3  -3    0.17    0.16
  19  -3   3   -0.07    0.08
  19  -3   3   -0.03    0.05
  19  -3   3   -0.09    0.11
 -19   3  -3   -0.03    0.08
  19   3   3    0.01    0.08
 -21  -3  -3    1.11    0.16
 -21  -3  -3    1.40    0.14
  21  -3   3    1.33    0.20
  21  -3   3    1.35    0.17
  21  -3   3    1.46    0.13
 -21  -3  -3    1.19    0.25
  21   3   3    1.25    0.14
 -21   3  -3    1.35    0.17
  23  -3   3    9.75    0.53
  23  -3   3   10.30    0.40
 -23  -3  -3    8.39    0.64
 -23  -3  -3    9.74    0.48
  23  -3   3    9.82    0.48
 -23  -3  -3    9.36    0.41
  23   3   3   10.24    0.46
 -23   3  -3   10.68    0.55
  25  -3   3    1.36    0.23
 -25  -3  -3    1.37    0.15
  25  -3   3    1.45    0.14
  25  -3   3    1.38    0.19
 -25  -3  -3    1.37    0.28
  25   3   3    1.74    0.20
 -25   3  -3    1.68    0.21
  27  -3   3    1.14    0.18
 -27  -3  -3    0.70    0.25
  27  -3   3    1.22    0.15
  27  -3   3    1.61    0.25
 -27   3  -3    1.21    0.20
  26  -4  -3    2.89    0.19
 -26  -4   3    2.49    0.21
  26  -4  -3    2.28    0.26
 -26  -4   3    2.28    0.25
  26   4  -3    2.76    0.28
 -26   4   3    2.80    0.28
 -24  -4   3    0.05    0.07
 -24  -4   3    0.10    0.12
  24  -4  -3    0.01    0.06
  24  -4  -3   -0.21    0.10
 -24   4   3   -0.06    0.12
  24   4  -3   -0.32    0.12
 -22  -4   3    9.77    0.39
  22  -4  -3   10.19    0.50
  22  -4  -3    9.71    0.38
 -22  -4   3    8.89    0.48
 -22   4   3   10.40    0.57
  22   4  -3   10.52    0.49
 -20  -4   3   30.40    1.01
  20  -4  -3   30.41    1.19
 -20  -4   3   29.72    1.20
  20  -4  -3   30.98    0.99
  20   4  -3   31.71    1.20
 -20   4   3   33.14    1.46
  18  -4  -3   11.03    0.51
  18  -4  -3   11.31    0.40
 -18  -4   3   10.43    0.51
 -18  -4   3   10.75    0.41
 -18   4   3   11.39    0.61
  18   4  -3   11.85    0.52
  16  -4  -3    7.21    0.37
 -16  -4   3    7.22    0.28
 -16  -4   3    6.79    0.37
 -16  -4   3    6.46    0.48
  16  -4  -3    7.21    0.27
  16   4  -3    7.43    0.38
 -16   4   3    7.59    0.45
 -14  -4   3    2.06    0.12
 -14  -4   3    1.95    0.19
  14  -4  -3    1.47    0.17
  14  -4  -3    1.93    0.12
 -14  -4   3    1.64    0.24
  14   4  -3    2.20    0.22
 -14   4   3    1.84    0.22
  12  -4  -3   34.80    1.04
  12  -4  -3   33.34    1.24
 -12  -4   3   31.14    1.56
 -12  -4   3   34.66    1.05
 -12  -4   3   33.62    1.25
  12   4  -3   33.15    1.27
 -12   4   3   33.09    1.55
 -10  -4   3   35.65    1.30
  10  -4  -3   35.28    1.29
  10  -4  -3   36.05    1.09
 -10  -4   3   34.52    1.09
 -10  -4   3   34.48    1.63
  10   4  -3   35.08    1.33
 -10   4   3   35.15    1.62
   8  -4  -3   17.72    0.55
  -8  -4   3   17.11    0.87
   8  -4  -3   17.07    0.68
  -8  -4   3   17.54    0.55
   8  -4  -3   16.92    0.67
  -8  -4   3   17.44    0.68
  -8   4   3   15.11    0.85
  -8   4   3   17.48    0.65
   8   4  -3   17.46    0.72
  -6  -4   3    0.58    0.15
   6  -4  -3    0.55    0.10
   6  -4  -3    0.55    0.06
  -6  -4   3    0.57    0.06
   6  -4  -3    0.48    0.11
   6  -4  -3    0.55    0.04
  -6  -4   3    0.52    0.10
  -6   4   3    0.73    0.10
   6   4  -3    0.65    0.14
   6   4  -3    0.69    0.10
  -4  -4   3    0.97    0.12
   4  -4  -3    0.57    0.10
   4  -4  -3    0.98    0.11
   4  -4  -3    0.83    0.20
  -4  -4   3    1.03    0.18
   4   4  -3    0.84    0.11
  -4   4   3    0.85    0.11
   4   4  -3    0.95    0.16
   2  -4  -3   40.14    1.85
  -2  -4   3   39.19    1.79
   2  -4  -3   39.35    1.41
  -2  -4   3   41.98    1.50
  -2  -4   3   40.67    1.42
  -2   4   3   39.67    1.42
   2   4  -3   40.15    1.41
  -2   4   3   35.07    1.43
   0  -4  -3   29.19    1.05
   0  -4   3   30.40    1.07
   0  -4   3   29.91    1.14
   0  -4  -3   28.79    1.41
   0   4   3   27.68    1.08
   0   4  -3   28.65    1.07
   0   4   3   29.93    1.08
  -2  -4  -3   67.32    1.91
  -2  -4  -3   64.77    1.90
  -2  -4  -3   60.95    2.85
  -2  -4  -3   64.89    2.20
   2  -4   3   67.13    2.22
   2  -4   3   62.57    2.31
   2   4   3   60.86    2.25
  -2   4  -3   55.77    2.75
   2   4   3   65.49    2.24
  -4  -4  -3    6.12    0.47
  -4  -4  -3    6.83    0.22
   4  -4   3    6.46    0.37
   4  -4   3    6.55    0.32
   4   4   3    6.14    0.31
  -4   4  -3    6.24    0.38
   6  -4   3    3.78    0.14
  -6  -4  -3    4.05    0.24
  -6  -4  -3    3.93    0.15
  -6  -4  -3    4.17    0.37
   6  -4   3    3.50    0.28
   6  -4   3    4.11    0.24
  -6   4  -3    3.68    0.27
   6   4   3    3.88    0.23
   8  -4   3    3.65    0.24
  -8  -4  -3    3.55    0.36
  -8  -4  -3    3.81    0.24
   8  -4   3    4.00    0.28
  -8  -4  -3    3.89    0.16
   8  -4   3    3.62    0.14
   8   4   3    4.04    0.23
  -8   4  -3    3.85    0.27
  10  -4   3    3.56    0.29
 -10  -4  -3    4.15    0.27
 -10  -4  -3    4.01    0.38
 -10  -4  -3    4.48    0.18
  10  -4   3    4.12    0.16
  10  -4   3    4.48    0.27
 -10   4  -3    4.34    0.29
  10   4   3    4.13    0.24
  12  -4   3   38.95    1.18
 -12  -4  -3   35.40    1.82
  12  -4   3   38.82    1.42
 -12  -4  -3   37.16    1.42
 -12  -4  -3   37.69    1.20
  12  -4   3   38.00    1.48
 -12   4  -3   40.87    1.72
  12   4   3   39.29    1.40
  14  -4   3    1.60    0.18
  14  -4   3    1.48    0.21
  14  -4   3    1.34    0.11
 -14  -4  -3    1.27    0.11
 -14  -4  -3    1.23    0.26
 -14  -4  -3    1.36    0.18
  14   4   3    1.61    0.16
 -14   4  -3    1.93    0.19
 -16  -4  -3    2.69    0.17
 -16  -4  -3    2.67    0.24
 -16  -4  -3    2.51    0.35
  16  -4   3    2.65    0.27
  16  -4   3    2.55    0.15
  16  -4   3    2.64    0.24
  16   4   3    2.94    0.21
 -16   4  -3    3.11    0.24
 -18  -4  -3   -0.04    0.06
 -18  -4  -3    0.04    0.17
  18  -4   3    0.07    0.05
 -18  -4  -3   -0.03    0.11
  18  -4   3   -0.04    0.10
  18  -4   3   -0.05    0.13
 -18   4  -3    0.07    0.10
  18   4   3    0.05    0.10
 -20  -4  -3    0.85    0.17
  20  -4   3    1.17    0.21
  20  -4   3    0.96    0.11
  20  -4   3    0.93    0.17
 -20  -4  -3    0.97    0.12
 -20  -4  -3    0.84    0.25
  20   4   3    1.15    0.15
 -20   4  -3    1.61    0.18
  22  -4   3    0.01    0.07
  22  -4   3   -0.20    0.10
 -22  -4  -3    0.00    0.19
 -22  -4  -3   -0.07    0.07
  22  -4   3   -0.02    0.15
 -22   4  -3    0.01    0.10
  22   4   3   -0.15    0.10
  24  -4   3    0.70    0.20
 -24  -4  -3    0.79    0.13
  24  -4   3    0.79    0.12
  24  -4   3    0.57    0.17
 -24  -4  -3    0.66    0.26
  24   4   3    0.76    0.15
 -24   4  -3    0.93    0.17
  21  -5  -3   14.40    0.73
 -21  -5   3   14.81    0.55
 -21  -5   3   14.86    0.72
  21   5  -3   16.01    0.69
 -21   5   3   14.89    0.81
  19  -5  -3    0.23    0.06
 -19  -5   3    0.10    0.13
  19  -5  -3    0.39    0.14
 -19  -5   3    0.26    0.08
 -19   5   3    0.16    0.15
  19   5  -3    0.18    0.15
 -17  -5   3    0.80    0.09
 -17  -5   3    0.86    0.17
  17  -5  -3    0.78    0.08
  17  -5  -3    0.96    0.17
  17   5  -3    0.75    0.17
 -17   5   3    0.85    0.19
 -15  -5   3    1.68    0.13
  15  -5  -3    1.89    0.21
  15  -5  -3    2.00    0.12
 -15  -5   3    1.78    0.21
  15   5  -3    1.75    0.21
 -15   5   3    1.87    0.24
  13  -5  -3   -0.01    0.04
 -13  -5   3    0.03    0.05
  13  -5  -3    0.01    0.10
 -13  -5   3    0.13    0.11
  13   5  -3   -0.09    0.13
 -13   5   3    0.00    0.13
 -11  -5   3    1.10    0.17
  11  -5  -3    1.20    0.16
  11  -5  -3    1.10    0.09
 -11  -5   3    1.04    0.09
 -11   5   3    1.22    0.20
  11   5  -3    1.08    0.18
   9  -5  -3    1.10    0.15
  -9  -5   3    0.89    0.15
  -9  -5   3    0.70    0.07
   9  -5  -3    0.71    0.07
  -9   5   3    0.46    0.16
   9   5  -3    1.01    0.17
   7  -5  -3    1.39    0.16
   7  -5  -3    1.44    0.10
  -7  -5   3    1.17    0.09
  -7  -5   3    1.26    0.17
  -7   5   3    1.30    0.22
   7   5  -3    0.89    0.17
   5  -5  -3    0.02    0.08
  -5  -5   3   -0.14    0.08
  -5   5   3   -0.08    0.07
   5   5  -3    0.00    0.12
   3  -5  -3    9.50    0.43
  -3  -5   3    9.69    0.45
   3  -5  -3   10.64    0.66
   3   5  -3    8.70    0.48
  -3   5   3    9.36    0.43
   1  -5  -3   13.47    0.55
  -1  -5   3   12.98    0.56
   1  -5  -3   13.49    0.79
   1   5  -3   13.22    0.55
  -1   5   3   13.14    0.57
  -1  -5  -3   52.34    2.41
   1  -5   3   52.46    1.94
   1  -5   3   53.94    1.85
  -1  -5  -3   52.24    1.56
   1   5   3   53.60    1.87
  -1   5  -3   45.38    2.29
  -1   5  -3   51.56    1.85
   3  -5   3    1.55    0.21
  -3  -5  -3    1.53    0.29
  -3  -5  -3    1.38    0.08
   3   5   3    1.50    0.17
  -3   5  -3    1.19    0.18
  -3   5  -3    1.44    0.17
   5  -5   3    7.76    0.44
  -5  -5  -3    7.36    0.57
  -5  -5  -3    7.89    0.27
  -5   5  -3    7.47    0.45
   5   5   3    7.46    0.39
  -7  -5  -3    7.27    0.55
   7  -5   3    6.65    0.41
  -7  -5  -3    7.49    0.26
   7  -5   3    7.20    0.24
   7   5   3    7.25    0.38
  -7   5  -3    7.01    0.43
   7   5   3    7.45    0.36
   9  -5   3    3.71    0.15
   9  -5   3    3.90    0.28
  -9  -5  -3    3.57    0.42
   9  -5   3    3.34    0.31
  -9  -5  -3    3.74    0.17
  -9   5  -3    4.01    0.29
   9   5   3    3.96    0.25
 -11  -5  -3   10.71    0.39
 -11  -5  -3   10.69    0.72
  11  -5   3   10.67    0.37
  11  -5   3    9.93    0.55
  11  -5   3   10.77    0.52
  11   5   3   11.59    0.49
 -11   5  -3   11.47    0.59
 -13  -5  -3    0.04    0.18
  13  -5   3    0.04    0.14
  13  -5   3    0.14    0.05
 -13  -5  -3    0.06    0.06
  13  -5   3   -0.07    0.10
  13   5   3   -0.05    0.10
 -13   5  -3    0.25    0.12
 -15  -5  -3    1.51    0.31
 -15  -5  -3    1.48    0.13
  15  -5   3    1.63    0.21
  15  -5   3    1.92    0.13
  15   5   3    1.87    0.19
 -15   5  -3    1.80    0.21
  17  -5   3    0.09    0.06
 -17  -5  -3    0.04    0.07
 -17  -5  -3   -0.07    0.18
  17  -5   3   -0.22    0.10
 -17   5  -3    0.19    0.12
  17   5   3    0.06    0.12
 -19  -5  -3   -0.05    0.22
  19   5   3   -0.26    0.10
 -19   5  -3    0.18    0.12
 -21  -5  -3    4.38    0.52
  14  -6  -3    3.02    0.29
  14   6  -3    3.35    0.31
 -14   6   3    2.47    0.31
  12  -6  -3    2.87    0.14
 -12  -6   3    2.92    0.28
  12  -6  -3    2.90    0.27
 -12  -6   3    2.94    0.15
  12   6  -3    2.72    0.29
 -12   6   3    3.41    0.35
 -10  -6   3    2.20    0.13
  10  -6  -3    2.40    0.12
 -10  -6   3    2.05    0.24
  10  -6  -3    2.26    0.23
  10   6  -3    2.73    0.28
 -10   6   3    2.02    0.28
  -8  -6   3    4.32    0.17
   8  -6  -3    4.19    0.17
   8  -6  -3    4.37    0.30
  -8  -6   3    4.41    0.32
  -8   6   3    3.62    0.38
   8   6  -3    4.38    0.34
  -6  -6   3   14.79    0.48
  -6  -6   3   16.09    0.68
   6   6  -3   14.72    0.70
  -6   6   3   14.22    0.83
  -4  -6   3    1.21    0.18
  -4   6   3    0.82    0.21
   4   6  -3    1.02    0.20
   2  -6  -3    1.08    0.27
   2   6  -3    0.54    0.18
  -2   6   3    0.93    0.17
   0  -6  -3    1.03    0.27
   0   6   3    0.96    0.17
   0   6  -3    0.77    0.19
  -2  -6  -3    2.91    0.14
  -2  -6  -3    2.92    0.40
   2   6   3    2.91    0.27
  -4  -6  -3    4.60    0.51
  -4  -6  -3    5.29    0.21
   4   6   3    5.27    0.35
  -4   6  -3    4.91    0.33
  -6  -6  -3    2.89    0.40
  -6  -6  -3    3.08    0.16
   6   6   3    3.13    0.28
  -6   6  -3    2.85    0.27
  -8  -6  -3    5.89    0.24
   8  -6   3    5.56    0.21
  -8  -6  -3    5.21    0.54
   8   6   3    5.95    0.38
  -8   6  -3    5.25    0.36
  10  -6   3    0.03    0.04
 -10  -6  -3    0.02    0.06
  10   6   3   -0.05    0.12
 -10   6  -3    0.10    0.12
  34   0  -4    0.13    0.15
  32   0  -4   32.27    1.24
 -32   0   4   30.83    1.51
 -30   0   4    7.63    0.49
  30   0  -4    8.09    0.41
 -28   0   4    5.92    0.39
  28   0  -4    6.23    0.33
 -26   0   4    1.59    0.19
  26   0  -4    1.73    0.16
  24   0  -4    7.65    0.35
 -24   0   4    7.86    0.43
  22   0  -4    2.60    0.17
  22   0  -4    2.58    0.17
 -22   0   4    2.43    0.19
 -22   0   4    2.37    0.15
 -20   0   4    9.78    0.36
  20   0  -4   10.19    0.36
 -20   0   4    9.94    0.49
  20   0  -4    9.94    0.40
  20   0  -4   10.26    0.41
 -20   0   4    9.71    0.39
 -18   0   4   76.94    3.18
  18   0  -4   73.00    2.55
  18   0  -4   74.03    2.25
 -18   0   4   73.66    2.54
  18   0  -4   72.69    2.59
 -18   0   4   73.50    2.25
 -16   0   4   22.81    0.73
 -16   0   4   23.12    1.01
  16   0  -4   22.68    0.72
 -16   0   4   22.27    0.81
  16   0  -4   22.87    0.82
  16   0  -4   22.64    0.82
 -14   0   4   39.98    1.64
  14   0  -4   39.17    1.16
  14   0  -4   36.96    1.32
 -14   0   4   35.67    1.16
  14   0  -4   37.36    1.33
 -14   0   4   37.69    1.31
  12   0  -4   60.66    2.13
 -12   0   4   63.47    2.61
 -12   0   4   59.76    2.09
  12   0  -4   61.97    1.85
  12   0  -4   59.80    2.09
 -12   0   4   59.96    1.85
  10   0  -4  288.61    8.53
  10   0  -4  270.74    9.64
 -10   0   4  282.29    8.45
 -10   0   4  276.98    9.65
  10   0  -4  287.26    9.81
 -10   0   4  294.43   12.07
  -8   0   4  483.33   20.00
   8   0  -4  474.12   16.31
  -8   0   4  471.71   14.13
  -8   0   4  461.57   16.04
   8   0  -4  487.93   14.15
   8   0  -4  450.93   16.03
   6   0  -4  424.40   12.54
  -6   0   4  411.45   17.74
   6   0  -4  427.21   14.47
  -6   0   4  410.14   14.22
   6   0  -4  417.70   14.22
  -6   0   4  419.45   12.52
   4   0  -4  677.33   19.99
   4   0  -4  649.34   22.67
  -4   0   4  680.67   20.01
   2   0  -4  412.76   12.87
  -2   0   4  384.07   14.52
   2   0  -4  419.17   14.45
   0   0   4   35.58    1.27
   0   0  -4   38.17    1.25
   0   0  -4   35.64    1.10
   0   0   4   37.93    1.25
   0   0  -4   35.63    1.56
   0   0   4   35.71    1.10
  -2   0  -4  361.82   14.43
   2   0   4  297.06   11.86
   4   0   4  726.30   21.57
  -4   0  -4  729.95   24.42
  -4   0  -4  712.99   30.56
   4   0   4  722.72   24.92
  -4   0  -4  712.24   21.55
  -6   0  -4   44.52    1.85
   6   0   4   43.20    1.51
  -6   0  -4   43.97    1.48
   6   0   4   41.60    1.31
  -6   0  -4   42.09    1.31
   6   0   4   41.76    1.47
   8   0   4  263.66    9.07
  -8   0  -4  263.42    7.98
   8   0   4  264.33    8.02
  -8   0  -4  262.42   12.28
   8   0   4  277.73    9.31
 -10   0  -4   64.34    1.96
 -10   0  -4   65.69    2.78
  10   0   4   65.54    2.26
  10   0   4   65.41    1.96
  10   0   4   62.04    2.21
 -12   0  -4    0.02    0.04
  12   0   4    0.10    0.06
 -12   0  -4    0.04    0.05
  12   0   4    0.04    0.04
  12   0   4    0.17    0.04
 -14   0  -4    0.61    0.09
  14   0   4    0.71    0.06
  14   0   4    0.40    0.06
 -14   0  -4    0.61    0.07
  14   0   4    0.55    0.08
 -16   0  -4    0.04    0.07
  16   0   4    0.08    0.04
 -16   0  -4   -0.01    0.05
  16   0   4    0.04    0.07
  16   0   4    0.04    0.05
  18   0   4    7.54    0.35
 -18   0  -4    7.55    0.32
  18   0   4    7.67    0.31
 -18   0  -4    7.73    0.43
 -20   0  -4   29.40    1.38
  20   0   4   30.73    1.13
 -22   0  -4    5.41    0.36
  22   0   4    5.36    0.31
 -24   0  -4    0.33    0.13
  24   0   4    0.47    0.13
 -26   0  -4    9.03    0.57
  26   0   4    9.85    0.48
  28   0   4    5.92    0.38
 -28   0  -4    5.35    0.44
  30   0   4   11.56    0.63
 -33  -1   4    0.52    0.19
  33  -1  -4    0.54    0.17
  33   1  -4    0.58    0.16
 -33   1   4    0.63    0.18
  31  -1  -4    4.24    0.31
 -31  -1   4    4.09    0.38
 -31   1   4    4.46    0.35
  31   1  -4    4.66    0.31
  29  -1  -4    1.60    0.19
 -29  -1   4    1.52    0.23
 -29   1   4    1.37    0.19
  29   1  -4    1.63    0.18
  27  -1  -4    2.58    0.22
  27  -1  -4    2.74    0.21
 -27  -1   4    2.48    0.26
  27   1  -4    2.84    0.22
 -27   1   4    2.76    0.24
  25  -1  -4    3.26    0.19
  25  -1  -4    3.15    0.23
 -25  -1   4    3.27    0.21
  25  -1  -4    3.41    0.23
 -25  -1   4    3.39    0.28
 -25   1   4    3.39    0.25
  25   1  -4    3.64    0.22
  23  -1  -4    8.66    0.40
  23  -1  -4    8.73    0.34
 -23  -1   4    8.78    0.39
  23  -1  -4    8.62    0.40
 -23  -1   4    9.49    0.36
 -23  -1   4    8.90    0.49
 -23   1   4    9.00    0.47
  23   1  -4    9.40    0.40
 -21  -1   4   -0.02    0.08
 -21  -1   4   -0.04    0.06
  21  -1  -4    0.07    0.05
 -21  -1   4   -0.06    0.05
  21  -1  -4   -0.03    0.07
  21  -1  -4    0.04    0.07
 -21   1   4    0.02    0.06
  21   1  -4   -0.03    0.07
  19  -1  -4   94.88    3.41
  19  -1  -4   98.18    2.99
 -19  -1   4   96.42    4.25
 -19  -1   4  100.88    3.00
  19  -1  -4   97.04    3.45
 -19  -1   4   96.48    3.41
 -19   1   4   98.78    3.37
  19   1  -4  102.65    3.46
 -19   1   4  105.14    4.23
  19   1  -4   98.12    3.37
  17  -1  -4   13.66    0.54
  17  -1  -4   13.41    0.53
 -17  -1   4   14.56    0.66
 -17  -1   4   14.39    0.47
 -17  -1   4   13.64    0.53
  17  -1  -4   13.99    0.46
 -17   1   4   13.83    0.50
  17   1  -4   13.98    0.51
 -17   1   4   13.90    0.65
  17   1  -4   13.39    0.53
 -15  -1   4   73.51    3.09
 -15  -1   4   71.24    2.19
  15  -1  -4   72.06    2.49
 -15  -1   4   70.08    2.48
  15  -1  -4   72.95    2.51
  15  -1  -4   72.14    2.18
  15   1  -4   71.52    2.18
 -15   1   4   72.91    2.18
  15   1  -4   72.79    2.46
 -15   1   4   71.82    2.46
 -15   1   4   71.65    3.09
  15   1  -4   71.45    2.53
 -13  -1   4   12.39    0.47
  13  -1  -4   12.07    0.48
  13  -1  -4   12.77    0.47
 -13  -1   4   12.87    0.42
  13  -1  -4   13.17    0.42
 -13  -1   4   13.01    0.59
  13   1  -4   12.64    0.46
 -13   1   4   12.85    0.41
 -13   1   4   12.44    0.45
  13   1  -4   12.35    0.49
  13   1  -4   12.60    0.41
 -13   1   4   12.41    0.59
 -11  -1   4    0.15    0.04
  11  -1  -4    0.22    0.04
  11  -1  -4    0.24    0.04
 -11  -1   4    0.29    0.05
 -11  -1   4    0.26    0.05
  11  -1  -4    0.17    0.05
  11   1  -4    0.18    0.05
 -11   1   4    0.21    0.03
 -11   1   4    0.17    0.03
  11   1  -4    0.22    0.03
 -11   1   4    0.20    0.06
  11   1  -4    0.19    0.06
  -9  -1   4  165.66    5.99
   9  -1  -4  175.82    5.27
  -9  -1   4  180.70    5.30
   9  -1  -4  182.98    6.11
   9  -1  -4  174.32    6.02
   9   1  -4  181.93    5.26
  -9   1   4  184.88    5.27
   9   1  -4  175.92    6.11
  -9   1   4  164.57    7.48
  -9   1   4  181.84    6.00
   9   1  -4  173.63    5.98
  -7  -1   4    0.36    0.05
  -7  -1   4    0.26    0.04
  -7  -1   4    0.31    0.04
   7  -1  -4    0.20    0.04
   7  -1  -4    0.46    0.04
  -7  -1   4    0.32    0.03
   7  -1  -4    0.35    0.04
   7  -1  -4    0.32    0.04
  -7   1   4    0.36    0.03
   7   1  -4    0.30    0.06
   7   1  -4    0.38    0.05
  -7   1   4    0.45    0.05
   7   1  -4    0.31    0.03
  -7   1   4    0.22    0.06
  -5  -1   4    1.79    0.08
  -5  -1   4    1.62    0.09
   5  -1  -4    1.76    0.08
   5  -1  -4    1.82    0.09
   5  -1  -4    1.82    0.08
  -5  -1   4    1.74    0.12
   5  -1  -4    1.65    0.15
   5  -1  -4    1.73    0.10
  -5  -1   4    1.67    0.09
  -5  -1   4    1.91    0.11
   5   1  -4    1.76    0.10
  -5   1   4    1.93    0.09
  -3  -1   4    1.35    0.13
  -3  -1   4    1.08    0.10
  -3  -1   4    1.21    0.09
   3  -1  -4    1.12    0.15
   3  -1  -4    1.14    0.09
   3  -1  -4    1.01    0.08
   3  -1  -4    0.98    0.10
  -3  -1   4    1.18    0.08
  -3  -1   4    1.19    0.09
  -3   1   4    1.30    0.10
   3   1  -4    1.49    0.11
  -1  -1   4  358.04   10.48
  -1  -1   4  346.71   10.47
   1  -1  -4  368.02   10.50
   1  -1  -4  340.27   11.91
   1  -1  -4  336.14   14.93
  -1  -1   4  337.86   11.92
   1  -1  -4  349.87   10.49
  -1  -1   4  359.75   12.24
  -1   1   4  359.38   11.99
   1   1  -4  356.76   11.92
   1   1  -4  341.49   14.80
  -1  -1  -4  101.00    2.91
  -1  -1  -4   94.49    2.90
   1  -1   4   96.04    3.38
   1  -1   4   94.18    2.91
   1  -1   4  101.45    2.90
  -1  -1  -4   91.72    4.15
   1   1   4   97.44    3.36
   1   1   4   96.32    3.31
  -1   1  -4   96.99    4.11
  -1   1  -4  100.41    3.30
   3  -1   4  222.34    7.56
   3  -1   4  220.51    6.51
  -3  -1  -4  207.87    7.34
  -3  -1  -4  217.37    9.23
   3  -1   4  211.56    7.36
  -3  -1  -4  206.71    7.08
   3  -1   4  225.28    6.46
  -3   1  -4  226.58    9.20
   3   1   4  216.65    6.45
  -3   1  -4  221.09    7.41
   3   1   4  224.48    7.51
   3   1   4  195.04    7.48
  -5  -1  -4   44.89    1.35
   5  -1   4   43.48    1.35
  -5  -1  -4   42.99    1.51
   5  -1   4   43.93    1.59
   5  -1   4   46.81    1.36
   5  -1   4   45.25    1.51
  -5  -1  -4   43.40    1.95
  -5   1  -4   46.42    1.90
   5   1   4   43.59    1.55
   5   1   4   45.59    1.36
   5   1   4   44.07    1.54
  -7  -1  -4   18.69    0.88
   7  -1   4   18.96    0.69
   7  -1   4   19.14    0.60
   7  -1   4   19.36    0.72
  -7  -1  -4   18.91    0.60
  -7  -1  -4   18.33    0.66
  -7   1  -4   18.69    0.60
  -7   1  -4   19.95    0.84
   7   1   4   19.47    0.61
   7   1   4   19.11    0.68
   9  -1   4  197.66    5.88
   9  -1   4  193.99    6.79
   9  -1   4  197.38    6.65
  -9  -1  -4  192.20    8.34
  -9  -1  -4  196.50    6.66
  -9  -1  -4  199.13    5.86
  -9  -1  -4  196.91    6.62
  -9   1  -4  191.62    9.02
  -9   1  -4  198.09    5.86
   9   1   4  195.65    6.76
   9   1   4  196.68    5.86
 -11  -1  -4   16.36    0.62
 -11  -1  -4   16.90    0.55
  11  -1   4   16.72    0.54
  11  -1   4   16.75    0.62
 -11  -1  -4   16.91    0.58
 -11  -1  -4   16.61    0.80
  11  -1   4   17.05    0.65
 -11   1  -4   16.98    0.75
  11   1   4   16.83    0.61
  11   1   4   16.00    0.55
 -11   1  -4   16.53    0.54
 -13  -1  -4    2.58    0.15
  13  -1   4    2.60    0.18
 -13  -1  -4    2.49    0.14
 -13  -1  -4    2.39    0.21
 -13  -1  -4    2.67    0.12
  13  -1   4    2.63    0.16
  13  -1   4    2.63    0.13
  13   1   4    2.60    0.14
 -13   1  -4    2.87    0.17
  13   1   4    2.70    0.14
 -15  -1  -4    8.70    0.37
  15  -1   4    8.92    0.40
 -15  -1  -4    8.80    0.34
  15  -1   4    9.40    0.38
 -15  -1  -4    8.82    0.50
  15  -1   4    9.07    0.33
  15   1   4    9.06    0.37
 -15   1  -4    9.36    0.45
  17  -1   4    0.09    0.09
  17  -1   4    0.09    0.05
 -17  -1  -4    0.16    0.10
 -17  -1  -4    0.20    0.07
  17  -1   4    0.20    0.07
 -17   1  -4    0.17    0.08
  17   1   4    0.10    0.07
 -19  -1  -4   24.88    0.81
  19  -1   4   25.17    0.91
  19  -1   4   23.55    0.94
 -19  -1  -4   22.50    1.16
  19  -1   4   25.38    0.81
  19   1   4   24.32    0.92
 -19   1  -4   24.65    1.12
  21  -1   4   20.29    0.84
 -21  -1  -4   19.66    1.03
  21  -1   4   21.54    0.72
  21  -1   4   22.01    0.81
 -21   1  -4   20.97    0.99
  21   1   4   21.45    0.82
 -23  -1  -4   18.24    0.97
  23  -1   4   18.15    0.79
  23   1   4   19.40    0.76
 -23   1  -4   20.24    0.94
  25  -1   4    3.50    0.29
 -25  -1  -4    3.40    0.34
  25   1   4    3.34    0.26
 -25   1  -4    3.49    0.30
  27  -1   4    0.66    0.16
 -27  -1  -4    0.48    0.18
  27   1   4    0.44    0.14
 -27   1  -4    0.66    0.17
 -29  -1  -4    7.15    0.55
  29  -1   4    7.23    0.46
 -29   1  -4    7.63    0.51
  29   1   4    7.85    0.44
 -32  -2   4   -0.01    0.17
  30  -2  -4    3.06    0.28
 -30  -2   4    2.87    0.34
 -30   2   4    3.25    0.30
  30   2  -4    3.09    0.26
 -28  -2   4    1.06    0.16
  28  -2  -4    1.29    0.13
 -28  -2   4    0.78    0.20
  28  -2  -4    1.37    0.18
  28  -2  -4    1.14    0.18
  28   2  -4    1.28    0.17
 -28   2   4    1.20    0.18
 -26  -2   4    1.73    0.25
  26  -2  -4    1.67    0.19
  26  -2  -4    2.01    0.21
 -26  -2   4    1.91    0.19
 -26  -2   4    2.19    0.17
  26  -2  -4    2.33    0.16
  26   2  -4    2.06    0.19
 -26   2   4    2.20    0.21
 -24  -2   4   20.97    0.73
  24  -2  -4   19.84    0.85
 -24  -2   4   21.71    0.84
  24  -2  -4   22.08    0.72
 -24  -2   4   20.09    1.05
  24  -2  -4   21.64    0.85
  24   2  -4   22.21    0.84
 -24   2   4   23.55    1.02
 -22  -2   4    0.04    0.10
 -22  -2   4    0.01    0.07
  22  -2  -4    0.07    0.09
 -22  -2   4   -0.07    0.05
  22  -2  -4    0.01    0.05
  22  -2  -4    0.03    0.09
  22   2  -4    0.01    0.08
 -22   2   4   -0.01    0.07
 -20  -2   4   10.70    0.46
  20  -2  -4   10.59    0.39
 -20  -2   4   11.32    0.40
  20  -2  -4   11.32    0.47
  20  -2  -4    9.89    0.46
 -20  -2   4   10.23    0.58
 -20   2   4   11.06    0.55
  20   2  -4   11.15    0.46
 -18  -2   4    0.54    0.08
  18  -2  -4    0.87    0.12
  18  -2  -4    0.69    0.08
  18  -2  -4    0.86    0.12
 -18  -2   4    0.67    0.14
 -18  -2   4    0.83    0.11
  18   2  -4    0.88    0.12
 -18   2   4    1.29    0.15
  16  -2  -4   14.73    0.48
  16  -2  -4   14.23    0.57
 -16  -2   4   14.15    0.56
 -16  -2   4   14.25    0.49
  16  -2  -4   13.85    0.56
 -16  -2   4   14.06    0.70
  16   2  -4   14.09    0.57
 -16   2   4   14.95    0.69
 -14  -2   4   36.72    1.12
 -14  -2   4   34.94    1.28
  14  -2  -4   35.15    1.28
 -14  -2   4   34.47    1.60
  14  -2  -4   36.60    1.11
 -14   2   4   35.64    1.59
  14   2  -4   34.61    1.31
 -14   2   4   38.55    1.24
  14   2  -4   35.84    1.24
  12  -2  -4    6.16    0.27
 -12  -2   4    6.34    0.23
  12  -2  -4    6.16    0.23
 -12  -2   4    6.39    0.24
 -12  -2   4    5.84    0.28
  12  -2  -4    6.37    0.28
 -12  -2   4    6.34    0.35
  12  -2  -4    6.20    0.23
 -12   2   4    6.54    0.25
  12   2  -4    6.43    0.30
  12   2  -4    6.69    0.25
 -12   2   4    6.13    0.35
  10  -2  -4   21.25    0.78
  10  -2  -4   21.61    0.67
  10  -2  -4   21.36    0.78
 -10  -2   4   21.47    0.67
  10  -2  -4   21.36    0.67
 -10  -2   4   20.56    0.66
 -10  -2   4   20.64    0.78
 -10   2   4   22.73    0.75
  10   2  -4   20.12    0.80
  10   2  -4   22.36    0.75
 -10   2   4   20.22    0.98
   8  -2  -4    3.54    0.18
   8  -2  -4    3.30    0.17
  -8  -2   4    3.44    0.13
  -8  -2   4    3.52    0.15
   8  -2  -4    3.57    0.15
  -8  -2   4    3.77    0.23
   8  -2  -4    3.83    0.14
  -8  -2   4    3.58    0.18
   8   2  -4    3.92    0.17
  -8   2   4    3.72    0.16
   8   2  -4    3.77    0.21
  -8   2   4    3.24    0.23
   6  -2  -4   43.22    1.59
   6  -2  -4   45.05    1.36
   6  -2  -4   46.65    2.01
  -6  -2   4   45.13    1.36
   6  -2  -4   46.13    1.37
  -6  -2   4   46.80    1.37
  -6  -2   4   45.69    1.58
  -6  -2   4   42.47    1.96
   6  -2  -4   44.77    1.57
   6   2  -4   40.67    1.62
   6   2  -4   48.40    1.56
  -6   2   4   47.97    1.57
  -4  -2   4  211.35    7.21
  -4  -2   4  210.15    6.33
  -4  -2   4  214.91    7.36
  -4  -2   4  210.25    6.34
  -4  -2   4  189.79    8.98
   4  -2  -4  207.34    7.33
   4  -2  -4  207.51    6.34
   4  -2  -4  219.00    9.04
   4  -2  -4  212.37    6.34
   4  -2  -4  215.45    7.25
   4   2  -4  224.28    7.19
  -4   2   4  225.74    7.26
  -2  -2   4   37.89    1.36
   2  -2  -4   37.01    1.30
  -2  -2   4   37.57    1.30
  -2  -2   4   36.98    1.12
   2  -2  -4   37.45    1.13
  -2  -2   4   36.81    1.63
   2  -2  -4   36.86    1.68
  -2  -2   4   37.52    1.12
  -2   2   4   39.65    1.31
   2   2  -4   39.39    1.31
  -2   2   4   34.49    1.31
   0  -2  -4   14.30    0.43
   0  -2   4   13.84    0.43
   0  -2   4   14.15    0.51
   0  -2   4   13.95    0.42
   0  -2  -4   13.95    0.50
   0  -2  -4   13.32    0.69
   0  -2   4   14.29    0.56
   0  -2  -4   14.85    0.44
   0   2   4   14.26    0.52
   0   2  -4   12.23    0.62
   0   2  -4   14.77    0.52
   0   2   4   13.71    0.51
   2  -2   4   12.94    0.52
  -2  -2  -4   14.83    0.52
  -2  -2  -4   15.03    0.45
   2  -2   4   14.79    0.58
   2  -2   4   15.21    0.46
  -2  -2  -4   13.39    0.71
   2  -2   4   15.32    0.45
  -2  -2  -4   15.51    0.47
   2   2   4   14.20    0.53
  -2   2  -4   13.74    0.65
   4  -2   4   42.85    1.28
  -4  -2  -4   42.21    1.27
   4  -2   4   42.40    1.27
  -4  -2  -4   41.82    1.44
  -4  -2  -4   44.36    1.29
  -4  -2  -4   39.71    1.87
   4  -2   4   43.73    1.45
   4  -2   4   42.62    1.47
   4  -2   4   40.16    1.52
   4   2   4   40.94    1.48
  -4   2  -4   41.55    1.81
  -6  -2  -4   83.38    2.78
   6  -2   4   79.72    2.83
  -6  -2  -4   77.45    3.57
   6  -2   4   83.85    2.48
  -6  -2  -4   82.23    2.84
  -6  -2  -4   85.20    2.47
   6  -2   4   83.10    2.46
   6  -2   4   77.72    2.90
  -6  -2  -4   86.13    2.48
   6  -2   4   85.07    2.80
  -6   2  -4   81.52    3.50
   6   2   4   80.71    2.86
   8  -2   4  108.00    3.72
   8  -2   4  112.25    3.26
  -8  -2  -4  110.61    3.28
  -8  -2  -4  106.38    3.73
  -8  -2  -4  108.01    3.26
   8  -2   4  107.81    3.25
   8  -2   4  105.74    3.82
  -8   2  -4  109.08    4.62
   8   2   4  109.76    3.77
 -10  -2  -4   61.34    1.85
 -10  -2  -4   59.78    2.12
  10  -2   4   60.53    1.84
  10  -2   4   60.86    2.12
 -10  -2  -4   58.58    2.68
  10  -2   4   58.24    2.18
  10   2   4   62.11    2.13
 -10   2  -4   63.66    2.61
  12  -2   4    0.81    0.10
 -12  -2  -4    0.78    0.15
 -12  -2  -4    0.89    0.11
 -12  -2  -4    0.85    0.08
  12  -2   4    0.96    0.14
  12  -2   4    0.84    0.07
  12   2   4    0.82    0.09
 -12   2  -4    0.94    0.10
 -14  -2  -4  143.72    4.27
  14  -2   4  138.54    4.98
 -14  -2  -4  140.79    4.87
  14  -2   4  138.43    4.26
  14  -2   4  142.79    4.87
 -14  -2  -4  137.69    6.12
  14   2   4  146.82    4.93
 -14   2  -4  146.11    6.04
  16  -2   4   82.71    3.06
 -16  -2  -4   85.60    2.98
 -16  -2  -4   85.97    2.61
 -16  -2  -4   83.03    3.76
  16  -2   4   85.97    2.98
  16  -2   4   85.91    2.60
 -16   2  -4   89.27    3.68
  16   2   4   85.64    3.00
 -18  -2  -4   14.01    0.50
  18  -2   4   14.35    0.58
  18  -2   4   14.32    0.49
  18  -2   4   12.77    0.61
 -18  -2  -4   12.35    0.75
 -18  -2  -4   13.94    0.57
 -18   2  -4   15.03    0.68
  18   2   4   14.33    0.56
 -20  -2  -4    1.95    0.16
  20  -2   4    2.03    0.22
  20  -2   4    2.16    0.19
  20  -2   4    1.85    0.15
 -20  -2  -4    1.76    0.26
  20   2   4    2.28    0.18
 -20   2  -4    2.28    0.20
  22  -2   4    8.25    0.45
  22  -2   4    8.33    0.35
 -22  -2  -4    7.35    0.55
  22  -2   4    8.75    0.41
 -22  -2  -4    8.66    0.36
  22   2   4    9.13    0.40
 -22   2  -4    8.80    0.48
 -24  -2  -4    5.09    0.45
  24  -2   4    5.43    0.28
  24  -2   4    5.47    0.37
  24  -2   4    5.37    0.32
 -24   2  -4    5.73    0.37
  24   2   4    5.73    0.32
 -26  -2  -4   23.41    1.35
  26  -2   4   26.72    1.12
 -26   2  -4   27.73    1.28
  26   2   4   29.15    1.06
  28  -2   4   -0.26    0.14
 -28  -2  -4   -0.04    0.18
 -28   2  -4    0.13    0.13
  28   2   4    0.01    0.12
  31  -3  -4    4.91    0.28
  29  -3  -4    2.13    0.24
  29  -3  -4    1.56    0.15
 -29  -3   4    1.50    0.21
 -29   3   4    1.93    0.23
  29   3  -4    2.10    0.22
 -27  -3   4    3.39    0.23
 -27  -3   4    3.22    0.27
  27  -3  -4    3.86    0.22
  27  -3  -4    3.64    0.30
 -27   3   4    3.92    0.31
  27   3  -4    3.44    0.27
 -25  -3   4    2.11    0.30
  25  -3  -4    2.54    0.25
 -25  -3   4    2.50    0.23
  25  -3  -4    2.85    0.18
 -25  -3   4    2.89    0.20
  25   3  -4    2.69    0.23
 -25   3   4    3.19    0.26
 -23  -3   4    9.00    0.36
 -23  -3   4    8.12    0.42
  23  -3  -4    8.66    0.34
 -23  -3   4    8.14    0.55
  23  -3  -4    9.19    0.44
  23   3  -4    8.56    0.42
 -23   3   4    9.44    0.50
  21  -3  -4    0.33    0.07
 -21  -3   4    0.18    0.14
 -21  -3   4    0.28    0.07
 -21  -3   4    0.25    0.10
  21  -3  -4    0.32    0.11
  21   3  -4    0.26    0.12
 -21   3   4    0.50    0.12
  19  -3  -4   43.58    1.66
  19  -3  -4   44.19    1.64
 -19  -3   4   42.17    2.05
 -19  -3   4   45.69    1.42
 -19  -3   4   44.82    1.65
  19  -3  -4   46.59    1.41
  19   3  -4   46.74    1.66
 -19   3   4   48.08    2.03
 -17  -3   4    0.16    0.13
 -17  -3   4    0.03    0.05
  17  -3  -4    0.29    0.10
 -17  -3   4    0.09    0.08
  17  -3  -4   -0.05    0.05
  17  -3  -4    0.08    0.04
  17   3  -4    0.08    0.10
 -17   3   4    0.22    0.10
 -15  -3   4   12.59    0.54
  15  -3  -4   13.65    0.55
  15  -3  -4   13.75    0.45
 -15  -3   4   13.26    0.46
 -15  -3   4   12.70    0.69
  15  -3  -4   12.72    0.54
  15   3  -4   14.03    0.57
 -15   3   4   13.05    0.67
 -13  -3   4   42.34    1.30
  13  -3  -4   42.45    1.51
 -13  -3   4   38.65    1.88
  13  -3  -4   42.74    1.30
  13  -3  -4   41.61    1.53
 -13  -3   4   40.73    1.51
 -13   3   4   41.34    1.89
  13   3  -4   42.55    1.55
 -13   3   4   46.29    1.48
 -11  -3   4   57.33    2.01
  11  -3  -4   55.79    2.00
 -11  -3   4   57.07    1.73
  11  -3  -4   56.47    1.73
  11  -3  -4   54.67    2.02
 -11   3   4   54.34    2.50
  11   3  -4   54.50    2.05
  11   3  -4   60.74    1.96
 -11   3   4   60.73    1.97
   9  -3  -4   19.95    0.62
  -9  -3   4   19.08    0.60
  -9  -3   4   20.13    0.62
   9  -3  -4   19.45    0.61
   9  -3  -4   19.47    0.73
   9  -3  -4   18.73    0.73
  -9   3   4   20.64    0.71
  -9   3   4   16.56    0.91
   9   3  -4   21.17    0.71
   9   3  -4   18.87    0.77
   7  -3  -4   94.33    2.77
  -7  -3   4   90.39    3.20
   7  -3  -4  100.03    4.06
  -7  -3   4   92.21    2.77
   7  -3  -4   95.43    2.78
   7  -3  -4   87.07    3.24
   7  -3  -4   92.90    3.19
  -7  -3   4   86.07    3.99
  -7   3   4   96.34    3.18
   7   3  -4   98.46    3.17
   7   3  -4   86.08    3.27
  -5  -3   4   17.70    0.53
   5  -3  -4   17.35    0.86
  -5  -3   4   17.16    0.64
  -5  -3   4   15.64    0.79
   5  -3  -4   15.88    0.63
   5  -3  -4   16.56    0.52
   5  -3  -4   16.47    0.63
  -5  -3   4   16.93    0.52
  -5  -3   4   17.31    0.69
   5  -3  -4   16.70    0.53
   5   3  -4   17.70    0.63
  -5   3   4   17.31    0.63
   3  -3  -4    4.49    0.16
  -3  -3   4    4.79    0.27
  -3  -3   4    4.84    0.23
   3  -3  -4    4.92    0.16
  -3  -3   4    4.69    0.29
   3  -3  -4    5.19    0.35
   3  -3  -4    4.72    0.22
   3   3  -4    4.65    0.22
  -3   3   4    4.71    0.22
  -1  -3   4    0.62    0.12
  -1  -3   4    0.68    0.08
   1  -3  -4    0.55    0.14
   1  -3  -4    0.69    0.04
   1  -3  -4    0.61    0.05
   1  -3  -4    0.88    0.08
  -1   3   4    0.81    0.08
   1   3  -4    0.71    0.09
  -1   3   4    0.72    0.09
   1  -3   4    7.64    0.38
  -1  -3  -4    7.75    0.48
  -1  -3  -4    8.53    0.27
  -1  -3  -4    8.26    0.26
   1  -3   4    8.15    0.33
  -1   3  -4    7.03    0.40
  -1   3  -4    8.44    0.34
   1   3   4    8.19    0.34
   1   3   4    7.52    0.33
   3  -3   4   66.54    2.42
   3  -3   4   69.78    2.33
  -3  -3  -4   71.11    2.04
   3  -3   4   70.93    2.01
  -3  -3  -4   70.01    2.31
   3  -3   4   66.08    2.34
   3  -3   4   69.41    2.02
  -3  -3  -4   62.20    2.98
  -3  -3  -4   68.64    2.03
   3   3   4   67.02    2.35
  -3   3  -4   62.06    2.90
   3   3   4   64.66    2.36
  -5  -3  -4    3.34    0.14
  -5  -3  -4    3.25    0.13
  -5  -3  -4    3.06    0.29
  -5  -3  -4    3.13    0.14
   5  -3   4    3.19    0.15
   5  -3   4    3.09    0.12
   5  -3   4    3.23    0.13
   5  -3   4    3.40    0.19
   5  -3   4    2.99    0.22
   5   3   4    3.26    0.17
  -5   3  -4    2.92    0.20
   7  -3   4    0.16    0.07
  -7  -3  -4    0.15    0.12
  -7  -3  -4    0.10    0.07
   7  -3   4   -0.04    0.09
  -7  -3  -4    0.08    0.04
   7  -3   4    0.17    0.04
   7  -3   4    0.11    0.04
   7   3   4    0.18    0.06
  -7   3  -4    0.10    0.06
   9  -3   4    6.21    0.34
   9  -3   4    6.15    0.21
  -9  -3  -4    6.05    0.23
   9  -3   4    5.97    0.29
  -9  -3  -4    5.44    0.42
  -9  -3  -4    5.79    0.30
  -9   3  -4    5.85    0.32
   9   3   4    5.69    0.26
 -11  -3  -4    6.96    0.34
  11  -3   4    7.17    0.35
 -11  -3  -4    7.23    0.27
  11  -3   4    6.80    0.38
 -11  -3  -4    6.89    0.49
  11  -3   4    7.25    0.26
 -11   3  -4    7.67    0.38
  11   3   4    7.33    0.32
  13  -3   4   31.80    1.00
 -13  -3  -4   30.47    1.18
  13  -3   4   31.64    1.24
 -13  -3  -4   31.10    1.01
  13  -3   4   32.09    1.18
 -13  -3  -4   31.99    1.54
 -13   3  -4   34.32    1.42
  13   3   4   31.74    1.16
  15  -3   4   38.92    1.43
  15  -3   4   38.97    1.22
  15  -3   4   37.37    1.49
 -15  -3  -4   36.55    1.84
 -15  -3  -4   38.17    1.23
 -15  -3  -4   37.64    1.43
 -15   3  -4   42.94    1.73
  15   3   4   40.82    1.42
 -17  -3  -4    0.06    0.16
  17  -3   4    0.09    0.12
  17  -3   4    0.04    0.09
 -17  -3  -4    0.08    0.06
  17  -3   4    0.19    0.06
 -17  -3  -4   -0.02    0.09
  17   3   4    0.04    0.08
 -17   3  -4    0.20    0.09
 -19  -3  -4    3.35    0.20
  19  -3   4    3.01    0.29
 -19  -3  -4    3.23    0.25
 -19  -3  -4    2.85    0.35
  19  -3   4    3.43    0.19
  19  -3   4    3.07    0.25
 -19   3  -4    3.58    0.25
  19   3   4    3.43    0.22
 -21  -3  -4    0.41    0.20
  21  -3   4    0.44    0.09
  21  -3   4    0.45    0.13
 -21  -3  -4    0.43    0.09
  21  -3   4    0.21    0.14
 -21   3  -4    0.52    0.12
  21   3   4    0.37    0.11
 -23  -3  -4    3.43    0.22
  23  -3   4    2.96    0.31
  23  -3   4    3.41    0.27
 -23  -3  -4    2.72    0.37
  23  -3   4    3.12    0.20
  23   3   4    3.46    0.25
  23   3   4    2.81    0.25
 -23   3  -4    3.56    0.27
 -25  -3  -4    1.48    0.30
  25  -3   4    1.73    0.16
  25  -3   4    1.87    0.26
 -25   3  -4    2.07    0.24
  25   3   4    1.82    0.20
  27  -3   4   10.33    0.60
  27  -3   4   10.79    0.45
  26  -4  -4    0.07    0.07
 -26  -4   4   -0.09    0.10
  26  -4  -4    0.13    0.13
 -26  -4   4    0.15    0.09
  26   4  -4   -0.20    0.14
 -26   4   4   -0.01    0.12
 -24  -4   4   27.49    0.95
 -24  -4   4   27.05    1.13
  24  -4  -4   27.82    0.93
  24  -4  -4   27.97    1.13
  24   4  -4   29.14    1.12
 -24   4   4   30.86    1.36
 -22  -4   4    8.58    0.36
 -22  -4   4    8.04    0.45
  22  -4  -4    8.36    0.45
  22  -4  -4    8.68    0.34
 -22   4   4    9.28    0.52
  22   4  -4    8.94    0.45
 -20  -4   4   21.29    0.73
  20  -4  -4   21.59    0.71
 -20  -4   4   20.13    0.87
  20  -4  -4   21.15    0.88
 -20   4   4   22.69    1.06
  20   4  -4   22.18    0.88
 -18  -4   4    2.42    0.16
  18  -4  -4    2.43    0.22
 -18  -4   4    2.39    0.22
  18  -4  -4    2.16    0.14
 -18   4   4    2.53    0.26
  18   4  -4    2.56    0.24
  16  -4  -4    0.25    0.06
 -16  -4   4    0.18    0.09
  16  -4  -4    0.33    0.11
 -16  -4   4    0.18    0.06
  16   4  -4    0.11    0.12
 -16   4   4    0.12    0.11
  14  -4  -4    0.48    0.11
 -14  -4   4    0.33    0.06
  14  -4  -4    0.31    0.06
 -14  -4   4    0.36    0.10
  14   4  -4    0.25    0.14
 -14   4   4    0.41    0.14
 -12  -4   4   43.03    1.32
  12  -4  -4   44.61    1.32
 -12  -4   4   39.73    1.93
 -12  -4   4   42.58    1.55
  12  -4  -4   42.91    1.55
  12   4  -4   43.39    1.60
 -12   4   4   41.77    1.94
 -10  -4   4    4.11    0.25
 -10  -4   4    4.26    0.18
  10  -4  -4    4.28    0.18
  10  -4  -4    3.87    0.25
  10   4  -4    4.32    0.29
 -10   4   4    3.72    0.32
 -10   4   4    4.49    0.22
   8  -4  -4    0.75    0.07
  -8  -4   4    0.66    0.11
   8  -4  -4    0.82    0.11
  -8  -4   4    0.77    0.07
   8   4  -4    0.66    0.14
  -8   4   4    0.84    0.11
  -8   4   4    0.53    0.14
   6  -4  -4    5.73    0.21
   6  -4  -4    5.63    0.44
  -6  -4   4    5.37    0.29
   6  -4  -4    5.18    0.30
   6  -4  -4    5.31    0.28
  -6  -4   4    5.49    0.21
   6   4  -4    5.54    0.27
   6   4  -4    5.16    0.33
  -6   4   4    5.93    0.27
   4  -4  -4    2.12    0.28
  -4  -4   4    2.29    0.17
   4  -4  -4    2.51    0.11
   4  -4  -4    2.33    0.17
   4  -4  -4    2.18    0.10
  -4   4   4    2.52    0.17
   4   4  -4    2.61    0.17
  -4   4   4    2.04    0.18
   2  -4  -4   53.72    1.85
  -2  -4   4   53.42    1.95
   2  -4  -4   51.50    1.59
  -2  -4   4   54.20    2.34
  -2  -4   4   55.33    1.87
   2  -4  -4   53.47    2.40
   2  -4  -4   52.53    1.58
  -2   4   4   47.56    1.87
  -2   4   4   51.93    1.86
   2   4  -4   52.29    1.85
   0  -4  -4    0.15    0.03
   0  -4  -4    0.11    0.05
   0  -4   4    0.14    0.12
   0  -4  -4    0.30    0.07
   0  -4   4    0.37    0.09
   0  -4  -4    0.36    0.18
   0   4  -4    0.13    0.10
   0   4   4    0.11    0.08
   0   4  -4    0.08    0.08
   0   4   4    0.09    0.08
  -2  -4  -4   12.31    0.38
  -2  -4  -4   11.56    0.70
   2  -4   4   11.88    0.56
   2  -4   4   12.81    0.49
  -2  -4  -4   12.22    0.47
  -2   4  -4   12.60    0.50
  -2   4  -4   10.79    0.59
   2   4   4   11.52    0.50
   2   4   4   11.21    0.49
   4  -4   4    3.84    0.13
   4  -4   4    3.98    0.29
  -4  -4  -4    3.71    0.15
   4  -4   4    3.95    0.16
   4  -4   4    4.16    0.21
  -4  -4  -4    3.65    0.36
   4   4   4    3.64    0.24
   4   4   4    3.29    0.21
  -4   4  -4    3.71    0.26
   6  -4   4    3.18    0.27
   6  -4   4    3.22    0.22
  -6  -4  -4    3.34    0.14
  -6  -4  -4    3.22    0.35
   6  -4   4    3.28    0.13
   6   4   4    3.13    0.22
   6   4   4    3.35    0.20
  -6   4  -4    3.04    0.23
  -8  -4  -4    2.01    0.29
   8  -4   4    2.39    0.24
  -8  -4  -4    2.50    0.13
   8  -4   4    2.36    0.20
   8  -4   4    2.30    0.11
  -8   4  -4    2.50    0.20
   8   4   4    2.20    0.17
  10  -4   4    2.98    0.13
  10  -4   4    3.39    0.23
  10  -4   4    2.50    0.26
 -10  -4  -4    3.02    0.15
 -10  -4  -4    2.38    0.33
 -10   4  -4    3.32    0.24
  10   4   4    2.88    0.20
 -12  -4  -4    1.69    0.28
  12  -4   4    2.19    0.12
  12  -4   4    1.32    0.20
  12  -4   4    1.37    0.17
 -12  -4  -4    1.85    0.13
  14  -4   4   28.16    1.17
 -14  -4  -4   27.20    1.46
 -14  -4  -4   29.05    0.94
  14  -4   4   28.47    1.12
  14  -4   4   28.09    0.92
 -14   4  -4   30.42    1.33
  14   4   4   31.56    1.09
  16  -4   4    0.21    0.15
 -16  -4  -4    0.12    0.06
 -16  -4  -4    0.03    0.17
  16  -4   4   -0.06    0.10
  16  -4   4    0.36    0.07
  16   4   4   -0.02    0.09
 -16   4  -4   -0.17    0.08
  18  -4   4   -0.13    0.09
 -18  -4  -4    0.06    0.07
  18  -4   4   -0.01    0.05
 -18  -4  -4   -0.17    0.17
  18  -4   4   -0.18    0.12
 -18   4  -4    0.09    0.09
  18   4   4    0.02    0.09
  20  -4   4    3.86    0.30
 -20  -4  -4    4.35    0.24
 -20  -4  -4    3.58    0.45
  20  -4   4    3.65    0.34
  20  -4   4    3.80    0.21
 -20   4  -4    4.11    0.30
  20   4   4    4.00    0.27
 -22  -4  -4    0.47    0.11
 -22  -4  -4    0.24    0.22
  22  -4   4    0.42    0.14
  22  -4   4    0.53    0.10
  22  -4   4    0.39    0.18
  22   4   4    0.70    0.17
  22   4   4    0.55    0.13
 -22   4  -4    0.71    0.15
 -24  -4  -4    1.75    0.17
  24  -4   4    1.73    0.26
 -24  -4  -4    1.62    0.34
 -24   4  -4    2.28    0.27
  24   4   4    1.84    0.23
 -21  -5   4    4.07    0.22
  21  -5  -4    3.70    0.20
  21  -5  -4    3.77    0.33
 -21  -5   4    3.83    0.33
 -21   5   4    4.06    0.37
  21   5  -4    3.68    0.33
 -19  -5   4    0.42    0.14
  19  -5  -4    0.49    0.15
  19  -5  -4    0.66    0.08
 -19  -5   4    0.62    0.09
  19   5  -4    0.55    0.17
 -19   5   4    0.72    0.18
  17  -5  -4    0.35    0.07
  17  -5  -4    0.36    0.13
 -17  -5   4    0.36    0.08
 -17  -5   4    0.39    0.14
  17   5  -4    0.20    0.15
 -17   5   4    0.39    0.16
  15  -5  -4    0.15    0.05
 -15  -5   4    0.09    0.11
 -15  -5   4    0.03    0.05
  15  -5  -4    0.01    0.09
 -15   5   4    0.13    0.14
  15   5  -4   -0.04    0.13
  13  -5  -4    6.86    0.37
 -13  -5   4    6.31    0.38
 -13  -5   4    6.97    0.27
  13  -5  -4    7.06    0.27
 -13   5   4    7.01    0.48
  13   5  -4    6.98    0.41
 -11  -5   4   10.59    0.37
  11  -5  -4   11.05    0.50
  11  -5  -4   10.78    0.37
 -11  -5   4   11.09    0.51
  11   5  -4   10.58    0.53
 -11   5   4    9.91    0.63
  -9  -5   4    4.39    0.19
   9  -5  -4    4.58    0.19
  -9  -5   4    4.38    0.29
   9  -5  -4    4.79    0.28
   9   5  -4    4.84    0.33
  -9   5   4    4.26    0.37
   7  -5  -4    1.52    0.11
  -7  -5   4    1.21    0.09
  -7  -5   4    1.37    0.17
   7  -5  -4    1.58    0.17
  -7   5   4    0.98    0.20
   7   5  -4    1.51    0.21
   5  -5  -4    8.73    0.30
   5  -5  -4    8.39    0.40
   5  -5  -4    9.35    0.62
  -5  -5   4    8.92    0.42
  -5   5   4    8.52    0.40
   5   5  -4    7.72    0.45
   3  -5  -4    0.11    0.16
  -3  -5   4   -0.16    0.08
   3  -5  -4   -0.01    0.08
   3  -5  -4    0.09    0.04
   3   5  -4   -0.23    0.07
  -3   5   4   -0.13    0.08
   3   5  -4    0.20    0.13
  -1  -5   4   15.83    0.70
   1  -5  -4   14.93    0.88
   1  -5  -4   15.53    0.49
  -1  -5   4   15.54    0.64
   1   5  -4   15.22    0.63
  -1   5   4   14.54    0.63
   1  -5   4    1.19    0.20
   1  -5   4    1.18    0.16
  -1  -5  -4    1.79    0.30
  -1  -5  -4    1.45    0.09
   1   5   4    1.32    0.17
  -1   5  -4    1.48    0.17
  -3  -5  -4    0.12    0.17
  -3  -5  -4    0.04    0.04
   3  -5   4    0.16    0.13
  -3   5  -4   -0.01    0.09
   3   5   4   -0.07    0.09
  -5  -5  -4    3.20    0.14
   5  -5   4    3.04    0.29
   5  -5   4    2.97    0.12
  -5  -5  -4    2.83    0.36
  -5   5  -4    3.18    0.24
   5   5   4    2.90    0.24
   7  -5   4    6.14    0.22
  -7  -5  -4    5.72    0.51
   7  -5   4    6.29    0.40
  -7  -5  -4    6.10    0.24
  -7   5  -4    6.30    0.38
  -7   5  -4    5.85    0.35
   7   5   4    6.45    0.35
   9  -5   4   11.76    0.40
  -9  -5  -4   11.24    0.76
   9  -5   4   11.86    0.60
  -9  -5  -4   11.94    0.42
   9   5   4   12.29    0.56
  -9   5  -4   12.37    0.63
  11  -5   4    5.20    0.21
  11  -5   4    4.54    0.36
 -11  -5  -4    5.43    0.51
 -11  -5  -4    5.39    0.23
  11   5   4    5.66    0.30
 -11   5  -4    5.62    0.36
  11   5   4    4.72    0.33
  13  -5   4    2.97    0.16
 -13  -5  -4    2.92    0.40
  13  -5   4    2.68    0.30
 -13  -5  -4    3.14    0.18
  13   5   4    3.00    0.27
  13   5   4    3.33    0.23
 -13   5  -4    3.53    0.28
  15  -5   4    0.29    0.16
 -15  -5  -4    0.22    0.22
 -15  -5  -4    0.12    0.07
  15  -5   4    0.10    0.06
  15   5   4    0.11    0.11
  15   5   4    0.26    0.15
 -15   5  -4    0.15    0.11
 -17  -5  -4   -0.05    0.20
  17  -5   4   -0.03    0.06
 -17  -5  -4    0.04    0.07
  17   5   4   -0.18    0.11
  17   5   4    0.07    0.11
 -17   5  -4    0.00    0.10
 -19  -5  -4    3.70    0.48
  19   5   4    4.11    0.28
 -19   5  -4    4.82    0.34
  14  -6  -4    1.66    0.21
 -14   6   4    1.73    0.27
  14   6  -4    1.50    0.24
  12  -6  -4    0.27    0.06
 -12  -6   4    0.32    0.14
  12  -6  -4    0.40    0.14
 -12  -6   4    0.26    0.06
 -12   6   4    0.16    0.17
  12   6  -4    0.11    0.17
  10  -6  -4    2.27    0.23
 -10  -6   4    1.87    0.12
 -10  -6   4    2.08    0.25
  10  -6  -4    2.04    0.12
  10   6  -4    1.95    0.25
 -10   6   4    1.86    0.28
  -8  -6   4    0.37    0.15
   8  -6  -4    0.35    0.13
  -8  -6   4    0.27    0.05
   8  -6  -4    0.34    0.06
   8   6  -4    0.32    0.17
  -8   6   4    0.24    0.16
  -6  -6   4    0.11    0.04
  -6  -6   4    0.07    0.12
  -6   6   4    0.24    0.17
   6   6  -4    0.13    0.16
  -4  -6   4   15.60    0.64
  -4   6   4   12.07    0.77
   4   6  -4   13.77    0.67
   2  -6  -4    4.42    0.49
   2   6  -4    3.69    0.34
  -2   6   4    3.83    0.29
   0  -6  -4    0.17    0.20
   0  -6  -4    0.14    0.06
   0   6   4   -0.07    0.11
   0   6  -4    0.10    0.14
   2  -6   4    5.47    0.39
  -2  -6  -4    5.33    0.22
  -2  -6  -4    5.76    0.54
   2   6   4    4.84    0.34
  -2   6  -4    5.17    0.34
  -4  -6  -4    1.05    0.29
  -4  -6  -4    1.62    0.12
   4   6   4    1.42    0.20
  -4   6  -4    1.31    0.18
   6  -6   4    1.18    0.08
  -6  -6  -4    1.08    0.29
  -6  -6  -4    1.08    0.10
  -6   6  -4    1.08    0.18
   6   6   4    1.06    0.18
   8  -6   4   12.16    0.40
  -8  -6  -4   12.26    0.83
  -8  -6  -4   11.41    0.43
  -8   6  -4   12.27    0.58
   8   6   4   12.53    0.59
 -10  -6  -4    0.94    0.29
  10  -6   4    0.44    0.06
 -10   6  -4    0.64    0.17
 -12  -6  -4    0.09    0.23
 -34   0   5    0.10    0.15
  34   0  -5    0.33    0.15
 -32   0   5   -0.01    0.11
  32   0  -5    0.01    0.12
 -30   0   5    0.14    0.12
  30   0  -5    0.16    0.11
  28   0  -5    0.00    0.09
 -28   0   5    0.08    0.10
 -26   0   5    0.06    0.08
  26   0  -5    0.07    0.08
  24   0  -5    0.03    0.07
 -24   0   5    0.04    0.07
  24   0  -5    0.10    0.08
 -22   0   5   -0.01    0.05
  22   0  -5   -0.11    0.07
 -22   0   5    0.02    0.06
  22   0  -5   -0.12    0.06
  20   0  -5    0.08    0.04
 -20   0   5    0.02    0.06
  20   0  -5    0.04    0.06
  20   0  -5   -0.01    0.06
 -20   0   5    0.10    0.05
 -20   0   5   -0.01    0.04
 -18   0   5    0.03    0.04
  18   0  -5    0.00    0.05
  18   0  -5    0.06    0.05
  18   0  -5    0.02    0.04
 -18   0   5    0.03    0.04
 -18   0   5   -0.03    0.03
  16   0  -5   -0.03    0.04
  16   0  -5    0.03    0.04
  16   0  -5    0.03    0.04
 -16   0   5   -0.02    0.03
 -16   0   5   -0.06    0.03
 -16   0   5    0.01    0.03
 -14   0   5    0.02    0.03
  14   0  -5   -0.03    0.03
  14   0  -5    0.04    0.04
  14   0  -5    0.03    0.04
 -14   0   5    0.00    0.03
 -14   0   5    0.01    0.03
 -12   0   5   -0.06    0.03
 -12   0   5   -0.08    0.03
 -12   0   5   -0.08    0.03
  12   0  -5    0.00    0.04
  12   0  -5   -0.09    0.03
  12   0  -5   -0.07    0.04
 -10   0   5   -0.07    0.03
  10   0  -5   -0.05    0.03
 -10   0   5   -0.05    0.02
  10   0  -5    0.00    0.03
 -10   0   5   -0.03    0.03
   8   0  -5    0.08    0.03
   8   0  -5   -0.04    0.03
   8   0  -5    0.01    0.03
  -8   0   5    0.02    0.02
  -8   0   5   -0.01    0.02
  -8   0   5    0.00    0.03
   6   0  -5   -0.25    0.02
  -6   0   5   -0.22    0.03
   6   0  -5   -0.24    0.03
   6   0  -5   -0.25    0.04
  -6   0   5   -0.24    0.01
  -6   0   5   -0.24    0.02
  -4   0   5   -0.03    0.06
  -4   0   5   -0.05    0.05
   4   0  -5   -0.18    0.07
  -4   0   5   -0.12    0.03
   4   0  -5   -0.04    0.05
  -2   0   5   -0.15    0.04
  -2   0   5    0.00    0.06
   2   0  -5   -0.03    0.06
   0   0   5   -0.33    0.06
   0   0  -5   -0.16    0.04
   0   0   5   -0.15    0.04
   0   0   5   -0.01    0.05
  -2   0  -5   -0.04    0.04
  -2   0  -5   -0.07    0.03
  -2   0  -5   -0.03    0.03
   2   0   5   -0.11    0.03
   2   0   5   -0.09    0.03
   2   0   5   -0.10    0.03
   4   0   5    0.03    0.02
   4   0   5    0.05    0.03
   4   0   5   -0.03    0.03
  -4   0  -5    0.00    0.03
  -4   0  -5    0.01    0.03
  -4   0  -5    0.03    0.04
  -6   0  -5   -0.05    0.04
   6   0   5   -0.03    0.01
  -6   0  -5   -0.03    0.03
   6   0   5    0.02    0.03
  -6   0  -5   -0.01    0.03
   6   0   5   -0.02    0.04
  -8   0  -5   -0.04    0.03
   8   0   5   -0.07    0.03
  -8   0  -5   -0.02    0.05
  -8   0  -5   -0.02    0.03
   8   0   5   -0.02    0.03
   8   0   5   -0.02    0.05
  10   0   5    0.22    0.04
 -10   0  -5    0.22    0.04
 -10   0  -5    0.34    0.07
  10   0   5    0.17    0.05
  10   0   5    0.18    0.04
  12   0   5   -0.04    0.03
  12   0   5    0.02    0.04
 -12   0  -5    0.00    0.04
 -12   0  -5    0.01    0.01
  12   0   5   -0.01    0.05
 -12   0  -5    0.02    0.05
 -14   0  -5   -0.04    0.04
 -14   0  -5    0.02    0.06
  14   0   5   -0.01    0.06
 -14   0  -5    0.00    0.04
  14   0   5    0.00    0.03
  14   0   5   -0.12    0.04
 -16   0  -5    0.00    0.07
  16   0   5    0.00    0.04
  16   0   5    0.02    0.05
 -16   0  -5   -0.04    0.04
  16   0   5   -0.01    0.07
  18   0   5   -0.02    0.06
 -18   0  -5   -0.01    0.05
  18   0   5    0.00    0.08
 -18   0  -5   -0.01    0.08
  20   0   5    0.16    0.10
 -20   0  -5    0.01    0.08
 -22   0  -5   -0.07    0.09
  22   0   5   -0.03    0.10
 -24   0  -5   -0.03    0.10
  24   0   5    0.05    0.11
 -26   0  -5   -0.16    0.11
  26   0   5    0.29    0.13
  28   0   5    0.06    0.14
 -28   0  -5   -0.05    0.13
 -33  -1   5    3.28    0.36
  33  -1  -5    3.48    0.32
  33   1  -5    4.12    0.30
 -33   1   5    3.67    0.33
  31  -1  -5    7.42    0.43
 -31  -1   5    7.17    0.51
 -31   1   5    8.31    0.49
  31   1  -5    8.00    0.41
 -29  -1   5   16.21    0.87
  29  -1  -5   16.60    0.70
 -29   1   5   17.34    0.84
  29   1  -5   16.89    0.69
  27  -1  -5    2.33    0.20
  27  -1  -5    2.28    0.22
 -27  -1   5    2.39    0.25
  27   1  -5    2.57    0.20
 -27   1   5    2.38    0.22
  25  -1  -5    3.58    0.23
 -25  -1   5    3.62    0.29
  25  -1  -5    3.67    0.20
 -25  -1   5    3.45    0.22
  25  -1  -5    3.68    0.24
  25   1  -5    3.85    0.23
 -25   1   5    3.59    0.25
  23  -1  -5    0.24    0.09
 -23  -1   5    0.48    0.09
  23  -1  -5    0.40    0.10
 -23  -1   5    0.17    0.10
  23  -1  -5    0.38    0.07
 -23  -1   5    0.22    0.07
 -23   1   5    0.50    0.10
  23   1  -5    0.43    0.09
 -21  -1   5   74.50    2.22
 -21  -1   5   70.59    2.52
 -21  -1   5   70.06    3.13
  21  -1  -5   72.30    2.52
  21  -1  -5   70.68    2.55
  21  -1  -5   71.79    2.21
  21   1  -5   74.71    2.55
 -21   1   5   73.45    3.12
  19  -1  -5   61.75    2.19
  19  -1  -5   63.99    1.90
 -19  -1   5   62.51    2.69
  19  -1  -5   60.64    2.17
 -19  -1   5   62.13    1.91
 -19  -1   5   59.65    2.16
  19   1  -5   63.89    2.14
 -19   1   5   61.05    2.13
  19   1  -5   63.01    2.20
 -19   1   5   62.08    2.68
  17  -1  -5    0.63    0.07
 -17  -1   5    0.65    0.10
  17  -1  -5    0.55    0.08
  17  -1  -5    0.52    0.06
 -17  -1   5    0.63    0.08
 -17  -1   5    0.62    0.07
 -17   1   5    0.53    0.08
  17   1  -5    0.77    0.08
 -17   1   5    0.67    0.06
  17   1  -5    0.66    0.08
  15  -1  -5    0.00    0.05
 -15  -1   5    0.04    0.04
 -15  -1   5    0.01    0.04
 -15  -1   5    0.05    0.05
  15  -1  -5   -0.01    0.03
  15  -1  -5    0.00    0.04
  15   1  -5    0.20    0.04
 -15   1   5    0.00    0.05
  15   1  -5   -0.03    0.05
 -15   1   5   -0.01    0.03
 -15   1   5    0.06    0.03
  15   1  -5    0.09    0.05
  13  -1  -5   63.79    2.19
  13  -1  -5   64.59    1.92
 -13  -1   5   64.88    1.92
 -13  -1   5   61.89    2.17
  13  -1  -5   59.15    2.18
 -13  -1   5   64.18    2.70
 -13   1   5   64.00    2.15
  13   1  -5   61.78    2.22
  13   1  -5   61.56    2.16
 -13   1   5   62.99    2.71
  13   1  -5   64.88    1.90
 -13   1   5   62.23    1.91
  11  -1  -5    0.94    0.09
  11  -1  -5    0.93    0.06
 -11  -1   5    0.96    0.08
  11  -1  -5    0.65    0.06
 -11  -1   5    1.08    0.08
 -11   1   5    0.73    0.06
 -11   1   5    0.78    0.09
 -11   1   5    0.97    0.06
  11   1  -5    0.97    0.09
  11   1  -5    1.04    0.10
  11   1  -5    0.92    0.06
  -9  -1   5  181.86    7.94
   9  -1  -5  191.40    6.32
  -9  -1   5  174.19    6.19
   9  -1  -5  176.20    6.19
  -9  -1   5  183.37    5.45
   9  -1  -5  179.24    5.45
  -9   1   5  184.28    6.22
  -9   1   5  172.14    7.74
   9   1  -5  188.81    6.18
   9   1  -5  186.49    5.44
   9   1  -5  179.12    6.32
  -9   1   5  193.69    5.48
   7  -1  -5   32.69    1.05
  -7  -1   5   33.73    1.19
   7  -1  -5   36.80    1.19
  -7  -1   5   36.22    1.47
   7  -1  -5   32.86    1.20
   7   1  -5   35.18    1.19
  -7   1   5   34.96    1.19
   7   1  -5   35.91    1.04
  -7   1   5   35.65    1.04
  -7   1   5   29.78    1.50
   5  -1  -5   20.53    0.64
   5  -1  -5   19.69    0.93
  -5  -1   5   20.57    0.88
  -5  -1   5   19.86    0.63
  -5  -1   5   19.31    0.72
  -5  -1   5   20.28    0.64
  -5  -1   5   20.77    0.76
  -5   1   5   21.08    0.63
  -5   1   5   21.03    0.72
   5   1  -5   21.06    0.73
   3  -1  -5  643.84   22.24
  -3  -1   5  640.75   19.56
  -3  -1   5  662.82   22.73
  -3  -1   5  651.90   19.57
   3  -1  -5  661.33   19.58
  -3  -1   5  638.91   22.24
   3  -1  -5  591.42   29.92
   3  -1  -5  678.41   19.59
   3   1  -5  692.82   22.25
  -3   1   5  676.65   22.28
   1  -1  -5  122.70    4.47
   1  -1  -5  143.20    3.94
   1  -1  -5  129.54    3.93
   1  -1  -5  125.14    5.61
  -1  -1   5  130.69    4.57
  -1  -1   5  124.22    4.47
  -1  -1   5  134.31    3.93
  -1  -1   5  123.03    3.93
   1   1  -5  129.41    5.66
  -1   1   5  131.35    4.47
   1   1  -5  135.73    4.47
  -1   1   5  146.03    4.55
  -1   1   5  135.19    3.93
  -1  -1  -5    1.84    0.10
   1  -1   5    1.82    0.08
  -1  -1  -5    1.74    0.09
  -1  -1  -5    1.81    0.16
   1  -1   5    1.59    0.12
   1  -1   5    1.95    0.09
  -1   1  -5    1.88    0.10
   1   1   5    1.84    0.09
   1   1   5    1.77    0.10
   1   1   5    1.94    0.08
  -1   1  -5    1.98    0.09
   3  -1   5  127.62    3.99
   3  -1   5  131.68    3.98
  -3  -1  -5  136.10    4.01
  -3  -1  -5  126.11    4.52
   3  -1   5  132.08    4.53
   3  -1   5  131.96    4.63
  -3  -1  -5  132.69    5.69
   3   1   5  138.36    4.62
   3   1   5  137.70    3.99
  -3   1  -5  136.09    5.94
   3   1   5  133.78    4.54
  -3   1  -5  136.41    4.53
  -5  -1  -5  221.73    9.18
   5  -1   5  221.57    7.48
   5  -1   5  215.71    6.47
  -5  -1  -5  210.48    6.44
   5  -1   5  211.61    7.33
  -5  -1  -5  211.72    7.31
   5   1   5  222.03    6.45
  -5   1  -5  214.13    7.34
   5   1   5  219.11    7.33
   5   1   5  210.11    7.50
  -5   1  -5  212.67    9.73
  -5   1  -5  220.73    6.44
  -7  -1  -5  389.05   11.73
   7  -1   5  393.32   11.77
   7  -1   5  399.66   13.69
   7  -1   5  378.85   13.24
  -7  -1  -5  386.30   13.23
  -7  -1  -5  399.96   16.72
   7   1   5  383.36   13.40
  -7   1  -5  391.79   13.31
   7   1   5  397.46   13.57
  -7   1  -5  399.18   11.70
   7   1   5  395.84   11.69
  -7   1  -5  379.15   17.33
   9  -1   5   73.06    2.19
  -9  -1  -5   73.10    2.46
   9  -1   5   72.73    2.55
  -9  -1  -5   72.73    2.19
   9  -1   5   70.02    2.45
  -9  -1  -5   71.74    3.14
   9   1   5   71.35    2.20
   9   1   5   71.56    2.52
  -9   1  -5   75.94    3.09
  -9   1  -5   73.15    2.19
   9   1   5   69.91    2.49
  11  -1   5   60.79    1.84
 -11  -1  -5   61.32    2.06
 -11  -1  -5   59.78    2.64
  11  -1   5   60.57    2.15
 -11  -1  -5   58.86    1.84
 -11   1  -5   60.30    1.84
 -11   1  -5   62.33    2.59
  11   1   5   60.86    2.11
  11   1   5   59.43    2.09
  11   1   5   58.95    1.85
 -13  -1  -5   22.96    1.12
 -13  -1  -5   23.83    0.84
  13  -1   5   24.64    0.77
 -13  -1  -5   23.08    0.77
  13  -1   5   25.37    0.88
  13  -1   5   23.95    0.91
  13   1   5   22.63    0.87
  13   1   5   24.35    0.88
 -13   1  -5   25.24    1.08
  13   1   5   24.10    0.78
  15  -1   5   26.22    0.85
 -15  -1  -5   26.38    1.24
  15  -1   5   26.10    1.00
 -15  -1  -5   27.18    0.86
  15   1   5   25.97    0.97
 -15   1  -5   27.04    1.19
  15   1   5   26.29    0.96
  17  -1   5    0.05    0.05
 -17  -1  -5   -0.05    0.09
  17  -1   5    0.03    0.09
 -17  -1  -5   -0.03    0.05
  17   1   5   -0.01    0.05
 -17   1  -5    0.04    0.07
  17   1   5    0.00    0.07
 -19  -1  -5   17.48    0.59
  19  -1   5   15.89    0.69
  19  -1   5   18.21    0.59
 -19  -1  -5   15.79    0.85
  19   1   5   16.40    0.66
 -19   1  -5   16.43    0.80
 -21  -1  -5   10.39    0.62
  21  -1   5   11.27    0.43
  21  -1   5   10.99    0.52
 -21   1  -5   11.12    0.59
  21   1   5   11.23    0.48
 -21   1  -5   11.44    0.47
 -23  -1  -5   15.54    0.88
  23  -1   5   16.72    0.73
 -23   1  -5   17.43    0.85
  23   1   5   17.39    0.70
 -25  -1  -5    7.67    0.54
  25  -1   5    7.78    0.44
 -25   1  -5    8.23    0.50
  25   1   5    8.29    0.42
  27  -1   5    0.41    0.16
 -27  -1  -5    0.43    0.19
 -27   1  -5    0.50    0.16
  27   1   5    0.60    0.15
  29  -1   5    2.96    0.32
 -32  -2   5    0.75    0.23
  30  -2  -5    1.27    0.18
 -30  -2   5    0.96    0.22
  30   2  -5    1.18    0.18
 -30   2   5    1.13    0.19
  28  -2  -5   12.70    0.58
 -28  -2   5   12.79    0.57
 -28  -2   5   11.39    0.71
  28  -2  -5   12.86    0.49
 -28   2   5   13.72    0.68
  28   2  -5   13.39    0.57
 -26  -2   5   43.89    2.21
  26  -2  -5   48.31    1.78
  26  -2  -5   43.93    1.79
 -26  -2   5   48.56    1.78
 -26  -2   5   51.07    1.56
  26  -2  -5   51.70    1.55
 -26   2   5   52.36    2.18
  26   2  -5   51.50    1.79
  24  -2  -5    0.19    0.07
  24  -2  -5    0.22    0.11
 -24  -2   5    0.21    0.09
 -24  -2   5    0.38    0.09
 -24  -2   5    0.17    0.12
  24  -2  -5    0.37    0.11
 -24   2   5    0.27    0.10
  24   2  -5    0.41    0.11
 -22  -2   5    1.84    0.17
 -22  -2   5    1.87    0.15
  22  -2  -5    1.74    0.17
  22  -2  -5    2.20    0.14
  22  -2  -5    1.94    0.18
 -22  -2   5    1.89    0.22
  22   2  -5    2.13    0.19
 -22   2   5    1.96    0.19
 -20  -2   5    0.57    0.14
  20  -2  -5    0.66    0.12
  20  -2  -5    0.48    0.08
 -20  -2   5    0.50    0.08
  20  -2  -5    0.47    0.11
 -20  -2   5    0.59    0.10
  20   2  -5    0.74    0.12
 -20   2   5    0.47    0.10
  18  -2  -5   72.87    2.14
  18  -2  -5   67.03    2.45
 -18  -2   5   71.00    2.15
 -18  -2   5   69.78    2.45
  18  -2  -5   67.93    2.48
 -18  -2   5   66.53    3.05
  18   2  -5   72.16    2.49
 -18   2   5   73.48    3.05
  16  -2  -5    0.58    0.07
 -16  -2   5    0.59    0.09
 -16  -2   5    0.50    0.11
 -16  -2   5    0.49    0.07
  16  -2  -5    0.90    0.11
  16   2  -5    0.65    0.07
 -16   2   5    0.56    0.10
 -16   2   5    0.75    0.07
  16   2  -5    0.56    0.10
  14  -2  -5   88.67    3.18
  14  -2  -5   93.70    2.75
 -14  -2   5   89.27    3.91
  14  -2  -5   89.48    3.14
 -14  -2   5   90.45    2.75
 -14  -2   5   88.83    3.14
 -14   2   5   89.29    3.92
 -14   2   5   95.36    3.10
  14   2  -5   91.22    3.20
  14   2  -5   93.06    3.10
  12  -2  -5    3.21    0.14
  12  -2  -5    3.13    0.18
 -12  -2   5    3.29    0.18
  12  -2  -5    3.35    0.17
 -12  -2   5    3.56    0.16
  12  -2  -5    3.64    0.15
  12   2  -5    3.00    0.20
 -12   2   5    3.14    0.23
  12   2  -5    3.60    0.17
 -12   2   5    3.49    0.15
 -10  -2   5   31.41    1.02
  10  -2  -5   33.02    1.02
  10  -2  -5   32.59    1.18
  10  -2  -5   34.05    1.03
 -10  -2   5   32.41    1.18
 -10  -2   5   33.94    1.03
 -10  -2   5   32.35    1.46
  10  -2  -5   33.66    1.18
  10   2  -5   35.89    1.16
 -10   2   5   30.41    1.48
  10   2  -5   32.46    1.22
 -10   2   5   36.38    1.16
   8  -2  -5  182.65    5.59
  -8  -2   5  181.92    7.95
   8  -2  -5  188.89    6.37
  -8  -2   5  186.96    6.38
   8  -2  -5  193.71    5.60
   8  -2  -5  183.82    6.47
  -8  -2   5  175.82    5.59
   8   2  -5  202.65    6.35
   8   2  -5  178.45    6.51
  -8   2   5  200.03    6.37
  -6  -2   5  176.31    7.89
   6  -2  -5  178.27    6.42
   6  -2  -5  187.46    5.56
   6  -2  -5  193.11    7.96
  -6  -2   5  179.83    5.58
   6  -2  -5  183.73    6.33
  -6  -2   5  193.53    6.48
   6  -2  -5  182.03    5.56
  -6  -2   5  189.01    5.56
  -6  -2   5  179.86    6.34
  -6   2   5  195.89    6.33
   6   2  -5  198.34    6.32
  -4  -2   5  124.83    3.90
  -4  -2   5  128.78    4.46
   4  -2  -5  131.40    4.45
  -4  -2   5  131.59    4.57
   4  -2  -5  132.43    3.91
  -4  -2   5  127.69    5.55
   4  -2  -5  130.71    3.91
   4  -2  -5  133.64    5.62
  -4  -2   5  133.15    3.91
   4   2  -5  139.35    4.45
  -4   2   5  138.06    4.46
  -4   2   5  119.57    4.51
  -2  -2   5   12.18    0.40
  -2  -2   5   12.65    0.53
   2  -2  -5   12.21    0.65
  -2  -2   5   14.32    0.40
   2  -2  -5   14.18    0.48
  -2  -2   5   14.28    0.48
   2  -2  -5   12.36    0.41
   2  -2  -5   12.55    0.41
  -2   2   5   12.74    0.49
   2   2  -5   12.83    0.49
  -2   2   5   11.80    0.47
   0  -2   5    1.12    0.06
   0  -2  -5    0.95    0.15
   0  -2   5    1.15    0.07
   0  -2  -5    1.08    0.08
   0  -2  -5    1.06    0.08
   0  -2   5    1.19    0.13
   0  -2  -5    1.13    0.06
   0  -2   5    1.15    0.08
   0   2   5    1.06    0.09
   0   2  -5    1.16    0.10
   0   2   5    1.14    0.07
   0   2  -5    0.99    0.08
   2  -2   5    8.11    0.27
   2  -2   5    8.50    0.28
   2  -2   5    8.38    0.31
  -2  -2  -5    8.38    0.47
   2  -2   5    8.23    0.37
  -2  -2  -5    8.36    0.28
  -2  -2  -5    8.27    0.31
  -2  -2  -5    8.79    0.29
  -2   2  -5    8.35    0.34
  -2   2  -5    8.19    0.38
   2   2   5    8.12    0.31
   2   2   5    8.62    0.34
   4  -2   5  123.99    3.59
  -4  -2  -5  117.69    4.05
   4  -2   5  116.08    4.19
  -4  -2  -5  114.18    5.15
  -4  -2  -5  123.07    3.59
   4  -2   5  119.78    3.58
  -4  -2  -5  120.03    3.58
   4  -2   5  123.72    4.07
  -4   2  -5  120.08    4.09
   4   2   5  118.42    4.10
  -4   2  -5  118.29    5.07
   4   2   5  120.75    4.14
   6  -2   5    2.24    0.18
  -6  -2  -5    2.04    0.22
  -6  -2  -5    2.43    0.11
   6  -2   5    2.41    0.10
  -6  -2  -5    2.30    0.10
   6  -2   5    2.47    0.11
  -6  -2  -5    2.64    0.12
   6  -2   5    2.40    0.11
   6   2   5    2.44    0.12
  -6   2  -5    2.40    0.14
   6   2   5    2.29    0.15
   8  -2   5   11.40    0.38
   8  -2   5   11.54    0.49
   8  -2   5   11.36    0.46
  -8  -2  -5   10.76    0.61
  -8  -2  -5   11.14    0.38
   8  -2   5   11.44    0.38
   8   2   5   11.39    0.43
  -8   2  -5   11.85    0.52
 -10  -2  -5   13.22    0.73
  10  -2   5   14.41    0.60
  10  -2   5   14.09    0.47
 -10  -2  -5   14.44    0.48
  10  -2   5   14.31    0.56
 -10   2  -5   14.45    0.65
  10   2   5   14.26    0.53
  12  -2   5    0.04    0.07
 -12  -2  -5    0.10    0.05
  12  -2   5    0.05    0.10
 -12  -2  -5    0.04    0.11
  12  -2   5    0.02    0.04
 -12   2  -5    0.15    0.06
  12   2   5    0.05    0.06
  14  -2   5   42.17    1.61
  14  -2   5   44.25    1.35
  14  -2   5   43.72    1.56
 -14  -2  -5   43.60    1.36
 -14  -2  -5   40.69    1.98
  14   2   5   44.21    1.55
 -14   2  -5   45.27    1.90
 -16  -2  -5   22.26    1.16
  16  -2   5   22.43    0.94
 -16  -2  -5   23.19    0.78
  16  -2   5   23.07    0.89
  16  -2   5   24.31    0.77
 -16   2  -5   25.14    1.07
  16   2   5   23.87    0.88
 -18  -2  -5   15.09    0.84
 -18  -2  -5   15.65    0.56
  18  -2   5   15.25    0.64
  18  -2   5   15.01    0.68
  18  -2   5   16.57    0.55
 -18   2  -5   16.12    0.76
  18   2   5   16.06    0.62
  18   2   5   15.98    0.63
  20  -2   5    0.21    0.10
  20  -2   5    0.18    0.07
 -20  -2  -5    0.18    0.07
 -20  -2  -5    0.12    0.14
  20  -2   5    0.23    0.12
  20   2   5    0.32    0.09
  20   2   5    0.15    0.09
 -20   2  -5    0.47    0.11
 -22  -2  -5    0.26    0.08
  22  -2   5    0.27    0.08
  22  -2   5    0.37    0.15
 -22  -2  -5    0.25    0.17
 -22   2  -5    0.27    0.11
  22   2   5    0.16    0.10
  22   2   5    0.34    0.10
  24  -2   5    1.82    0.24
  24  -2   5    1.79    0.16
 -24  -2  -5    1.80    0.30
  24   2   5    1.82    0.20
 -24   2  -5    1.78    0.19
 -24   2  -5    1.82    0.22
  26  -2   5    1.89    0.25
 -26  -2  -5    1.96    0.31
 -26   2  -5    2.42    0.27
  26   2   5    2.02    0.21
  28  -2   5    1.74    0.26
  31  -3  -5   -0.04    0.08
  29  -3  -5    3.96    0.24
  29  -3  -5    4.34    0.33
 -29  -3   5    4.00    0.30
 -29   3   5    4.97    0.35
  29   3  -5    3.96    0.30
  27  -3  -5    0.05    0.07
 -27  -3   5   -0.05    0.09
  27  -3  -5    0.02    0.12
 -27  -3   5    0.07    0.08
  27   3  -5    0.14    0.13
 -27   3   5   -0.14    0.10
 -25  -3   5    0.63    0.11
  25  -3  -5    0.91    0.11
 -25  -3   5    0.74    0.15
  25  -3  -5    0.73    0.16
  25   3  -5    0.48    0.14
 -25   3   5    0.80    0.15
  23  -3  -5    0.96    0.10
 -23  -3   5    0.97    0.11
 -23  -3   5    0.82    0.21
  23  -3  -5    0.70    0.14
 -23  -3   5    0.82    0.14
  23   3  -5    0.80    0.15
 -23   3   5    0.94    0.15
 -21  -3   5    5.28    0.25
  21  -3  -5    5.29    0.23
 -21  -3   5    4.47    0.38
  21  -3  -5    5.13    0.30
 -21  -3   5    5.38    0.31
 -21   3   5    5.40    0.35
  21   3  -5    4.95    0.30
  19  -3  -5    1.79    0.13
  19  -3  -5    1.81    0.18
 -19  -3   5    1.64    0.22
 -19  -3   5    1.92    0.18
 -19  -3   5    1.82    0.14
  19   3  -5    1.71    0.17
 -19   3   5    2.04    0.21
 -17  -3   5    2.79    0.26
 -17  -3   5    2.63    0.20
  17  -3  -5    2.78    0.21
 -17  -3   5    2.81    0.16
  17  -3  -5    2.63    0.15
 -17   3   5    2.76    0.24
  17   3  -5    2.80    0.23
  15  -3  -5    3.07    0.21
  15  -3  -5    3.06    0.16
 -15  -3   5    3.20    0.20
  15  -3  -5    2.99    0.20
 -15  -3   5    3.01    0.16
 -15   3   5    3.20    0.26
  15   3  -5    3.36    0.24
  13  -3  -5   44.66    1.60
 -13  -3   5   44.28    1.61
 -13  -3   5   46.62    1.39
  13  -3  -5   42.63    1.61
  13  -3  -5   45.67    1.39
 -13   3   5   43.07    2.01
  13   3  -5   45.21    1.65
 -13   3   5   47.14    1.56
  11  -3  -5    5.33    0.22
  11  -3  -5    5.56    0.28
 -11  -3   5    5.50    0.22
 -11  -3   5    5.60    0.35
  11  -3  -5    5.24    0.26
 -11  -3   5    5.48    0.27
  11   3  -5    5.53    0.31
 -11   3   5    5.49    0.36
 -11   3   5    5.67    0.24
  11   3  -5    6.12    0.25
   9  -3  -5   44.33    1.34
   9  -3  -5   44.49    1.56
  -9  -3   5   44.60    1.35
  -9  -3   5   42.35    1.94
   9  -3  -5   40.98    1.57
  -9  -3   5   44.27    1.57
   9  -3  -5   46.25    1.35
  -9   3   5   39.26    1.96
   9   3  -5   48.40    1.54
  -9   3   5   47.33    1.54
   9   3  -5   42.01    1.62
   7  -3  -5   -0.01    0.04
   7  -3  -5   -0.09    0.10
   7  -3  -5   -0.02    0.05
  -7  -3   5    0.04    0.02
  -7  -3   5    0.02    0.07
  -7  -3   5    0.04    0.04
   7  -3  -5   -0.01    0.05
  -7  -3   5    0.05    0.05
   7  -3  -5   -0.01    0.03
   7   3  -5    0.00    0.06
  -7   3   5    0.08    0.05
   7   3  -5    0.07    0.09
  -5  -3   5    4.43    0.17
  -5  -3   5    4.22    0.27
   5  -3  -5    4.30    0.20
  -5  -3   5    4.76    0.27
   5  -3  -5    4.35    0.17
   5  -3  -5    4.45    0.33
   5  -3  -5    4.45    0.21
   5  -3  -5    4.19    0.16
  -5  -3   5    4.07    0.21
  -5  -3   5    4.36    0.15
   5   3  -5    4.40    0.21
  -5   3   5    4.28    0.21
  -3  -3   5   21.77    0.86
   3  -3  -5   21.77    0.68
   3  -3  -5   21.40    0.68
  -3  -3   5   22.35    0.67
   3  -3  -5   21.75    0.79
  -3  -3   5   22.34    0.80
  -3  -3   5   22.03    1.00
   3  -3  -5   22.42    1.07
  -3  -3   5   22.07    0.66
  -3   3   5   22.23    0.80
   3   3  -5   22.42    0.80
  -3   3   5   20.07    0.79
  -1  -3   5   11.78    0.36
  -1  -3   5   11.71    0.36
   1  -3  -5   11.92    0.45
  -1  -3   5   12.02    0.52
  -1  -3   5   12.59    0.46
   1  -3  -5   12.15    0.38
   1  -3  -5   11.02    0.64
   1  -3  -5   11.72    0.37
  -1   3   5   11.55    0.45
  -1   3   5   12.05    0.47
   1   3  -5   11.85    0.46
   1   3  -5   10.12    0.54
   1  -3   5    2.11    0.09
  -1  -3  -5    2.30    0.12
   1  -3   5    2.18    0.08
  -1  -3  -5    1.97    0.09
  -1  -3  -5    2.37    0.11
   1  -3   5    2.17    0.19
  -1  -3  -5    1.72    0.22
   1  -3   5    2.34    0.13
   1   3   5    1.91    0.12
  -1   3  -5    1.98    0.15
  -1   3  -5    2.04    0.15
   1   3   5    2.19    0.15
   3  -3   5    0.11    0.05
   3  -3   5    0.10    0.09
  -3  -3  -5    0.07    0.04
  -3  -3  -5    0.10    0.03
  -3  -3  -5    0.08    0.04
  -3  -3  -5   -0.01    0.11
   3  -3   5    0.08    0.02
   3  -3   5    0.10    0.04
   3   3   5    0.05    0.05
  -3   3  -5    0.08    0.05
   3   3   5    0.05    0.06
  -3   3  -5    0.11    0.06
  -5  -3  -5   20.11    0.69
  -5  -3  -5   19.91    0.62
   5  -3   5   20.42    0.62
  -5  -3  -5   17.98    0.97
   5  -3   5   19.79    0.61
   5  -3   5   20.74    0.71
   5  -3   5   18.42    0.79
   5   3   5   19.70    0.74
  -5   3  -5   18.58    0.88
   5   3   5   18.93    0.72
   7  -3   5    3.80    0.22
   7  -3   5    3.94    0.15
  -7  -3  -5    4.15    0.34
  -7  -3  -5    3.85    0.16
   7  -3   5    3.79    0.27
  -7   3  -5    3.96    0.23
   7   3   5    3.79    0.19
   7   3   5    4.00    0.22
  -9  -3  -5    1.73    0.25
  -9  -3  -5    2.27    0.12
   9  -3   5    2.22    0.11
   9  -3   5    1.96    0.20
   9  -3   5    2.41    0.18
   9   3   5    2.39    0.15
  -9   3  -5    2.21    0.17
 -11  -3  -5    3.62    0.17
  11  -3   5    3.43    0.23
  11  -3   5    3.64    0.16
 -11  -3  -5    3.20    0.34
  11  -3   5    3.27    0.27
  11   3   5    3.40    0.19
 -11   3  -5    3.55    0.22
  13  -3   5    0.91    0.14
 -13  -3  -5    0.90    0.10
 -13  -3  -5    1.02    0.22
  13  -3   5    1.01    0.18
  13  -3   5    0.96    0.09
 -13   3  -5    1.05    0.12
  13   3   5    1.15    0.12
  15  -3   5   16.93    0.76
 -15  -3  -5   16.18    0.94
  15  -3   5   17.34    0.58
 -15  -3  -5   17.61    0.60
  15  -3   5   16.77    0.71
  15   3   5   17.38    0.67
 -15   3  -5   18.94    0.82
 -17  -3  -5    1.69    0.14
 -17  -3  -5    1.42    0.26
  17  -3   5    1.63    0.19
  17  -3   5    1.33    0.20
  17  -3   5    1.71    0.13
  17   3   5    1.85    0.16
 -17   3  -5    1.63    0.17
 -19  -3  -5    0.83    0.11
  19  -3   5    0.64    0.09
  19  -3   5    0.53    0.13
  19  -3   5    0.83    0.18
 -19  -3  -5    0.91    0.24
  19   3   5    0.93    0.15
 -19   3  -5    0.88    0.14
  19   3   5    0.81    0.12
 -21  -3  -5    3.24    0.21
 -21  -3  -5    3.39    0.40
  21  -3   5    3.01    0.30
  21  -3   5    3.14    0.20
  21   3   5    3.23    0.26
 -21   3  -5    3.39    0.26
  21   3   5    2.85    0.23
 -23  -3  -5    0.73    0.12
  23  -3   5    0.51    0.10
  23  -3   5    0.27    0.17
 -23  -3  -5    0.54    0.23
 -23   3  -5    0.81    0.16
  23   3   5    0.60    0.14
  23   3   5    0.71    0.14
  25  -3   5   -0.01    0.16
 -25  -3  -5    0.08    0.20
  25  -3   5    0.32    0.09
 -25   3  -5    0.24    0.12
  25   3   5    0.12    0.13
 -25   3  -5    0.24    0.12
  27  -3   5    0.33    0.11
 -27   3  -5    0.63    0.16
  26  -4  -5    3.70    0.32
  26  -4  -5    3.57    0.21
 -26  -4   5    3.45    0.23
 -26  -4   5    3.09    0.29
  26   4  -5    3.77    0.30
 -26   4   5    3.62    0.32
 -24  -4   5   14.62    0.69
  24  -4  -5   14.87    0.69
  24  -4  -5   15.62    0.55
 -24  -4   5   15.80    0.57
  24   4  -5   15.47    0.68
 -24   4   5   15.77    0.81
 -22  -4   5    3.90    0.30
 -22  -4   5    4.34    0.23
  22  -4  -5    3.95    0.31
  22  -4  -5    3.90    0.21
 -22   4   5    4.19    0.34
  22   4  -5    4.20    0.31
 -20  -4   5   -0.01    0.07
  20  -4  -5   -0.16    0.10
 -20  -4   5   -0.06    0.10
  20  -4  -5    0.04    0.06
 -20   4   5    0.16    0.12
  20   4  -5    0.18    0.14
  18  -4  -5    2.74    0.23
 -18  -4   5    2.64    0.22
  18  -4  -5    2.31    0.15
 -18  -4   5    2.37    0.16
  18   4  -5    2.62    0.23
 -18   4   5    2.91    0.27
  16  -4  -5    0.17    0.06
 -16  -4   5    0.16    0.06
  16  -4  -5    0.20    0.10
 -16  -4   5    0.17    0.09
  16   4  -5    0.10    0.12
 -16   4   5    0.16    0.12
 -14  -4   5   19.10    0.79
 -14  -4   5   19.75    0.66
  14  -4  -5   20.19    0.79
  14  -4  -5   20.86    0.66
  14   4  -5   20.63    0.83
 -14   4   5   19.39    0.99
  12  -4  -5    5.50    0.30
 -12  -4   5    5.40    0.22
 -12  -4   5    5.59    0.30
  12  -4  -5    5.53    0.22
  12   4  -5    5.95    0.35
 -12   4   5    4.91    0.38
  10  -4  -5   35.33    1.08
 -10  -4   5   34.15    1.28
 -10  -4   5   35.08    1.08
  10  -4  -5   35.81    1.27
  10   4  -5   33.98    1.33
 -10   4   5   31.98    1.60
 -10   4   5   35.79    1.24
   8  -4  -5   72.18    2.10
  -8  -4   5   67.73    2.09
  -8  -4   5   68.95    2.43
   8  -4  -5   68.16    2.42
  -8   4   5   69.98    2.40
   8   4  -5   72.23    2.40
   8   4  -5   63.33    2.49
   6  -4  -5    0.24    0.06
  -6  -4   5    0.23    0.06
   6  -4  -5    0.26    0.08
  -6  -4   5    0.20    0.08
   6  -4  -5    0.29    0.18
  -6  -4   5    0.24    0.12
   6   4  -5    0.33    0.09
   6   4  -5    0.16    0.12
  -6   4   5    0.33    0.09
   4  -4  -5    0.06    0.15
   4  -4  -5   -0.04    0.06
  -4  -4   5   -0.10    0.12
  -4  -4   5    0.08    0.07
  -4  -4   5   -0.14    0.10
  -4  -4   5    0.05    0.05
  -4  -4   5    0.03    0.02
   4  -4  -5    0.10    0.05
  -4   4   5   -0.01    0.07
   4   4  -5    0.04    0.08
   2  -4  -5   25.00    0.94
   2  -4  -5   26.12    0.80
  -2  -4   5   26.45    0.96
  -2  -4   5   26.50    1.04
   2  -4  -5   26.29    1.29
   2   4  -5   25.08    0.95
  -2   4   5   25.18    0.96
   0  -4  -5   60.86    2.03
   0  -4   5   58.61    2.14
   0  -4  -5   58.50    1.76
   0  -4  -5   59.50    2.65
   0  -4   5   61.41    2.05
   0   4  -5   57.49    2.05
   0   4  -5   52.00    2.52
   0   4   5   56.03    2.06
   0   4   5   58.97    2.06
   2  -4   5    0.57    0.09
  -2  -4  -5    0.32    0.17
   2  -4   5    0.42    0.05
  -2  -4  -5    0.44    0.05
  -2  -4  -5    0.52    0.08
   2  -4   5    0.42    0.04
   2  -4   5    0.68    0.16
   2   4   5    0.45    0.10
  -2   4  -5    0.47    0.10
  -2   4  -5    0.30    0.10
   2   4   5    0.36    0.09
   4  -4   5   21.09    0.65
   4  -4   5   21.68    0.88
  -4  -4  -5   20.83    1.10
  -4  -4  -5   21.05    0.66
   4   4   5   20.44    0.79
   4   4   5   20.88    0.82
  -4   4  -5   20.67    0.97
  -4   4  -5   21.55    0.81
  -6  -4  -5    1.61    0.26
   6  -4   5    1.74    0.21
  -6  -4  -5    1.87    0.11
   6  -4   5    1.80    0.09
  -6   4  -5    1.95    0.17
   6   4   5    1.74    0.15
   6   4   5    1.92    0.18
  -6   4  -5    1.91    0.18
   8  -4   5    2.78    0.12
  -8  -4  -5    2.56    0.14
   8  -4   5    2.50    0.25
  -8  -4  -5    2.44    0.33
   8   4   5    2.73    0.18
   8   4   5    2.43    0.21
  -8   4  -5    2.68    0.21
 -10  -4  -5   34.24    1.08
  10  -4   5   33.86    1.06
  10  -4   5   33.00    1.34
 -10  -4  -5   32.78    1.67
 -10   4  -5   35.41    1.53
  10   4   5   34.00    1.28
  10   4   5   36.02    1.25
  12  -4   5   21.68    0.97
 -12  -4  -5   21.89    1.22
 -12  -4  -5   23.17    0.76
  12  -4   5   23.41    0.75
  12  -4   5   22.70    0.91
  12   4   5   24.64    0.88
  12   4   5   23.04    0.92
 -12   4  -5   24.15    1.07
 -14  -4  -5   23.46    1.27
  14  -4   5   24.68    0.96
  14  -4   5   23.18    0.79
 -14  -4  -5   23.85    0.80
  14  -4   5   23.07    1.02
  14   4   5   23.31    0.96
  14   4   5   26.06    0.92
 -14   4  -5   26.49    1.13
  16  -4   5    0.10    0.06
 -16  -4  -5    0.19    0.20
  16  -4   5    0.15    0.14
 -16  -4  -5    0.20    0.07
  16   4   5    0.25    0.12
 -16   4  -5    0.18    0.10
  16   4   5    0.12    0.09
 -18  -4  -5    0.06    0.07
  18  -4   5    0.12    0.06
 -18  -4  -5   -0.01    0.18
  18  -4   5    0.18    0.16
  18   4   5    0.02    0.09
  18   4   5    0.01    0.12
 -18   4  -5    0.18    0.10
 -20  -4  -5    6.58    0.61
  20  -4   5    7.74    0.49
  20  -4   5    7.18    0.33
 -20  -4  -5    8.07    0.35
 -20   4  -5    8.27    0.45
  20   4   5    7.61    0.43
  20   4   5    7.86    0.38
  22  -4   5    0.92    0.22
 -22  -4  -5    0.57    0.12
 -22  -4  -5    0.42    0.25
  22  -4   5    0.42    0.10
  22   4   5    0.52    0.16
 -22   4  -5    0.72    0.17
 -22   4  -5    0.84    0.16
  22   4   5    0.61    0.14
  24  -4   5    6.45    0.45
  24   4   5    5.08    0.40
 -21  -5   5   28.02    1.16
  21  -5  -5   27.25    1.14
  21  -5  -5   28.52    0.94
 -21  -5   5   28.58    0.95
 -21   5   5   30.78    1.41
  21   5  -5   29.26    1.16
 -19  -5   5   -0.03    0.13
 -19  -5   5    0.06    0.07
  19  -5  -5    0.01    0.06
  19  -5  -5    0.06    0.12
  19   5  -5   -0.04    0.14
 -19   5   5    0.13    0.14
  17  -5  -5    2.85    0.26
  17  -5  -5    2.39    0.15
 -17  -5   5    2.40    0.16
 -17  -5   5    2.59    0.26
  17   5  -5    2.61    0.27
 -17   5   5    2.51    0.30
  15  -5  -5    4.85    0.21
 -15  -5   5    4.32    0.21
  15  -5  -5    4.16    0.30
 -15  -5   5    4.69    0.31
 -15   5   5    4.71    0.38
  15   5  -5    4.19    0.34
 -13  -5   5    7.25    0.28
  13  -5  -5    7.06    0.39
  13  -5  -5    7.43    0.28
 -13  -5   5    7.10    0.40
  13   5  -5    7.53    0.44
 -13   5   5    6.92    0.49
  11  -5  -5    8.50    0.44
 -11  -5   5    9.11    0.33
 -11  -5   5    9.65    0.46
  11  -5  -5    9.06    0.33
  11   5  -5    9.58    0.49
 -11   5   5    8.48    0.56
   9  -5  -5    0.66    0.08
  -9  -5   5    0.62    0.14
  -9  -5   5    0.42    0.07
   9  -5  -5    0.69    0.13
   9   5  -5    0.73    0.18
  -9   5   5    0.56    0.17
  -7  -5   5   -0.15    0.07
   7  -5  -5    0.06    0.06
   7  -5  -5   -0.11    0.07
  -7  -5   5   -0.08    0.04
   7   5  -5    0.13    0.14
  -7   5   5    0.01    0.08
  -7   5   5    0.04    0.13
   5  -5  -5    3.41    0.23
   5  -5  -5    3.61    0.17
   5  -5  -5    3.47    0.40
  -5  -5   5    3.56    0.16
  -5  -5   5    3.76    0.25
  -5   5   5    3.47    0.24
   5   5  -5    3.22    0.29
   3  -5  -5   18.62    0.72
  -3  -5   5   18.20    0.74
   3  -5  -5   18.19    0.59
   3  -5  -5   18.72    1.02
   3   5  -5   17.85    0.72
  -3   5   5   17.75    0.73
  -1  -5   5   32.64    1.20
   1  -5  -5   31.73    0.99
  -1  -5   5   32.30    1.28
   1  -5  -5   31.92    1.60
   1   5  -5   31.69    1.19
  -1   5   5   31.64    1.20
   1  -5   5   69.14    2.53
  -1  -5  -5   70.40    3.13
  -1  -5  -5   66.92    2.07
  -1   5  -5   67.69    2.41
   1   5   5   67.45    2.42
   3  -5   5    5.66    0.20
  -3  -5  -5    5.80    0.22
   3  -5   5    5.07    0.38
  -3  -5  -5    5.38    0.49
   3   5   5    5.67    0.32
  -3   5  -5    5.67    0.32
  -5  -5  -5    6.38    0.24
   5  -5   5    5.98    0.40
   5  -5   5    6.25    0.22
  -5  -5  -5    6.17    0.53
   5   5   5    6.26    0.35
  -5   5  -5    5.81    0.34
   7  -5   5    1.18    0.21
   7  -5   5    1.33    0.09
  -7  -5  -5    1.20    0.10
  -7  -5  -5    1.13    0.27
   7   5   5    1.32    0.17
  -7   5  -5    1.20    0.17
   9  -5   5    6.64    0.43
   9  -5   5    6.76    0.25
  -9  -5  -5    6.55    0.56
  -9  -5  -5    6.36    0.26
   9   5   5    6.17    0.37
  -9   5  -5    6.34    0.37
  11  -5   5    7.38    0.28
 -11  -5  -5    7.74    0.61
 -11  -5  -5    7.59    0.31
  11  -5   5    8.11    0.49
 -11   5  -5    7.25    0.41
  11   5   5    7.89    0.42
  13  -5   5    0.07    0.05
 -13  -5  -5   -0.12    0.17
 -13  -5  -5   -0.05    0.06
  13  -5   5    0.15    0.15
 -13   5  -5   -0.06    0.12
  13   5   5    0.05    0.12
 -15  -5  -5    0.05    0.07
 -15  -5  -5    0.02    0.19
  15  -5   5    0.06    0.15
  15  -5   5    0.10    0.06
  15   5   5    0.03    0.12
 -15   5  -5    0.01    0.13
  17  -5   5   -0.12    0.14
 -17  -5  -5   -0.02    0.07
  17  -5   5   -0.03    0.06
 -17  -5  -5   -0.09    0.19
  17   5   5    0.08    0.13
 -17   5  -5    0.11    0.14
 -19  -5  -5    1.80    0.35
  19   5   5    2.02    0.22
  14  -6  -5    1.58    0.21
 -14   6   5    1.30    0.28
  14   6  -5    1.68    0.25
 -12  -6   5    0.10    0.06
  12  -6  -5    0.01    0.05
 -12  -6   5   -0.09    0.12
  12  -6  -5    0.17    0.12
  12   6  -5   -0.08    0.16
 -12   6   5    0.10    0.16
  10  -6  -5    1.30    0.10
  10  -6  -5    1.58    0.20
 -10  -6   5    1.35    0.21
 -10  -6   5    1.32    0.11
  10   6  -5    1.38    0.23
 -10   6   5    1.01    0.23
  -8  -6   5    2.05    0.24
   8  -6  -5    2.01    0.22
   8  -6  -5    1.58    0.12
  -8  -6   5    1.78    0.11
  -8   6   5    1.90    0.28
   8   6  -5    2.01    0.26
  -6  -6   5    4.30    0.32
   6  -6  -5    4.39    0.19
  -6  -6   5    3.82    0.17
  -6   6   5    3.74    0.40
   6   6  -5    4.07    0.36
  -4  -6   5   12.86    0.57
   4  -6  -5   12.19    0.42
   4   6  -5   10.57    0.60
   2  -6  -5    4.50    0.49
   2  -6  -5    3.37    0.17
  -2   6   5    3.39    0.27
   2   6  -5    2.84    0.31
   0  -6  -5    3.21    0.43
   0  -6  -5    3.09    0.16
   0   6   5    2.82    0.27
  -2  -6  -5    5.72    0.23
   2  -6   5    4.19    0.39
  -2  -6  -5    4.96    0.53
  -2   6  -5    5.10    0.34
   2   6   5    4.58    0.33
  -4  -6  -5    0.20    0.23
   4  -6   5    0.18    0.17
  -4  -6  -5    0.34    0.07
  -4   6  -5    0.34    0.14
   4   6   5    0.22    0.13
  -6  -6  -5    4.32    0.51
   6  -6   5    3.74    0.39
  -6  -6  -5    4.10    0.20
   6  -6   5    4.01    0.17
  -6   6  -5    3.82    0.31
   6   6   5    4.13    0.32
  -8  -6  -5    5.16    0.56
  -8  -6  -5    5.55    0.25
   8  -6   5    5.37    0.22
  -8   6  -5    5.05    0.35
   8   6   5    5.35    0.37
 -10  -6  -5    2.32    0.40
 -12  -6  -5    1.43    0.34
  34   0  -6    0.44    0.15
 -34   0   6    0.37    0.16
 -32   0   6    0.31    0.14
  32   0  -6    0.40    0.14
 -30   0   6   19.15    0.97
  30   0  -6   20.33    0.80
 -28   0   6    0.35    0.12
  28   0  -6    0.38    0.11
  26   0  -6   14.43    0.59
 -26   0   6   14.93    0.73
  24   0  -6   34.66    1.28
  24   0  -6   35.48    1.29
 -24   0   6   36.50    1.59
 -22   0   6   17.96    0.68
  22   0  -6   17.79    0.69
  22   0  -6   17.42    0.69
 -22   0   6   19.33    0.85
 -20   0   6  288.04   11.77
  20   0  -6  281.85    9.59
  20   0  -6  280.32    8.31
 -20   0   6  274.49    8.31
 -20   0   6  272.83    9.43
  20   0  -6  269.98    9.42
 -18   0   6    9.92    0.36
  18   0  -6    9.93    0.35
  18   0  -6   10.30    0.40
 -18   0   6    9.88    0.39
 -18   0   6   10.31    0.48
  18   0  -6    9.84    0.40
 -16   0   6    3.02    0.17
 -16   0   6    2.78    0.14
  16   0  -6    2.74    0.13
  16   0  -6    2.91    0.14
  16   0  -6    2.70    0.16
 -16   0   6    2.96    0.14
 -14   0   6   35.12    1.22
  14   0  -6   35.05    1.24
  14   0  -6   35.82    1.08
  14   0  -6   33.91    1.23
 -14   0   6   35.71    1.51
 -14   0   6   34.14    1.09
 -12   0   6   31.26    0.97
 -12   0   6   30.29    1.08
  12   0  -6   32.40    0.96
  12   0  -6   30.26    1.09
 -12   0   6   31.68    1.34
  12   0  -6   30.59    1.10
 -10   0   6  131.17    5.60
  10   0  -6  130.65    4.47
  10   0  -6  133.12    3.94
 -10   0   6  131.80    4.47
  10   0  -6  132.26    4.54
 -10   0   6  129.81    3.94
   8   0  -6   35.64    1.25
  -8   0   6   35.66    1.55
   8   0  -6   35.81    1.27
  -8   0   6   34.83    1.24
  -8   0   6   37.36    1.11
   8   0  -6   37.27    1.11
   4   0  -6  192.62    6.61
  -4   0   6  194.94    6.75
  -4   0   6  195.48    6.68
  -4   0   6  194.46    5.88
   4   0  -6  195.78    8.30
  -2   0   6  106.97    3.59
   2   0  -6  107.28    3.56
   2   0  -6  107.10    3.14
   2   0  -6  100.03    4.44
  -2   0   6  102.05    3.14
  -2   0   6  104.04    3.62
   0   0   6  465.38   15.55
   0   0  -6  480.83   15.57
   0   0  -6  445.36   13.71
   0   0   6  455.48   13.72
   0   0   6  450.81   15.83
   0   0  -6  440.60   19.42
  -2   0  -6  239.51   10.37
   2   0   6  245.92    8.29
   2   0   6  239.07    7.32
   2   0   6  233.50    8.35
  -2   0  -6  244.38    7.31
  -2   0  -6  251.63    8.27
   4   0   6   20.46    0.73
  -4   0  -6   20.48    0.93
  -4   0  -6   20.95    0.74
   4   0   6   21.11    0.76
   4   0   6   20.55    0.66
  -4   0  -6   19.98    0.66
  -6   0  -6   60.28    2.58
   6   0   6   60.56    2.10
   6   0   6   60.72    1.82
  -6   0  -6   58.08    1.82
  -6   0  -6   59.62    2.05
  -8   0  -6    5.87    0.23
   8   0   6    5.88    0.23
  -8   0  -6    6.06    0.32
   8   0   6    6.09    0.26
  -8   0  -6    6.48    0.25
   8   0   6    6.06    0.24
  10   0   6  122.03    4.05
 -10   0  -6  116.20    3.51
 -10   0  -6  104.95    3.96
 -10   0  -6  120.45    4.97
  10   0   6  118.08    3.96
 -12   0  -6    9.19    0.33
  12   0   6    8.94    0.38
 -12   0  -6    9.11    0.46
  12   0   6    9.08    0.34
  12   0   6    9.01    0.33
 -14   0  -6  112.08    3.33
 -14   0  -6  111.60    4.73
  14   0   6  107.66    3.85
 -14   0  -6  105.95    3.75
  14   0   6  112.57    3.33
  14   0   6  110.19    3.75
  16   0   6   25.68    0.83
  16   0   6   25.46    0.96
 -16   0  -6   24.63    1.17
 -16   0  -6   25.81    0.91
  18   0   6   42.52    1.55
 -18   0  -6   42.38    1.91
  20   0   6    0.22    0.11
 -20   0  -6    0.20    0.11
 -22   0  -6    4.28    0.34
  22   0   6    4.51    0.29
 -24   0  -6    6.05    0.43
  24   0   6    6.19    0.35
 -26   0  -6   29.11    1.46
  26   0   6   31.03    1.20
 -28   0  -6   41.10    2.00
  28   0   6   43.61    1.64
 -33  -1   6    5.81    0.47
  33   1  -6    6.39    0.37
 -33   1   6    6.18    0.43
  31  -1  -6    5.50    0.35
 -31  -1   6    5.49    0.42
 -31   1   6    5.47    0.38
  31   1  -6    5.42    0.33
 -29  -1   6    0.74    0.16
  29  -1  -6    0.81    0.15
 -29   1   6    0.74    0.15
  29   1  -6    0.67    0.14
  27  -1  -6    0.28    0.11
 -27  -1   6    0.22    0.11
  27  -1  -6    0.43    0.11
  27   1  -6    0.30    0.11
 -27   1   6    0.37    0.11
  25  -1  -6    4.38    0.25
  25  -1  -6    4.45    0.22
 -25  -1   6    4.58    0.25
 -25  -1   6    3.94    0.30
  25  -1  -6    3.89    0.25
 -25   1   6    4.98    0.29
  25   1  -6    4.39    0.25
 -23  -1   6    0.02    0.08
  23  -1  -6    0.15    0.06
 -23  -1   6    0.03    0.06
  23  -1  -6   -0.07    0.08
 -23  -1   6    0.09    0.06
  23  -1  -6   -0.05    0.07
  23   1  -6    0.06    0.08
 -23   1   6    0.05    0.07
 -21  -1   6   35.14    1.60
  21  -1  -6   36.06    1.29
  21  -1  -6   35.70    1.13
 -21  -1   6   34.12    1.29
 -21  -1   6   36.60    1.14
  21  -1  -6   35.29    1.30
 -21   1   6   36.51    1.59
  21   1  -6   36.30    1.27
  21   1  -6   37.05    1.31
  19  -1  -6   16.20    0.59
 -19  -1   6   14.84    0.59
 -19  -1   6   15.77    0.73
 -19  -1   6   15.12    0.53
  19  -1  -6   16.00    0.52
  19  -1  -6   15.73    0.61
  19   1  -6   15.72    0.58
 -19   1   6   14.88    0.72
  19   1  -6   14.75    0.60
 -19   1   6   15.52    0.57
 -17  -1   6    9.11    0.34
  17  -1  -6    9.53    0.36
  17  -1  -6    9.62    0.33
 -17  -1   6    8.61    0.37
 -17  -1   6    9.39    0.45
  17  -1  -6    8.73    0.38
  17   1  -6    9.04    0.36
  17   1  -6    9.39    0.38
 -17   1   6    9.01    0.35
 -17   1   6    9.20    0.45
 -15  -1   6   62.67    2.24
 -15  -1   6   65.85    2.78
  15  -1  -6   65.60    1.97
  15  -1  -6   64.96    2.25
  15  -1  -6   61.68    2.24
 -15  -1   6   64.32    1.98
 -15   1   6   65.61    1.96
  15   1  -6   63.78    2.28
  15   1  -6   64.22    2.22
 -15   1   6   66.99    2.22
  15   1  -6   65.07    1.96
 -15   1   6   64.98    2.79
  13  -1  -6   57.48    1.79
 -13  -1   6   61.35    2.52
  13  -1  -6   55.73    2.03
 -13  -1   6   61.04    1.80
  13  -1  -6   53.43    2.04
 -13  -1   6   58.04    2.03
  13   1  -6   58.75    2.08
 -13   1   6   57.29    2.53
 -13   1   6   62.27    1.78
  13   1  -6   59.31    1.78
 -13   1   6   60.37    2.01
  13   1  -6   59.84    2.02
 -11  -1   6   32.31    1.02
 -11  -1   6   30.87    1.14
  11  -1  -6   34.04    1.14
 -11  -1   6   34.07    1.41
  11  -1  -6   31.83    1.15
  11  -1  -6   32.80    1.01
 -11   1   6   32.87    1.13
  11   1  -6   31.89    1.18
  11   1  -6   33.81    1.00
 -11   1   6   30.36    1.43
  11   1  -6   32.46    1.14
 -11   1   6   34.05    1.00
  -9  -1   6    2.06    0.11
  -9  -1   6    1.97    0.11
   9  -1  -6    1.83    0.11
   9  -1  -6    2.03    0.09
  -9  -1   6    1.74    0.11
   9  -1  -6    2.00    0.12
   9   1  -6    2.08    0.15
  -9   1   6    2.07    0.10
   9   1  -6    1.72    0.09
  -9   1   6    1.82    0.15
   9   1  -6    1.75    0.13
  -9   1   6    1.75    0.10
  -7  -1   6  496.77   19.66
   7  -1  -6  495.25   19.84
   7  -1  -6  445.24   15.85
  -7  -1   6  449.74   13.92
   7  -1  -6  457.66   13.91
   7  -1  -6  493.60   16.00
  -7  -1   6  448.04   15.86
   7   1  -6  463.69   15.78
   7   1  -6  464.71   14.19
   7   1  -6  411.54   16.18
  -7   1   6  472.51   15.83
  -7   1   6  478.44   13.94
  -5  -1   6  947.24   28.82
  -5  -1   6  959.60   28.87
   5  -1  -6  945.38   28.86
   5  -1  -6  912.83   32.72
   5  -1  -6  955.74   41.10
  -5  -1   6  978.99   33.47
   5   1  -6  997.83   32.72
  -5   1   6 1000.00   32.80
  -5   1   6  975.50   28.81
   5   1  -6  984.56   28.79
  -3  -1   6  130.07    4.55
  -3  -1   6  135.98    3.91
  -3  -1   6  130.09    4.47
   3  -1  -6  123.63    5.58
   3  -1  -6  125.60    4.44
   3  -1  -6  127.04    3.91
  -3  -1   6  131.16    3.91
   3   1  -6  140.62    4.45
  -3   1   6  132.13    4.45
  -1  -1   6   56.14    2.06
  -1  -1   6   59.85    1.77
  -1  -1   6   57.43    2.00
   1  -1  -6   53.34    2.53
  -1  -1   6   57.68    1.77
   1  -1  -6   56.14    2.00
   1  -1  -6   56.38    1.77
   1   1  -6   60.82    2.01
  -1   1   6   59.23    2.01
  -1   1   6   59.19    1.77
   1   1  -6   63.15    2.48
  -1   1   6   62.23    2.02
   1  -1   6   19.36    0.61
  -1  -1  -6   18.83    0.89
  -1  -1  -6   18.55    0.68
   1  -1   6   19.20    0.73
  -1  -1  -6   19.18    0.61
   1  -1   6   19.16    0.68
   1  -1   6   18.71    0.61
  -1   1  -6   19.59    0.70
   1   1   6   20.25    0.68
  -1   1  -6   20.46    0.84
   1   1   6   19.82    0.70
   1   1   6   19.75    0.61
   3  -1   6   24.40    0.92
  -3  -1  -6   23.74    0.87
   3  -1   6   23.78    0.86
   3  -1   6   26.14    0.78
  -3  -1  -6   25.39    0.78
  -3  -1  -6   24.75    1.14
  -3   1  -6   25.23    0.78
  -3   1  -6   25.80    1.08
   3   1   6   25.55    0.89
  -3   1  -6   25.39    0.89
   3   1   6   25.31    0.78
   3   1   6   25.30    0.88
  -5  -1  -6   18.41    0.59
   5  -1   6   17.76    0.64
  -5  -1  -6   18.23    0.65
   5  -1   6   18.23    0.59
  -5  -1  -6   17.82    0.87
   5  -1   6   18.77    0.71
   5   1   6   18.66    0.60
  -5   1  -6   19.80    0.81
  -5   1  -6   18.91    0.59
  -5   1  -6   18.51    0.67
   5   1   6   18.32    0.67
   5   1   6   18.82    0.66
   7  -1   6    1.58    0.09
  -7  -1  -6    1.66    0.09
   7  -1   6    1.55    0.14
  -7  -1  -6    1.66    0.10
  -7  -1  -6    1.60    0.17
   7  -1   6    1.52    0.07
   7   1   6    1.47    0.10
   7   1   6    1.54    0.10
  -7   1  -6    1.50    0.11
  -7   1  -6    1.46    0.10
  -7   1  -6    1.55    0.11
   7   1   6    1.64    0.10
   9  -1   6   77.81    2.69
  -9  -1  -6   76.70    2.30
  -9  -1  -6   77.38    2.58
  -9  -1  -6   75.75    3.30
   9  -1   6   74.06    2.57
   9  -1   6   76.08    2.30
  -9   1  -6   76.28    2.30
  -9   1  -6   74.69    2.61
   9   1   6   73.16    2.31
   9   1   6   73.47    2.61
   9   1   6   76.70    2.64
  -9   1  -6   78.21    3.24
  11  -1   6    5.14    0.27
 -11  -1  -6    5.16    0.34
  11  -1   6    5.22    0.21
  11  -1   6    5.10    0.19
 -11  -1  -6    5.65    0.21
 -11  -1  -6    5.18    0.22
  11   1   6    5.25    0.23
  11   1   6    5.17    0.22
 -11   1  -6    5.51    0.28
  11   1   6    5.19    0.24
 -11   1  -6    5.47    0.24
  13  -1   6   84.83    3.10
  13  -1   6   88.58    2.67
 -13  -1  -6   88.50    2.67
 -13  -1  -6   88.74    2.99
 -13  -1  -6   83.88    3.81
 -13   1  -6   90.43    3.03
 -13   1  -6   88.36    3.76
  13   1   6   87.59    3.02
  13   1   6   88.95    3.07
 -15  -1  -6   20.11    0.68
  15  -1   6   20.18    0.67
 -15  -1  -6   19.77    0.98
  15  -1   6   19.82    0.80
  15   1   6   20.08    0.76
 -15   1  -6   20.54    0.76
  15   1   6   20.59    0.75
 -15   1  -6   20.66    0.93
 -17  -1  -6   18.22    0.60
  17  -1   6   16.84    0.70
 -17  -1  -6   15.78    0.86
  17  -1   6   18.24    0.60
  17   1   6   17.06    0.65
 -17   1  -6   16.81    0.66
 -17   1  -6   17.61    0.82
  17   1   6   16.85    0.67
  19  -1   6    2.94    0.24
 -19  -1  -6    2.49    0.27
  19  -1   6    3.30    0.19
 -19   1  -6    3.08    0.24
  19   1   6    2.70    0.20
 -19   1  -6    2.77    0.19
  21  -1   6    1.27    0.17
 -21  -1  -6    1.12    0.19
  21  -1   6    1.06    0.12
 -21   1  -6    1.68    0.15
  21   1   6    1.62    0.17
 -21   1  -6    1.45    0.19
  23  -1   6    0.17    0.12
 -23  -1  -6    0.05    0.12
 -23   1  -6   -0.01    0.09
  23   1   6    0.23    0.11
 -25  -1  -6    1.13    0.23
  25  -1   6    1.58    0.22
  25   1   6    1.73    0.21
 -25   1  -6    1.42    0.21
  27  -1   6    0.09    0.15
 -27  -1  -6    0.05    0.15
  27   1   6   -0.01    0.13
 -27   1  -6   -0.13    0.11
  32   2  -6   -0.18    0.13
 -32   2   6   -0.02    0.11
  30  -2  -6    0.06    0.12
 -30  -2   6    0.09    0.16
  30   2  -6    0.30    0.13
 -30   2   6    0.20    0.12
  28  -2  -6    3.62    0.28
 -28  -2   6    3.36    0.33
 -28  -2   6    3.09    0.25
  28  -2  -6    4.07    0.22
 -28   2   6    3.84    0.29
  28   2  -6    3.22    0.26
 -26  -2   6   16.20    0.68
 -26  -2   6   17.07    0.60
 -26  -2   6   14.32    0.83
  26  -2  -6   16.93    0.59
  26  -2  -6   16.17    0.69
  26   2  -6   17.24    0.68
 -26   2   6   17.31    0.81
 -24  -2   6   -0.10    0.10
  24  -2  -6    0.09    0.09
 -24  -2   6    0.06    0.08
  24  -2  -6    0.03    0.09
  24  -2  -6    0.12    0.06
 -24  -2   6    0.00    0.06
  24   2  -6    0.03    0.09
 -24   2   6    0.14    0.09
  22  -2  -6    2.84    0.21
  22  -2  -6    3.01    0.17
 -22  -2   6    2.68    0.18
  22  -2  -6    2.86    0.21
 -22  -2   6    2.61    0.20
 -22  -2   6    2.46    0.25
  22   2  -6    3.00    0.21
 -22   2   6    3.01    0.23
 -20  -2   6   54.11    1.67
  20  -2  -6   54.04    1.92
  20  -2  -6   55.55    1.67
 -20  -2   6   49.41    2.37
  20  -2  -6   51.41    1.92
 -20  -2   6   52.58    1.91
 -20   2   6   57.31    2.37
  20   2  -6   55.75    1.94
 -18  -2   6    0.15    0.07
  18  -2  -6    0.11    0.08
 -18  -2   6    0.07    0.06
  18  -2  -6    0.04    0.03
  18  -2  -6   -0.02    0.05
 -18  -2   6    0.14    0.09
 -18   2   6    0.16    0.09
  18   2  -6    0.06    0.09
  16  -2  -6    7.20    0.33
  16  -2  -6    6.62    0.27
  16  -2  -6    6.93    0.31
 -16  -2   6    6.90    0.28
 -16  -2   6    6.72    0.31
 -16  -2   6    7.03    0.39
 -16   2   6    6.94    0.28
 -16   2   6    6.86    0.39
  16   2  -6    7.49    0.34
  16   2  -6    7.29    0.29
  14  -2  -6   17.25    0.66
  14  -2  -6   17.14    0.56
 -14  -2   6   16.61    0.65
 -14  -2   6   16.77    0.80
 -14  -2   6   17.32    0.57
  14  -2  -6   16.38    0.64
  14   2  -6   17.98    0.63
  14   2  -6   17.56    0.68
 -14   2   6   18.04    0.62
 -14   2   6   16.45    0.81
 -12  -2   6    0.44    0.09
  12  -2  -6    0.45    0.06
 -12  -2   6    0.41    0.06
  12  -2  -6    0.48    0.06
 -12  -2   6    0.45    0.07
  12  -2  -6    0.41    0.07
  12   2  -6    0.40    0.10
 -12   2   6    0.39    0.10
 -12   2   6    0.53    0.06
  12   2  -6    0.48    0.08
  10  -2  -6    0.31    0.05
 -10  -2   6    0.28    0.07
 -10  -2   6    0.43    0.07
  10  -2  -6    0.28    0.07
 -10  -2   6    0.40    0.06
  10  -2  -6    0.39    0.05
  10  -2  -6    0.30    0.05
 -10  -2   6    0.32    0.04
  10   2  -6    0.38    0.07
 -10   2   6    0.29    0.08
  10   2  -6    0.38    0.09
 -10   2   6    0.29    0.06
   8  -2  -6   40.40    1.46
   8  -2  -6   42.03    1.47
  -8  -2   6   39.57    1.81
  -8  -2   6   43.32    1.29
  -8  -2   6   41.10    1.47
  -8  -2   6   39.16    1.27
   8  -2  -6   45.68    1.89
   8  -2  -6   43.75    1.29
   8  -2  -6   40.64    1.28
   8   2  -6   38.47    1.51
   8   2  -6   44.17    1.46
  -8   2   6   44.27    1.46
   6  -2  -6   40.73    1.41
   6  -2  -6   41.26    1.82
  -6  -2   6   39.51    1.42
  -6  -2   6   37.59    1.75
  -6  -2   6   39.73    1.23
   6  -2  -6   39.79    1.42
  -6  -2   6   41.84    1.25
   6  -2  -6   38.62    1.24
   6  -2  -6   41.42    1.25
  -6  -2   6   42.35    1.49
   6   2  -6   42.90    1.42
  -6   2   6   41.98    1.42
  -4  -2   6   80.21    2.45
  -4  -2   6   81.68    2.79
  -4  -2   6   79.51    2.44
   4  -2  -6   79.98    2.45
   4  -2  -6   81.51    2.45
   4  -2  -6   81.94    2.79
  -4  -2   6   82.38    3.46
  -4  -2   6   82.49    2.88
   4  -2  -6   79.49    3.53
  -4   2   6   77.70    2.80
  -4   2   6   82.97    2.79
   4   2  -6   86.06    2.79
  -2  -2   6  126.56    3.82
  -2  -2   6  131.23    4.47
   2  -2  -6  134.86    3.83
   2  -2  -6  127.54    5.49
   2  -2  -6  127.84    3.82
  -2  -2   6  127.12    3.82
  -2  -2   6  129.62    4.35
   2  -2  -6  125.40    4.34
   2   2  -6  114.94    5.40
  -2   2   6  126.04    4.42
  -2   2   6  130.68    4.36
   2   2  -6  131.37    4.35
   0  -2   6  128.85    3.68
   0  -2   6  122.55    4.18
   0  -2  -6  118.44    3.68
   0  -2  -6  131.74    3.69
   0  -2  -6  122.24    4.17
   0  -2   6  119.45    4.31
   0  -2   6  120.93    3.67
   0  -2  -6  118.96    5.29
   0   2  -6  117.68    5.20
   0   2   6  120.84    4.26
   0   2  -6  125.53    4.20
   0   2   6  128.24    4.20
   2  -2   6    1.96    0.10
  -2  -2  -6    1.83    0.10
   2  -2   6    1.77    0.09
  -2  -2  -6    1.98    0.10
  -2  -2  -6    1.78    0.21
   2  -2   6    2.04    0.10
   2  -2   6    1.87    0.17
  -2  -2  -6    1.88    0.11
   2   2   6    1.88    0.09
  -2   2  -6    1.96    0.13
  -2   2  -6    1.98    0.11
   2   2   6    1.95    0.13
   4  -2   6    0.62    0.06
   4  -2   6    0.69    0.05
  -4  -2  -6    0.60    0.06
   4  -2   6    0.63    0.11
   4  -2   6    0.69    0.06
  -4  -2  -6    0.61    0.06
  -4  -2  -6    0.55    0.13
  -4  -2  -6    0.56    0.05
  -4   2  -6    0.55    0.08
  -4   2  -6    0.60    0.07
   4   2   6    0.64    0.06
   4   2   6    0.55    0.08
   6  -2   6   16.11    0.68
  -6  -2  -6   16.61    0.60
  -6  -2  -6   15.96    0.85
   6  -2   6   17.28    0.55
  -6  -2  -6   17.28    0.56
   6  -2   6   17.52    0.56
   6  -2   6   18.36    0.60
   6   2   6   17.40    0.62
  -6   2  -6   17.94    0.76
   6   2   6   17.07    0.65
  -6   2  -6   17.07    0.65
   8  -2   6  144.39    5.15
  -8  -2  -6  146.38    4.41
  -8  -2  -6  139.70    6.32
   8  -2   6  145.75    4.40
  -8   2  -6  153.79    6.23
   8   2   6  149.38    5.03
   8   2   6  151.31    5.08
  -8   2  -6  144.48    5.02
 -10  -2  -6    5.94    0.42
  10  -2   6    6.18    0.24
 -10  -2  -6    6.46    0.25
  10  -2   6    6.30    0.33
  10   2   6    6.53    0.30
  10   2   6    6.62    0.27
 -10   2  -6    6.85    0.32
  12  -2   6    2.84    0.23
 -12  -2  -6    2.62    0.28
 -12  -2  -6    2.80    0.16
  12  -2   6    2.91    0.15
 -12   2  -6    3.47    0.19
  12   2   6    3.09    0.17
  12   2   6    2.55    0.18
 -14  -2  -6    2.03    0.26
 -14  -2  -6    1.96    0.14
  14  -2   6    2.20    0.14
  14  -2   6    1.78    0.19
  14   2   6    2.21    0.15
  14   2   6    1.50    0.15
 -14   2  -6    2.34    0.17
  16  -2   6    0.17    0.12
  16  -2   6    0.01    0.05
 -16  -2  -6   -0.06    0.13
 -16  -2  -6    0.00    0.06
 -16   2  -6    0.02    0.07
  16   2   6   -0.06    0.07
  16   2   6   -0.02    0.07
  18  -2   6   10.35    0.51
 -18  -2  -6   11.16    0.41
  18  -2   6   10.33    0.40
 -18  -2  -6    9.70    0.63
  18   2   6   10.54    0.45
  18   2   6   10.01    0.45
 -18   2  -6   10.94    0.54
 -20  -2  -6    0.22    0.17
  20  -2   6    0.46    0.15
 -20  -2  -6    0.42    0.10
  20  -2   6    0.35    0.08
 -20   2  -6    0.59    0.12
  20   2   6    0.29    0.11
  20   2   6    0.38    0.10
 -20   2  -6    0.56    0.13
  22  -2   6   10.54    0.56
 -22  -2  -6   10.46    0.68
  22  -2   6   11.79    0.45
 -22   2  -6   10.10    0.49
 -22   2  -6   11.96    0.60
  22   2   6   11.37    0.50
  24  -2   6    0.07    0.14
 -24  -2  -6    0.22    0.18
  24  -2   6    0.25    0.09
  24   2   6    0.17    0.12
 -24   2  -6    0.25    0.12
 -24   2  -6    0.26    0.11
 -26  -2  -6   -0.08    0.17
  26  -2   6   -0.04    0.14
  26   2   6    0.02    0.13
 -26   2  -6    0.06    0.12
 -31  -3   6    6.91    0.42
  31  -3  -6    7.90    0.36
  29  -3  -6    1.29    0.14
 -29  -3   6    1.36    0.16
  29  -3  -6    1.56    0.21
 -29  -3   6    1.21    0.18
  29   3  -6    1.10    0.18
 -29   3   6    1.56    0.21
 -27  -3   6    2.57    0.24
  27  -3  -6    3.24    0.28
 -27  -3   6    2.80    0.22
  27   3  -6    3.55    0.27
 -25  -3   6   58.89    2.24
  25  -3  -6   63.05    1.94
 -25  -3   6   62.92    1.96
  25  -3  -6   61.75    2.25
  25   3  -6   61.03    2.26
 -25   3   6   66.32    2.77
  23  -3  -6    9.93    0.49
 -23  -3   6    9.68    0.48
  23  -3  -6   10.89    0.40
 -23  -3   6   10.11    0.41
 -23   3   6   11.12    0.58
  23   3  -6   10.52    0.48
  21  -3  -6    6.51    0.27
  21  -3  -6    5.76    0.34
 -21  -3   6    6.13    0.28
 -21  -3   6    6.14    0.34
 -21   3   6    6.73    0.40
  21   3  -6    6.47    0.35
  19  -3  -6    1.18    0.11
 -19  -3   6    1.23    0.15
  19  -3  -6    1.16    0.15
 -19  -3   6    1.27    0.21
 -19  -3   6    1.08    0.12
  19   3  -6    1.67    0.18
 -19   3   6    1.32    0.18
  17  -3  -6    2.94    0.22
 -17  -3   6    2.97    0.17
  17  -3  -6    2.86    0.16
 -17  -3   6    3.18    0.21
  17   3  -6    3.11    0.23
 -17   3   6    3.29    0.26
 -15  -3   6   26.26    0.83
  15  -3  -6   26.58    0.82
  15  -3  -6   25.46    0.96
 -15  -3   6   25.50    0.96
 -15  -3   6   23.29    1.18
 -15   3   6   25.97    1.20
  15   3  -6   25.52    0.99
  13  -3  -6   34.18    1.25
 -13  -3   6   31.70    1.54
  13  -3  -6   34.84    1.07
 -13  -3   6   36.24    1.08
 -13  -3   6   33.17    1.25
 -13   3   6   32.16    1.56
  13   3  -6   35.37    1.30
 -13   3   6   36.16    1.21
  11  -3  -6   92.29    3.12
 -11  -3   6   90.92    3.13
  11  -3  -6   84.97    3.16
 -11  -3   6   85.47    3.88
  11  -3  -6   93.41    2.73
 -11  -3   6   92.70    2.73
  11   3  -6   95.41    3.09
 -11   3   6   83.12    3.91
  11   3  -6   87.23    3.20
 -11   3   6   95.76    3.10
  -9  -3   6    7.23    0.40
  -9  -3   6    7.50    0.34
   9  -3  -6    7.71    0.28
   9  -3  -6    6.91    0.31
   9  -3  -6    7.44    0.34
  -9   3   6    8.57    0.32
   9   3  -6    8.39    0.33
   9   3  -6    7.68    0.38
   7  -3  -6   14.52    0.57
  -7  -3   6   14.52    0.69
   7  -3  -6   14.10    0.55
   7  -3  -6   14.85    0.48
  -7  -3   6   15.47    0.49
  -7  -3   6   14.82    0.57
   7  -3  -6   15.84    0.79
   7  -3  -6   13.89    0.47
  -7  -3   6   13.94    0.46
  -7   3   6   14.97    0.56
   7   3  -6   15.61    0.56
  -5  -3   6   11.27    0.44
   5  -3  -6   10.87    0.37
  -5  -3   6   11.26    0.37
  -5  -3   6   11.14    0.50
   5  -3  -6   11.39    0.44
  -5  -3   6   11.04    0.54
   5  -3  -6   11.31    0.63
  -5  -3   6   10.80    0.35
  -5   3   6   11.03    0.44
   5   3  -6   11.26    0.44
  -5   3   6   10.72    0.42
   3  -3  -6   99.00    2.98
   3  -3  -6   97.43    2.98
   3  -3  -6  102.68    4.34
   3  -3  -6   96.18    3.40
  -3  -3   6  101.21    2.97
  -3  -3   6   95.10    2.97
  -3  -3   6   99.12    3.41
  -3  -3   6  105.15    3.53
  -3   3   6  103.69    3.42
  -3   3   6   90.98    3.44
   3   3  -6  102.27    3.41
   1  -3  -6    0.72    0.07
  -1  -3   6    0.67    0.05
   1  -3  -6    0.63    0.05
   1  -3  -6    0.32    0.13
  -1  -3   6    0.75    0.08
   1  -3  -6    0.61    0.07
  -1  -3   6    0.63    0.12
  -1  -3   6    0.58    0.05
  -1   3   6    0.63    0.09
  -1   3   6    0.72    0.07
   1   3  -6    0.63    0.08
   1   3  -6    0.66    0.09
  -1  -3  -6    0.05    0.11
   1  -3   6    0.03    0.03
   1  -3   6    0.03    0.09
   1  -3   6    0.05    0.04
   1  -3   6    0.03    0.03
  -1  -3  -6    0.02    0.04
  -1  -3  -6    0.06    0.03
  -1  -3  -6    0.05    0.04
   1   3   6    0.00    0.04
   1   3   6    0.11    0.06
  -1   3  -6    0.03    0.06
  -1   3  -6    0.10    0.05
  -3  -3  -6   13.46    0.49
   3  -3   6   12.97    0.58
   3  -3   6   13.60    0.43
  -3  -3  -6   13.07    0.72
   3  -3   6   13.94    0.50
  -3  -3  -6   12.64    0.43
   3  -3   6   12.81    0.42
  -3   3  -6   12.73    0.52
   3   3   6   13.44    0.50
  -3   3  -6   12.84    0.60
   3   3   6   13.44    0.53
   5  -3   6   39.66    1.51
   5  -3   6   43.40    1.40
  -5  -3  -6   37.19    1.85
   5  -3   6   39.79    1.23
  -5  -3  -6   41.21    1.40
  -5  -3  -6   39.44    1.24
   5   3   6   40.55    1.42
  -5   3  -6   40.02    1.74
   5   3   6   40.83    1.45
  -5   3  -6   39.59    1.44
   7  -3   6   28.48    0.86
  -7  -3  -6   26.47    1.34
   7  -3   6   26.22    1.08
  -7  -3  -6   27.80    0.88
   7   3   6   28.86    1.00
  -7   3  -6   28.73    1.23
   7   3   6   26.90    1.03
  -7   3  -6   28.09    1.03
   9   3   6    2.43    0.15
  11  -3   6    3.41    0.29
 -11  -3  -6    3.90    0.19
  11  -3   6    3.97    0.18
 -11  -3  -6    3.67    0.37
  11   3   6    3.31    0.24
 -11   3  -6    4.21    0.24
  11   3   6    4.32    0.21
  13  -3   6  122.85    3.83
 -13  -3  -6  128.94    3.85
 -13  -3  -6  117.89    5.55
  13  -3   6  123.64    4.52
  13   3   6  127.74    4.40
  13   3   6  132.96    4.43
 -13   3  -6  135.15    5.43
  15  -3   6    0.71    0.09
  15  -3   6    0.60    0.16
 -15  -3  -6    0.74    0.10
 -15  -3  -6    0.53    0.20
 -15   3  -6    0.88    0.12
  15   3   6    0.85    0.13
  15   3   6    0.74    0.11
 -17  -3  -6    3.03    0.37
 -17  -3  -6    3.01    0.19
  17  -3   6    2.78    0.17
  17  -3   6    2.76    0.28
  17   3   6    2.82    0.23
 -17   3  -6    3.11    0.23
  17   3   6    3.29    0.21
  19  -3   6   -0.08    0.05
 -19  -3  -6   -0.02    0.17
 -19  -3  -6   -0.11    0.06
  19  -3   6    0.07    0.13
 -19   3  -6    0.02    0.08
  19   3   6    0.02    0.10
  19   3   6    0.03    0.09
 -21  -3  -6    1.86    0.17
  21  -3   6    1.93    0.17
  21  -3   6    2.03    0.25
 -21  -3  -6    2.12    0.33
 -21   3  -6    2.30    0.23
  21   3   6    2.12    0.20
  21   3   6    1.97    0.21
 -21   3  -6    1.89    0.21
  23  -3   6    5.27    0.27
 -23  -3  -6    4.42    0.28
  23  -3   6    4.31    0.37
 -23  -3  -6    4.24    0.49
 -23   3  -6    4.91    0.35
  23   3   6    5.17    0.30
  23   3   6    4.88    0.32
 -23   3  -6    4.59    0.31
  25  -3   6    8.41    0.39
  25  -3   6    8.24    0.52
 -25  -3  -6    7.98    0.65
 -25   3  -6    9.27    0.53
  25   3   6    9.01    0.45
 -25   3  -6    8.71    0.46
  26  -4  -6    2.03    0.24
 -26  -4   6    2.48    0.20
 -26  -4   6    1.83    0.23
  26  -4  -6    2.48    0.18
 -26   4   6    2.23    0.27
  26   4  -6    2.29    0.24
  24  -4  -6    2.29    0.17
  24  -4  -6    2.22    0.25
 -24  -4   6    2.54    0.20
 -24  -4   6    2.47    0.26
  24   4  -6    2.45    0.25
 -24   4   6    2.07    0.26
  22  -4  -6    2.24    0.24
 -22  -4   6    2.13    0.23
  22  -4  -6    2.12    0.16
 -22  -4   6    2.37    0.19
 -22   4   6    2.57    0.28
  22   4  -6    2.46    0.25
 -20  -4   6   10.11    0.40
 -20  -4   6   10.34    0.50
  20  -4  -6   10.35    0.39
  20  -4  -6   10.45    0.50
  20   4  -6   10.77    0.52
 -20   4   6   10.73    0.60
 -18  -4   6    0.51    0.09
  18  -4  -6    0.38    0.12
  18  -4  -6    0.32    0.07
 -18  -4   6    0.38    0.11
 -18   4   6    0.34    0.14
  18   4  -6    0.57    0.15
  16  -4  -6    0.98    0.10
  16  -4  -6    0.97    0.15
 -16  -4   6    0.99    0.10
 -16  -4   6    0.99    0.15
  16   4  -6    1.00    0.18
 -16   4   6    0.92    0.17
  14  -4  -6    0.03    0.05
 -14  -4   6    0.13    0.06
  14  -4  -6    0.09    0.09
 -14  -4   6   -0.02    0.08
  14   4  -6   -0.12    0.12
 -14   4   6    0.01    0.11
  12  -4  -6    1.65    0.12
  12  -4  -6    1.67    0.17
 -12  -4   6    1.55    0.17
 -12  -4   6    1.55    0.12
  12   4  -6    1.60    0.20
 -12   4   6    1.18    0.20
 -10  -4   6   20.69    0.80
  10  -4  -6   20.73    0.66
 -10  -4   6   21.17    0.66
  10  -4  -6   20.46    0.79
 -10   4   6   20.81    0.76
 -10   4   6   17.85    0.99
  10   4  -6   19.19    0.84
  -8  -4   6    2.84    0.21
   8  -4  -6    3.04    0.16
   8  -4  -6    2.77    0.20
   8  -4  -6    3.20    0.35
   8   4  -6    2.90    0.27
  -8   4   6    3.05    0.19
   8   4  -6    3.16    0.20
  -6  -4   6    0.33    0.10
  -6  -4   6    0.35    0.06
   6  -4  -6    0.26    0.18
   6  -4  -6    0.25    0.09
   6  -4  -6    0.22    0.06
   6   4  -6    0.27    0.09
  -6   4   6    0.26    0.09
   4  -4  -6    4.60    0.19
   4  -4  -6    4.69    0.42
  -4  -4   6    4.82    0.19
  -4  -4   6    4.46    0.26
  -4  -4   6    5.10    0.34
   4  -4  -6    4.49    0.24
   4   4  -6    4.67    0.26
  -4   4   6    4.54    0.26
  -2  -4   6   51.27    1.76
  -2  -4   6   50.52    1.85
   2  -4  -6   50.24    2.29
   2  -4  -6   48.52    1.50
   2  -4  -6   48.83    1.74
  -2  -4   6   47.72    1.49
  -2   4   6   48.94    1.75
   2   4  -6   48.74    1.75
   0  -4  -6    1.01    0.22
   0  -4   6    1.20    0.13
   0  -4   6    0.86    0.07
   0  -4  -6    1.00    0.08
   0  -4   6    1.04    0.17
   0   4  -6    0.97    0.13
   0   4  -6    0.77    0.12
   0   4   6    0.79    0.12
   2  -4   6   16.03    0.64
  -2  -4  -6   16.91    0.55
   2  -4   6   17.18    0.74
   2  -4   6   17.22    0.53
  -2  -4  -6   16.69    0.92
   2   4   6   17.08    0.68
  -2   4  -6   16.45    0.79
   2   4   6   16.95    0.65
  -2   4  -6   17.56    0.67
   4  -4   6    3.73    0.15
   4  -4   6    3.53    0.29
  -4  -4  -6    4.02    0.17
  -4  -4  -6    3.87    0.39
  -4   4  -6    3.80    0.24
   4   4   6    4.20    0.25
  -4   4  -6    3.77    0.25
   4   4   6    3.87    0.20
   6  -4   6    9.24    0.49
  -6  -4  -6    9.46    0.34
  -6  -4  -6    9.50    0.63
   6  -4   6    9.61    0.32
  -6   4  -6    9.89    0.48
   6   4   6    9.66    0.40
   6   4   6    9.03    0.44
  -6   4  -6    9.81    0.44
   8  -4   6   13.39    0.45
  -8  -4  -6   12.73    0.79
  -8  -4  -6   13.30    0.46
   8  -4   6   13.50    0.64
   8   4   6   14.04    0.53
  -8   4  -6   13.93    0.65
  -8   4  -6   12.96    0.57
   8   4   6   13.69    0.58
 -10  -4  -6   10.90    0.41
 -10  -4  -6   10.85    0.72
  10  -4   6   11.14    0.39
  10  -4   6   10.29    0.56
  10   4   6   11.93    0.47
 -10   4  -6   12.50    0.57
 -10   4  -6   11.29    0.52
  10   4   6   11.03    0.51
  12  -4   6   24.68    0.81
 -12  -4  -6   24.80    0.82
  12  -4   6   24.30    1.04
 -12  -4  -6   22.62    1.29
 -12   4  -6   28.09    1.15
  12   4   6   26.24    0.94
 -12   4  -6   24.11    0.98
  12   4   6   24.64    0.98
 -14  -4  -6    4.14    0.22
  14  -4   6    3.74    0.19
  14  -4   6    3.84    0.33
 -14  -4  -6    3.12    0.40
  14   4   6    3.93    0.24
  14   4   6    3.44    0.27
 -14   4  -6    3.44    0.28
 -14   4  -6    4.59    0.28
 -16  -4  -6    2.29    0.37
 -16  -4  -6    2.70    0.19
  16  -4   6    2.46    0.28
  16  -4   6    2.86    0.17
  16   4   6    2.94    0.21
 -16   4  -6    2.64    0.25
  16   4   6    2.69    0.25
 -16   4  -6    2.93    0.23
 -18  -4  -6    7.45    0.62
  18  -4   6    7.51    0.33
  18  -4   6    6.98    0.48
 -18  -4  -6    7.89    0.35
  18   4   6    8.07    0.43
  18   4   6    8.50    0.38
 -18   4  -6    8.26    0.45
 -18   4  -6    7.75    0.43
  20  -4   6    8.51    0.36
 -20  -4  -6    7.48    0.64
  20  -4   6    7.49    0.50
 -20  -4  -6    8.32    0.38
  20   4   6    8.61    0.42
  20   4   6    8.61    0.46
 -20   4  -6    9.40    0.49
 -20   4  -6    7.49    0.45
  22  -4   6    0.67    0.12
 -22  -4  -6    0.78    0.13
  22  -4   6    0.68    0.20
 -22  -4  -6    0.37    0.25
  22   4   6    0.52    0.16
  22   4   6    0.86    0.16
 -22   4  -6    1.11    0.18
 -22   4  -6    0.53    0.17
 -21  -5   6   10.15    0.39
 -21  -5   6    9.38    0.52
  21  -5  -6    8.94    0.50
  21  -5  -6    9.48    0.38
 -21   5   6   10.05    0.62
  21   5  -6    9.32    0.52
  19  -5  -6    0.11    0.06
 -19  -5   6   -0.04    0.12
 -19  -5   6   -0.13    0.06
  19  -5  -6   -0.04    0.11
  19   5  -6    0.02    0.15
 -19   5   6    0.13    0.15
  17  -5  -6    0.12    0.12
  17  -5  -6    0.09    0.06
 -17  -5   6    0.04    0.06
 -17  -5   6    0.04    0.11
  17   5  -6    0.09    0.16
 -17   5   6    0.28    0.15
 -15  -5   6    4.13    0.30
  15  -5  -6    4.15    0.20
 -15  -5   6    4.16    0.21
  15  -5  -6    4.02    0.29
  15   5  -6    4.19    0.34
 -15   5   6    4.21    0.37
  13  -5  -6    0.49    0.13
 -13  -5   6    0.33    0.07
  13  -5  -6    0.28    0.07
 -13  -5   6    0.41    0.13
 -13   5   6    0.35    0.17
  13   5  -6    0.35    0.16
 -11  -5   6   12.82    0.58
 -11  -5   6   12.58    0.44
  11  -5  -6   12.57    0.56
  11  -5  -6   12.64    0.44
  11   5  -6   12.38    0.61
 -11   5   6   12.52    0.72
   9  -5  -6    0.59    0.13
   9  -5  -6    0.62    0.08
  -9  -5   6    0.72    0.08
  -9  -5   6    0.82    0.15
  -9   5   6    0.82    0.20
   9   5  -6    0.72    0.18
   7  -5  -6    7.20    0.28
  -7  -5   6    7.29    0.38
   7  -5  -6    7.48    0.36
  -7   5   6    7.00    0.35
   7   5  -6    6.09    0.41
   5  -5  -6   14.03    0.58
  -5  -5   6   14.21    0.60
   5  -5  -6   15.07    0.87
  -5  -5   6   14.03    0.47
   5  -5  -6   14.02    0.47
   5   5  -6   12.57    0.64
  -5   5   6   14.07    0.59
  -3  -5   6    0.09    0.09
   3  -5  -6   -0.02    0.17
   3  -5  -6    0.11    0.08
   3  -5  -6    0.05    0.06
  -3  -5   6    0.19    0.14
  -3  -5   6    0.08    0.05
  -3   5   6    0.11    0.10
   3   5  -6   -0.08    0.10
   1  -5  -6    0.96    0.25
  -1  -5   6    1.22    0.21
  -1  -5   6    1.47    0.16
   1  -5  -6    1.15    0.09
   1   5  -6    1.22    0.16
  -1   5   6    1.02    0.15
   1  -5   6    0.46    0.05
  -1  -5  -6    0.32    0.21
   1  -5   6    0.41    0.16
  -1  -5  -6    0.33    0.06
   1   5   6    0.36    0.12
  -1   5  -6    0.34    0.12
   3  -5   6    0.09    0.04
  -3  -5  -6    0.12    0.19
   3  -5   6    0.22    0.14
  -3  -5  -6    0.02    0.05
  -3   5  -6    0.00    0.10
   3   5   6    0.03    0.10
  -5  -5  -6    0.47    0.07
   5  -5   6    0.54    0.17
  -5  -5  -6    0.70    0.24
   5  -5   6    0.53    0.06
  -5   5  -6    0.42    0.13
   5   5   6    0.65    0.14
  -7  -5  -6    3.22    0.40
   7  -5   6    3.49    0.15
   7  -5   6    3.61    0.32
  -7  -5  -6    3.37    0.18
  -7   5  -6    3.41    0.26
   7   5   6    3.42    0.27
   9  -5   6    4.45    0.36
  -9  -5  -6    4.57    0.22
  -9  -5  -6    4.94    0.49
   9  -5   6    4.53    0.19
  -9   5  -6    4.16    0.30
   9   5   6    4.41    0.31
  11  -5   6    0.22    0.06
 -11  -5  -6    0.19    0.21
  11  -5   6    0.18    0.16
 -11  -5  -6    0.15    0.07
  11   5   6    0.05    0.12
 -11   5  -6    0.19    0.13
 -13  -5  -6    0.82    0.27
  13  -5   6    0.78    0.09
 -13  -5  -6    0.77    0.11
  13  -5   6    1.19    0.23
 -13   5  -6    1.00    0.18
  13   5   6    0.89    0.17
  15  -5   6    0.66    0.20
 -15  -5  -6    0.66    0.11
 -15  -5  -6    0.46    0.25
  15  -5   6    0.56    0.09
  15   5   6    0.43    0.14
 -15   5  -6    0.73    0.17
 -17  -5  -6   -0.03    0.21
  17  -5   6   -0.06    0.17
  19  -5   6    1.35    0.26
  14  -6  -6    4.24    0.32
  14   6  -6    4.20    0.40
  12  -6  -6    0.15    0.12
 -12  -6   6    0.42    0.15
 -12  -6   6    0.16    0.06
  12  -6  -6    0.13    0.06
 -12   6   6    0.33    0.18
  12   6  -6    0.12    0.17
 -10  -6   6    3.03    0.16
  10  -6  -6    2.84    0.27
  10  -6  -6    3.13    0.17
 -10  -6   6    3.00    0.28
  10   6  -6    3.13    0.32
 -10   6   6    2.67    0.34
  -8  -6   6    1.04    0.09
   8  -6  -6    0.99    0.10
  -8  -6   6    1.31    0.20
   8   6  -6    0.98    0.21
  -8   6   6    1.04    0.23
   6  -6  -6    0.50    0.09
  -6  -6   6    0.40    0.07
  -6  -6   6    0.53    0.14
   6   6  -6    0.97    0.20
  -6   6   6    0.54    0.19
   4  -6  -6    2.10    0.36
   4  -6  -6    1.75    0.15
  -4   6   6    1.85    0.21
   4   6  -6    1.54    0.25
   2  -6  -6    0.26    0.23
   2  -6  -6    0.16    0.07
  -2   6   6   -0.05    0.11
   2   6  -6    0.11    0.16
   0  -6  -6    0.76    0.09
   0  -6  -6    0.63    0.25
   0   6   6    0.80    0.16
   2  -6   6    2.68    0.14
  -2  -6  -6    2.56    0.16
  -2  -6  -6    2.45    0.39
   2  -6   6    2.51    0.29
  -2   6  -6    2.16    0.24
   2   6   6    2.52    0.25
  -4  -6  -6    2.74    0.42
   4  -6   6    3.25    0.15
  -4  -6  -6    3.31    0.18
   4  -6   6    3.39    0.35
   4   6   6    2.86    0.28
  -4   6  -6    2.75    0.27
   6  -6   6    1.36    0.11
  -6  -6  -6    0.83    0.10
  -6  -6  -6    0.94    0.30
   6  -6   6    0.71    0.22
   6   6   6    0.76    0.17
  -6   6  -6    0.84    0.18
   8  -6   6    1.11    0.10
   8  -6   6    1.00    0.23
  -8  -6  -6    1.25    0.33
  -8   6  -6    0.86    0.18
 -10  -6  -6    9.04    0.74
 -34   0   7    0.29    0.15
 -32   0   7   -0.05    0.11
  32   0  -7    0.17    0.12
 -30   0   7    0.07    0.10
  30   0  -7   -0.03    0.10
  28   0  -7    0.08    0.09
 -28   0   7    0.20    0.10
  26   0  -7   -0.10    0.07
 -26   0   7   -0.08    0.07
 -24   0   7   -0.05    0.05
 -24   0   7   -0.03    0.07
  24   0  -7   -0.06    0.07
  24   0  -7    0.00    0.07
  22   0  -7    0.04    0.07
 -22   0   7   -0.03    0.05
 -22   0   7    0.04    0.07
  22   0  -7   -0.03    0.07
  20   0  -7    0.00    0.06
  20   0  -7    0.01    0.06
 -20   0   7    0.06    0.05
 -20   0   7    0.06    0.05
  20   0  -7    0.01    0.05
 -20   0   7    0.00    0.05
  18   0  -7   -0.01    0.05
 -18   0   7    0.03    0.04
 -18   0   7    0.00    0.04
  18   0  -7   -0.01    0.04
  18   0  -7    0.04    0.05
 -18   0   7   -0.02    0.04
 -16   0   7    0.04    0.03
  16   0  -7   -0.07    0.03
 -16   0   7   -0.04    0.03
  16   0  -7    0.08    0.06
 -16   0   7    0.07    0.04
  16   0  -7    0.00    0.04
  14   0  -7    0.00    0.03
  14   0  -7    0.06    0.05
  14   0  -7    0.02    0.04
 -14   0   7    0.05    0.03
 -14   0   7    0.05    0.03
 -14   0   7    0.03    0.04
  12   0  -7   -0.05    0.04
  12   0  -7   -0.07    0.05
 -12   0   7   -0.01    0.04
 -12   0   7   -0.08    0.03
 -12   0   7   -0.06    0.03
  12   0  -7   -0.09    0.03
  10   0  -7   -0.03    0.03
  10   0  -7   -0.02    0.04
 -10   0   7    0.00    0.03
  10   0  -7   -0.01    0.04
 -10   0   7   -0.02    0.03
 -10   0   7   -0.03    0.03
  -8   0   7   -0.14    0.03
   8   0  -7   -0.09    0.03
   8   0  -7   -0.13    0.02
   8   0  -7   -0.14    0.05
  -8   0   7   -0.06    0.04
  -8   0   7   -0.13    0.01
  -6   0   7   -0.11    0.03
  -6   0   7   -0.16    0.03
   6   0  -7   -0.14    0.05
  -6   0   7   -0.12    0.04
   6   0  -7   -0.14    0.03
   4   0  -7    0.00    0.04
  -4   0   7    0.08    0.04
  -4   0   7   -0.03    0.02
   4   0  -7   -0.02    0.03
   4   0  -7    0.07    0.05
  -4   0   7   -0.04    0.03
  -2   0   7    0.00    0.03
   2   0  -7   -0.01    0.04
  -2   0   7   -0.01    0.04
  -2   0   7    0.02    0.04
   2   0  -7   -0.01    0.03
   2   0  -7    0.12    0.05
   0   0   7    0.06    0.03
   0   0  -7    0.03    0.05
   0   0  -7    0.04    0.04
   0   0  -7    0.05    0.03
   0   0   7    0.00    0.04
   0   0   7   -0.01    0.03
  -2   0  -7   -0.01    0.04
  -2   0  -7   -0.01    0.03
   2   0   7    0.02    0.04
   2   0   7    0.02    0.03
  -2   0  -7    0.01    0.05
   2   0   7   -0.03    0.04
   4   0   7    0.02    0.05
  -4   0  -7   -0.05    0.03
   4   0   7   -0.03    0.03
  -4   0  -7   -0.04    0.05
   4   0   7   -0.02    0.03
  -4   0  -7   -0.04    0.04
   6   0   7    0.02    0.05
   6   0   7   -0.03    0.03
  -6   0  -7    0.05    0.06
  -6   0  -7   -0.01    0.03
  -6   0  -7    0.02    0.04
   6   0   7    0.01    0.02
  -8   0  -7   -0.04    0.03
   8   0   7    0.00    0.04
  -8   0  -7   -0.01    0.03
   8   0   7    0.01    0.05
  -8   0  -7    0.04    0.06
   8   0   7   -0.02    0.03
 -10   0  -7   -0.04    0.03
 -10   0  -7   -0.05    0.04
  10   0   7   -0.02    0.03
  10   0   7    0.02    0.06
  10   0   7   -0.04    0.04
 -10   0  -7    0.04    0.06
  12   0   7   -0.02    0.04
 -12   0  -7   -0.07    0.04
 -12   0  -7   -0.05    0.06
  12   0   7   -0.10    0.04
  12   0   7    0.05    0.06
 -12   0  -7   -0.01    0.02
 -14   0  -7    0.66    0.12
 -14   0  -7    0.37    0.06
 -14   0  -7    0.47    0.08
  16   0   7    0.01    0.08
 -16   0  -7   -0.06    0.05
  16   0   7   -0.07    0.05
 -16   0  -7   -0.04    0.07
 -18   0  -7   -0.14    0.07
  18   0   7    0.06    0.09
 -20   0  -7   -0.06    0.09
  20   0   7   -0.08    0.09
  22   0   7   -0.17    0.10
 -22   0  -7    0.03    0.11
 -24   0  -7    0.05    0.13
  24   0   7   -0.07    0.11
 -26   0  -7   -0.10    0.12
  26   0   7    0.08    0.14
 -28   0  -7    0.31    0.19
 -35  -1   7    0.54    0.21
 -33  -1   7   -0.07    0.14
 -33   1   7   -0.03    0.11
  33   1  -7   -0.01    0.12
 -31  -1   7    1.38    0.22
  31  -1  -7    1.20    0.19
  31   1  -7    1.11    0.17
 -31   1   7    1.56    0.21
  29  -1  -7    5.17    0.31
  29  -1  -7    5.17    0.32
 -29  -1   7    5.07    0.37
 -29   1   7    5.69    0.36
  29   1  -7    5.57    0.31
 -27  -1   7    0.06    0.10
  27  -1  -7    0.10    0.09
  27  -1  -7    0.21    0.10
 -27  -1   7    0.20    0.08
 -27   1   7    0.10    0.09
  27   1  -7    0.18    0.10
  25  -1  -7    0.33    0.09
 -25  -1   7    0.32    0.11
  25  -1  -7    0.37    0.11
  25  -1  -7    0.29    0.08
 -25  -1   7    0.35    0.09
  25   1  -7    0.44    0.11
 -25   1   7    0.32    0.10
  23  -1  -7   13.17    0.53
 -23  -1   7   13.13    0.48
  23  -1  -7   12.75    0.55
 -23  -1   7   12.95    0.54
  23  -1  -7   13.76    0.48
 -23  -1   7   12.91    0.66
  23   1  -7   13.79    0.54
 -23   1   7   13.97    0.65
 -21  -1   7   30.71    0.98
  21  -1  -7   29.45    1.11
 -21  -1   7   30.05    1.10
  21  -1  -7   29.32    1.10
 -21  -1   7   30.13    1.36
  21  -1  -7   32.22    0.97
  21   1  -7   28.64    1.08
  21   1  -7   30.17    1.12
 -21   1   7   31.08    1.08
 -21   1   7   31.84    1.36
  19  -1  -7   31.82    0.99
  19  -1  -7   31.24    1.12
 -19  -1   7   30.81    1.38
 -19  -1   7   31.21    1.00
  19  -1  -7   29.43    1.13
 -19  -1   7   29.94    1.12
 -19   1   7   31.53    1.10
  19   1  -7   30.90    1.11
  19   1  -7   31.81    1.14
 -19   1   7   32.56    1.39
 -17  -1   7    8.14    0.31
  17  -1  -7    7.45    0.34
 -17  -1   7    8.19    0.40
  17  -1  -7    7.66    0.30
  17  -1  -7    8.35    0.32
 -17  -1   7    7.63    0.33
 -17   1   7    8.12    0.31
 -17   1   7    7.97    0.40
  17   1  -7    8.10    0.33
  17   1  -7    7.83    0.34
 -15  -1   7    1.14    0.10
  15  -1  -7    1.18    0.09
 -15  -1   7    0.98    0.09
 -15  -1   7    1.26    0.10
  15  -1  -7    0.95    0.10
  15   1  -7    1.08    0.08
  15   1  -7    1.07    0.10
 -15   1   7    1.09    0.12
 -15   1   7    1.31    0.08
  15   1  -7    1.10    0.11
 -15   1   7    1.22    0.09
  13  -1  -7    0.98    0.10
  13  -1  -7    0.85    0.08
 -13  -1   7    0.91    0.09
 -13  -1   7    0.77    0.08
  13  -1  -7    0.97    0.07
 -13  -1   7    0.96    0.08
  13   1  -7    1.04    0.10
  13   1  -7    1.05    0.11
 -13   1   7    0.94    0.07
 -13   1   7    0.87    0.07
 -13   1   7    0.92    0.11
  13   1  -7    0.87    0.07
  11  -1  -7   87.82    3.15
 -11  -1   7   88.27    3.14
 -11  -1   7   91.17    2.78
  11  -1  -7   95.77    3.17
  11  -1  -7   93.53    2.77
 -11  -1   7   95.14    3.90
 -11   1   7   93.03    2.76
  11   1  -7   96.15    2.76
 -11   1   7   92.52    3.13
  11   1  -7   94.58    3.14
  11   1  -7   87.66    3.21
 -11   1   7   86.38    3.93
   9  -1  -7    0.36    0.03
   9  -1  -7    0.31    0.06
   9  -1  -7    0.25    0.05
  -9  -1   7    0.34    0.06
  -9  -1   7    0.32    0.05
  -9  -1   7    0.41    0.05
   9   1  -7    0.23    0.07
   9   1  -7    0.35    0.04
  -9   1   7    0.28    0.07
  -9   1   7    0.37    0.04
  -9   1   7    0.37    0.06
   9   1  -7    0.23    0.07
   7  -1  -7  177.61    6.39
   7  -1  -7  187.58    7.98
  -7  -1   7  199.98    7.93
  -7  -1   7  187.76    5.61
   7  -1  -7  182.10    5.61
   7  -1  -7  198.93    6.46
  -7  -1   7  174.00    6.36
  -7  -1   7  187.01    6.50
   7   1  -7  190.09    5.59
  -7   1   7  185.05    5.60
  -7   1   7  189.60    6.39
   7   1  -7  190.46    6.36
   5  -1  -7   58.34    2.07
  -5  -1   7   61.54    2.13
   5  -1  -7   58.14    1.83
  -5  -1   7   60.27    1.83
  -5  -1   7   57.43    2.06
   5  -1  -7   59.92    2.62
   5   1  -7   63.01    2.08
  -5   1   7   60.01    1.82
   5   1  -7   61.45    1.82
  -5   1   7   62.43    2.07
  -3  -1   7    0.05    0.03
   3  -1  -7   -0.02    0.04
   3  -1  -7    0.07    0.07
  -3  -1   7    0.05    0.04
  -3  -1   7    0.05    0.06
   3  -1  -7    0.07    0.04
  -3   1   7    0.07    0.02
  -3   1   7    0.03    0.04
   3   1  -7    0.08    0.05
   3   1  -7    0.07    0.03
  -3   1   7    0.09    0.03
   1  -1  -7   12.16    0.46
   1  -1  -7   12.29    0.41
  -1  -1   7   12.31    0.50
   1  -1  -7   12.42    0.61
  -1  -1   7   12.34    0.41
  -1  -1   7   12.19    0.45
   1   1  -7   13.47    0.55
  -1   1   7   12.61    0.41
   1   1  -7   12.90    0.47
  -1   1   7   12.96    0.45
  -1   1   7   12.16    0.46
   1   1  -7   12.72    0.40
  -1  -1  -7  197.91    5.87
  -1  -1  -7  193.73    8.35
   1  -1   7  195.89    6.81
  -1  -1  -7  187.52    6.70
   1  -1   7  194.23    5.86
   1  -1   7  193.61    6.70
  -1   1  -7  201.90    5.86
   1   1   7  199.06    6.67
   1   1   7  200.70    6.80
   1   1   7  199.25    5.87
  -1   1  -7  192.31    8.63
  -1   1  -7  200.49    6.66
   3  -1   7   53.82    1.89
  -3  -1  -7   53.58    1.62
   3  -1   7   50.77    1.81
  -3  -1  -7   50.33    2.32
   3  -1   7   52.81    1.61
   3   1   7   53.37    1.62
   3   1   7   53.26    1.85
  -3   1  -7   53.13    1.83
  -3   1  -7   54.06    1.61
  -3   1  -7   55.01    2.26
   3   1   7   52.70    1.83
  -5  -1  -7    2.33    0.12
   5  -1   7    2.35    0.10
   5  -1   7    2.35    0.12
  -5  -1  -7    2.51    0.12
  -5  -1  -7    2.50    0.21
   5  -1   7    2.40    0.17
   5   1   7    2.52    0.14
   5   1   7    2.40    0.12
  -5   1  -7    2.50    0.14
  -5   1  -7    2.32    0.14
   7  -1   7   41.23    1.44
  -7  -1  -7   41.52    1.45
   7  -1   7   40.84    1.52
  -7  -1  -7   41.88    1.30
  -7  -1  -7   40.80    1.87
   7  -1   7   41.61    1.29
  -7   1  -7   43.97    1.82
   7   1   7   43.10    1.31
   7   1   7   41.35    1.47
   7   1   7   42.29    1.48
  -7   1  -7   41.48    1.47
  -7   1  -7   43.95    1.30
  -9  -1  -7   12.03    0.42
   9  -1   7   11.76    0.50
   9  -1   7   11.72    0.43
  -9  -1  -7   12.41    0.63
   9  -1   7   11.80    0.41
  -9  -1  -7   12.66    0.45
   9   1   7   12.55    0.43
   9   1   7   12.07    0.46
   9   1   7   11.67    0.46
  -9   1  -7   12.77    0.57
  -9   1  -7   11.83    0.47
  -9   1  -7   12.76    0.42
  11  -1   7  102.14    3.72
 -11  -1  -7  107.91    3.60
 -11  -1  -7  106.66    3.21
 -11  -1  -7  104.03    4.57
  11  -1   7  107.70    3.20
  11   1   7  106.85    3.69
 -11   1  -7  108.99    4.52
  11   1   7  105.83    3.21
 -11   1  -7  104.49    3.63
  11   1   7  103.57    3.63
  13  -1   7   20.16    0.66
 -13  -1  -7   20.06    0.66
 -13  -1  -7   18.82    0.95
  13  -1   7   19.46    0.78
  13   1   7   19.19    0.73
  13   1   7   19.61    0.74
 -13   1  -7   19.60    0.73
 -13   1  -7   20.04    0.90
 -15  -1  -7    5.65    0.40
  15  -1   7    6.67    0.27
 -15  -1  -7    6.75    0.28
  15  -1   7    6.13    0.34
  15   1   7    6.14    0.30
 -15   1  -7    6.56    0.36
  15   1   7    6.39    0.29
 -15   1  -7    6.55    0.30
  17  -1   7    0.78    0.15
 -17  -1  -7    0.78    0.17
  17  -1   7    1.00    0.11
 -17  -1  -7    0.87    0.10
 -17   1  -7    0.84    0.11
  17   1   7    0.88    0.12
 -17   1  -7    0.98    0.14
  17   1   7    0.88    0.10
 -19  -1  -7    0.68    0.16
  19  -1   7    0.60    0.09
  19  -1   7    0.72    0.14
 -19   1  -7    0.63    0.10
  19   1   7    0.69    0.13
 -19   1  -7    0.61    0.12
 -21  -1  -7    0.12    0.13
  21  -1   7    0.17    0.13
 -21   1  -7    0.10    0.10
  21   1   7    0.49    0.12
  23  -1   7    0.74    0.17
 -23  -1  -7    0.69    0.19
 -23   1  -7    0.80    0.17
  23   1   7    0.82    0.16
  25  -1   7    6.47    0.43
 -25  -1  -7    7.01    0.52
  25   1   7    7.71    0.41
 -25   1  -7    7.27    0.48
  27  -1   7    5.02    0.39
 -27  -1  -7    4.93    0.46
  27   1   7    5.65    0.37
 -27   1  -7    5.10    0.42
  32  -2  -7    2.08    0.24
 -32   2   7    2.04    0.25
  32   2  -7    1.86    0.21
  30  -2  -7    4.38    0.32
 -30   2   7    4.68    0.34
  30   2  -7    4.82    0.31
 -28  -2   7    1.59    0.19
  28  -2  -7    1.78    0.20
  28  -2  -7    1.49    0.14
 -28   2   7    2.01    0.21
  28   2  -7    1.73    0.19
 -26  -2   7    4.95    0.39
 -26  -2   7    6.12    0.29
 -26  -2   7    5.93    0.32
  26  -2  -7    5.60    0.27
  26  -2  -7    5.74    0.34
 -26   2   7    6.00    0.37
  26   2  -7    6.01    0.32
  24  -2  -7    3.60    0.20
 -24  -2   7    3.62    0.24
  24  -2  -7    4.14    0.27
 -24  -2   7    3.27    0.29
 -24  -2   7    3.72    0.22
 -24   2   7    4.06    0.28
  24   2  -7    3.99    0.25
  22  -2  -7    7.10    0.37
  22  -2  -7    7.48    0.30
 -22  -2   7    7.44    0.36
 -22  -2   7    8.39    0.32
  22  -2  -7    6.72    0.36
 -22  -2   7    6.93    0.43
 -22   2   7    7.81    0.42
  22   2  -7    8.00    0.37
  20  -2  -7    0.22    0.10
  20  -2  -7    0.41    0.08
 -20  -2   7    0.39    0.11
  20  -2  -7    0.31    0.08
 -20  -2   7    0.36    0.09
 -20  -2   7    0.33    0.08
  20   2  -7    0.39    0.11
 -20   2   7    0.35    0.10
 -18  -2   7   14.59    0.59
 -18  -2   7   14.95    0.52
  18  -2  -7   14.25    0.57
  18  -2  -7   14.57    0.51
  18  -2  -7   14.57    0.60
 -18   2   7   14.93    0.72
 -18   2   7   15.33    0.54
  18   2  -7   14.95    0.61
 -16  -2   7    0.86    0.12
  16  -2  -7    0.75    0.08
  16  -2  -7    0.87    0.09
 -16  -2   7    0.84    0.10
  16  -2  -7    0.83    0.11
 -16  -2   7    0.69    0.09
 -16   2   7    0.97    0.08
  16   2  -7    0.90    0.10
  16   2  -7    0.74    0.13
 -16   2   7    0.69    0.12
  14  -2  -7    4.62    0.24
  14  -2  -7    4.85    0.22
 -14  -2   7    5.20    0.21
 -14  -2   7    5.00    0.24
  14  -2  -7    4.84    0.21
 -14  -2   7    4.91    0.28
 -14   2   7    4.32    0.29
  14   2  -7    4.73    0.27
  14   2  -7    5.22    0.23
 -14   2   7    5.16    0.21
  12  -2  -7   26.33    0.98
  12  -2  -7   27.01    0.86
  12  -2  -7   26.58    0.97
 -12  -2   7   27.04    0.98
 -12  -2   7   26.47    1.20
 -12  -2   7   26.89    0.86
 -12   2   7   28.24    0.96
 -12   2   7   26.40    1.23
  12   2  -7   29.17    0.97
  12   2  -7   25.97    1.02
  10  -2  -7    7.52    0.28
 -10  -2   7    7.99    0.33
  10  -2  -7    7.90    0.34
  10  -2  -7    7.80    0.30
 -10  -2   7    8.09    0.29
  10  -2  -7    8.20    0.29
 -10  -2   7    7.59    0.39
 -10  -2   7    8.16    0.28
  10   2  -7    8.62    0.33
  10   2  -7    7.73    0.36
 -10   2   7    8.32    0.32
 -10   2   7    7.04    0.42
  -8  -2   7  123.29    4.19
   8  -2  -7  126.49    3.69
   8  -2  -7  125.24    4.19
  -8  -2   7  117.35    3.67
   8  -2  -7  129.21    5.29
  -8  -2   7  114.40    5.20
   8  -2  -7  117.25    4.22
   8  -2  -7  115.46    3.68
  -8  -2   7  126.37    3.69
  -8   2   7  126.48    4.19
   8   2  -7  127.92    4.18
  -6  -2   7   52.68    1.67
   6  -2  -7   56.31    1.92
  -6  -2   7   53.57    2.36
   6  -2  -7   54.56    1.68
   6  -2  -7   53.62    2.45
  -6  -2   7   57.31    1.69
  -6  -2   7   55.00    1.99
   6  -2  -7   55.96    1.69
  -6  -2   7   54.96    1.92
   6   2  -7   58.49    1.92
  -6   2   7   56.50    1.92
   4  -2  -7  303.98   10.63
  -4  -2   7  303.71   10.59
  -4  -2   7  307.47    9.32
  -4  -2   7  317.32   10.79
   4  -2  -7  312.64    9.33
   4  -2  -7  324.64    9.32
  -4  -2   7  307.10    9.32
   4   2  -7  284.59   13.17
  -4   2   7  315.54   10.73
  -4   2   7  327.38   10.57
   4   2  -7  324.61   10.55
   2  -2  -7   11.64    0.40
  -2  -2   7   12.15    0.44
  -2  -2   7   12.31    0.51
  -2  -2   7   12.18    0.39
   2  -2  -7   11.35    0.62
  -2  -2   7   12.03    0.39
   2  -2  -7   12.29    0.41
   2  -2  -7   12.16    0.45
   2   2  -7   11.70    0.46
   2   2  -7   11.15    0.52
  -2   2   7   12.32    0.46
  -2   2   7   12.16    0.42
   0  -2  -7   20.14    0.73
   0  -2   7   20.69    0.80
   0  -2  -7   19.31    0.98
   0  -2  -7   21.58    0.66
   0  -2  -7   20.70    0.65
   0  -2   7   21.19    0.65
   0  -2   7   19.85    0.64
   0  -2   7   20.28    0.73
   0   2  -7   20.16    0.88
   0   2  -7   20.78    0.75
   0   2   7   20.82    0.72
   0   2   7   20.49    0.75
   2  -2   7    0.28    0.04
  -2  -2  -7    0.22    0.04
   2  -2   7    0.29    0.04
   2  -2   7    0.26    0.09
  -2  -2  -7    0.28    0.04
  -2  -2  -7    0.32    0.06
  -2  -2  -7    0.28    0.11
   2  -2   7    0.33    0.05
   2   2   7    0.31    0.04
  -2   2  -7    0.29    0.04
   2   2   7    0.27    0.06
  -2   2  -7    0.73    0.09
   4  -2   7    0.15    0.04
  -4  -2  -7    0.24    0.05
  -4  -2  -7    0.19    0.04
  -4  -2  -7    0.17    0.04
   4  -2   7    0.15    0.04
  -4  -2  -7    0.06    0.09
   4  -2   7    0.22    0.04
   4  -2   7    0.15    0.09
  -4   2  -7    0.17    0.04
   4   2   7    0.19    0.04
   4   2   7    0.15    0.06
  -4   2  -7    0.19    0.06
   6  -2   7   72.98    2.33
   6  -2   7   66.10    2.45
   6  -2   7   67.27    2.07
  -6  -2  -7   65.88    2.33
   6  -2   7   70.41    2.09
  -6  -2  -7   67.27    2.08
  -6  -2  -7   67.79    3.02
   6   2   7   70.58    2.38
  -6   2  -7   67.24    2.37
  -6   2  -7   69.96    2.92
   6   2   7   66.37    2.37
  -8  -2  -7    7.36    0.46
   8  -2   7    7.33    0.27
  -8  -2  -7    7.08    0.27
   8  -2   7    7.15    0.37
  -8   2  -7    7.45    0.35
   8   2   7    7.64    0.29
  -8   2  -7    6.90    0.32
   8   2   7    7.18    0.32
  10  -2   7   30.18    1.18
 -10  -2  -7   30.29    1.45
  10  -2   7   29.85    0.97
 -10  -2  -7   30.57    0.98
  10   2   7   31.15    1.10
 -10   2  -7   32.85    1.35
  10   2   7   30.41    1.12
 -10   2  -7   30.24    1.12
 -12  -2  -7    6.91    0.28
 -12  -2  -7    6.48    0.46
  12  -2   7    6.49    0.37
  12  -2   7    6.88    0.27
  12   2   7    6.97    0.30
 -12   2  -7    6.50    0.32
 -12   2  -7    7.26    0.36
  12   2   7    6.85    0.32
  14  -2   7   42.01    1.29
 -14  -2  -7   41.30    1.29
  14  -2   7   38.77    1.53
 -14  -2  -7   38.66    1.89
 -14   2  -7   42.36    1.79
  14   2   7   40.34    1.47
  14   2   7   40.87    1.46
 -14   2  -7   41.22    1.47
  16  -2   7    9.17    0.49
 -16  -2  -7    9.15    0.60
 -16  -2  -7   10.48    0.39
  16  -2   7    9.67    0.38
  16   2   7    9.82    0.42
  16   2   7   10.71    0.44
 -16   2  -7    9.73    0.44
 -16   2  -7   10.28    0.51
 -18  -2  -7   29.35    0.96
  18  -2   7   29.77    0.95
 -18  -2  -7   25.28    1.39
  18  -2   7   27.41    1.14
  18   2   7   29.44    1.07
  18   2   7   28.31    1.07
 -18   2  -7   30.10    1.31
 -18   2  -7   28.49    1.08
  20  -2   7    4.51    0.33
 -20  -2  -7    4.07    0.41
  20  -2   7    4.79    0.25
 -20  -2  -7    5.16    0.27
  20   2   7    5.17    0.28
 -20   2  -7    4.81    0.29
  20   2   7    5.16    0.28
 -20   2  -7    5.08    0.33
 -22  -2  -7    0.04    0.16
  22  -2   7    0.02    0.07
  22  -2   7    0.17    0.15
 -22   2  -7    0.08    0.10
 -22   2  -7   -0.07    0.09
  22   2   7    0.06    0.11
 -24  -2  -7    4.94    0.47
  24  -2   7    5.38    0.40
  24   2   7    5.72    0.34
 -24   2  -7    5.67    0.39
  26  -2   7    8.68    0.51
 -26  -2  -7    7.75    0.63
 -26   2  -7    8.73    0.53
  26   2   7    8.04    0.44
  31  -3  -7    2.03    0.18
 -31  -3   7    1.95    0.23
  29  -3  -7    0.87    0.18
 -29  -3   7    0.61    0.12
 -29  -3   7    0.71    0.15
  29  -3  -7    0.50    0.10
 -29   3   7    0.88    0.17
  29   3  -7    0.84    0.17
  27  -3  -7    3.78    0.23
 -27  -3   7    3.21    0.28
  27  -3  -7    4.01    0.31
 -27  -3   7    4.05    0.25
  27   3  -7    4.04    0.29
 -27   3   7    4.37    0.32
  25  -3  -7   16.70    0.59
 -25  -3   7   16.65    0.61
 -25  -3   7   15.63    0.70
  25  -3  -7   16.58    0.72
 -25   3   7   17.42    0.85
  25   3  -7   16.64    0.71
  23  -3  -7    5.54    0.25
 -23  -3   7    4.72    0.31
  23  -3  -7    5.19    0.32
 -23  -3   7    5.63    0.27
 -23   3   7    5.24    0.36
  23   3  -7    5.35    0.33
  21  -3  -7    1.87    0.14
 -21  -3   7    1.63    0.17
 -21  -3   7    1.47    0.14
  21  -3  -7    1.92    0.19
 -21   3   7    1.58    0.20
  21   3  -7    1.85    0.20
 -19  -3   7    7.33    0.36
  19  -3  -7    7.66    0.37
  19  -3  -7    7.29    0.30
 -19  -3   7    7.04    0.31
  19   3  -7    7.43    0.39
 -19   3   7    7.08    0.44
 -17  -3   7    0.64    0.09
 -17  -3   7    0.58    0.11
  17  -3  -7    0.65    0.12
  17  -3  -7    0.51    0.08
  17   3  -7    0.80    0.15
 -17   3   7    0.83    0.16
 -15  -3   7    0.38    0.09
  15  -3  -7    0.28    0.07
  15  -3  -7    0.54    0.11
 -15  -3   7    0.38    0.07
  15   3  -7    0.36    0.12
 -15   3   7    0.45    0.07
 -15   3   7    0.29    0.11
  13  -3  -7   17.74    0.69
  13  -3  -7   17.27    0.58
 -13  -3   7   17.34    0.68
 -13  -3   7   17.72    0.59
  13   3  -7   17.24    0.72
 -13   3   7   17.40    0.64
 -13   3   7   16.34    0.86
  13   3  -7   18.11    0.65
  11  -3  -7    0.52    0.10
 -11  -3   7    0.76    0.08
 -11  -3   7    0.71    0.12
 -11  -3   7    0.72    0.10
  11  -3  -7    0.64    0.08
  11   3  -7    0.56    0.12
 -11   3   7    0.65    0.09
  11   3  -7    0.85    0.11
 -11   3   7    0.73    0.15
   9  -3  -7    0.63    0.08
  -9  -3   7    0.49    0.07
   9  -3  -7    0.73    0.10
  -9  -3   7    0.63    0.11
   9  -3  -7    0.72    0.17
  -9  -3   7    0.84    0.10
   9   3  -7    0.84    0.14
   9   3  -7    0.69    0.10
  -9   3   7    0.68    0.09
  -7  -3   7   25.09    0.77
  -7  -3   7   25.29    0.96
   7  -3  -7   25.08    1.19
  -7  -3   7   23.70    0.89
  -7  -3   7   22.49    0.75
   7  -3  -7   24.99    0.77
  -7  -3   7   21.80    1.07
   7  -3  -7   23.83    0.89
   7   3  -7   25.54    0.89
  -7   3   7   24.35    0.88
   5  -3  -7    7.80    0.50
  -5  -3   7    8.54    0.35
   5  -3  -7    8.29    0.35
  -5  -3   7    8.43    0.29
  -5  -3   7    8.11    0.28
  -5  -3   7    8.39    0.41
   5  -3  -7    8.27    0.29
   5  -3  -7    8.35    0.30
   5   3  -7    8.72    0.36
  -5   3   7    8.38    0.35
  -5   3   7    8.13    0.32
   3  -3  -7    0.12    0.05
  -3  -3   7    0.26    0.11
  -3  -3   7    0.18    0.04
   3  -3  -7    0.25    0.14
  -3  -3   7    0.19    0.06
   3  -3  -7    0.08    0.05
   3  -3  -7    0.16    0.05
  -3  -3   7    0.13    0.04
  -3   3   7    0.15    0.06
   3   3  -7    0.17    0.05
   3   3  -7    0.07    0.06
  -3   3   7    0.11    0.04
  -1  -3   7    6.92    0.25
   1  -3  -7    7.47    0.30
  -1  -3   7    7.29    0.37
   1  -3  -7    7.01    0.46
  -1  -3   7    7.16    0.25
   1  -3  -7    6.87    0.25
   1  -3  -7    7.41    0.27
  -1  -3   7    7.59    0.31
   1   3  -7    6.92    0.32
  -1   3   7    7.06    0.32
   1   3  -7    6.49    0.34
  -1   3   7    7.13    0.28
   1  -3   7    0.49    0.12
   1  -3   7    0.35    0.05
   1  -3   7    0.47    0.07
  -1  -3  -7    0.46    0.06
   1  -3   7    0.48    0.06
  -1  -3  -7    0.43    0.05
  -1  -3  -7    0.53    0.15
  -1   3  -7    0.37    0.06
   1   3   7    0.43    0.05
   1   3   7    0.36    0.08
  -1   3  -7    0.45    0.08
  -3  -3  -7    0.02    0.04
  -3  -3  -7   -0.20    0.11
   3  -3   7   -0.01    0.04
   3  -3   7    0.10    0.10
  -3  -3  -7   -0.04    0.04
   3  -3   7   -0.01    0.03
   3   3   7    0.00    0.04
  -3   3  -7    0.04    0.04
   3   3   7    0.01    0.06
  -3   3  -7   -0.09    0.06
   5  -3   7   10.18    0.34
  -5  -3  -7   10.05    0.61
   5  -3   7   10.19    0.49
   5  -3   7   10.80    0.39
  -5  -3  -7    9.80    0.35
   5   3   7   10.64    0.39
   5   3   7   10.27    0.44
  -5   3  -7    9.91    0.48
  -5   3  -7    9.72    0.43
   7  -3   7    0.01    0.04
  -7  -3  -7   -0.02    0.04
  -7  -3  -7    0.02    0.13
   7  -3   7   -0.02    0.11
  -7   3  -7   -0.02    0.05
  -7   3  -7   -0.02    0.07
   7   3   7    0.04    0.05
   7   3   7    0.05    0.07
  -9  -3  -7    2.84    0.33
   9  -3   7    2.98    0.15
  -9  -3  -7    2.85    0.16
   9  -3   7    2.96    0.26
   9   3   7    3.25    0.17
  -9   3  -7    2.83    0.20
   9   3   7    2.64    0.20
  -9   3  -7    3.02    0.19
  11  -3   7   41.17    1.61
 -11  -3  -7   41.90    1.34
 -11  -3  -7   41.24    2.00
  11  -3   7   41.12    1.32
  11   3   7   45.27    1.52
 -11   3  -7   41.94    1.54
 -11   3  -7   44.21    1.86
  11   3   7   42.65    1.54
  13  -3   7    0.15    0.06
 -13  -3  -7    0.11    0.16
 -13  -3  -7    0.15    0.06
  13  -3   7    0.08    0.12
 -13   3  -7    0.03    0.09
  13   3   7    0.07    0.09
 -13   3  -7    0.11    0.07
  13   3   7   -0.01    0.07
  15  -3   7    0.57    0.16
  15  -3   7    0.69    0.09
 -15  -3  -7    0.67    0.10
 -15  -3  -7    0.54    0.20
 -15   3  -7    0.45    0.12
 -15   3  -7    0.70    0.11
  15   3   7    0.49    0.10
  15   3   7    0.65    0.13
  17  -3   7    0.52    0.16
 -17  -3  -7    0.45    0.21
  17  -3   7    0.46    0.08
 -17  -3  -7    0.51    0.10
  17   3   7    0.69    0.14
 -17   3  -7    0.23    0.11
 -17   3  -7    0.55    0.11
  17   3   7    0.51    0.10
  19  -3   7   13.09    0.49
 -19  -3  -7   12.06    0.80
 -19  -3  -7   13.44    0.51
  19  -3   7   11.91    0.63
 -19   3  -7   12.78    0.58
 -19   3  -7   13.63    0.66
  19   3   7   13.13    0.54
  19   3   7   12.31    0.57
 -21  -3  -7    4.11    0.25
 -21  -3  -7    3.78    0.44
  21  -3   7    3.95    0.23
  21  -3   7    4.00    0.35
 -21   3  -7    3.97    0.29
 -21   3  -7    3.90    0.30
  21   3   7    3.92    0.29
  21   3   7    4.09    0.27
  23  -3   7    1.41    0.24
  23  -3   7    1.07    0.13
 -23  -3  -7    0.79    0.26
  23   3   7    1.05    0.16
 -23   3  -7    1.30    0.19
 -23   3  -7    1.30    0.19
  25  -3   7    1.93    0.18
 -25   3  -7    2.31    0.27
 -25   3  -7    2.32    0.24
 -26  -4   7    1.23    0.14
  26  -4  -7    1.02    0.19
  26  -4  -7    1.02    0.12
 -26  -4   7    0.77    0.17
 -26   4   7    1.34    0.22
  26   4  -7    1.12    0.20
 -24  -4   7    5.58    0.37
 -24  -4   7    6.25    0.30
  24  -4  -7    5.78    0.28
  24  -4  -7    5.56    0.38
 -24   4   7    6.59    0.43
  24   4  -7    5.92    0.38
  22  -4  -7   40.92    1.55
 -22  -4   7   39.33    1.55
  22  -4  -7   40.53    1.31
 -22  -4   7   41.80    1.33
  22   4  -7   42.03    1.57
 -22   4   7   43.24    1.91
 -20  -4   7    2.97    0.20
 -20  -4   7    3.08    0.26
  20  -4  -7    2.82    0.18
  20  -4  -7    3.33    0.26
  20   4  -7    3.49    0.29
 -20   4   7    3.63    0.32
 -18  -4   7    4.33    0.22
  18  -4  -7    4.00    0.21
  18  -4  -7    4.14    0.29
 -18  -4   7    3.94    0.28
  18   4  -7    4.22    0.31
 -18   4   7    4.25    0.34
 -16  -4   7    5.68    0.25
  16  -4  -7    5.56    0.32
  16  -4  -7    5.99    0.25
 -16  -4   7    5.69    0.32
  16   4  -7    5.44    0.36
 -16   4   7    5.57    0.40
  14  -4  -7    4.54    0.21
 -14  -4   7    4.53    0.27
 -14  -4   7    4.29    0.21
  14  -4  -7    4.55    0.27
 -14   4   7    4.20    0.35
  14   4  -7    4.15    0.31
  12  -4  -7    5.99    0.31
 -12  -4   7    5.95    0.25
 -12  -4   7    6.09    0.32
  12  -4  -7    5.99    0.25
 -12   4   7    5.06    0.40
 -12   4   7    6.00    0.28
  12   4  -7    5.52    0.36
  10  -4  -7    4.47    0.25
 -10  -4   7    4.33    0.19
 -10  -4   7    3.74    0.25
  10  -4  -7    4.11    0.19
 -10   4   7    3.50    0.31
  10   4  -7    3.84    0.30
 -10   4   7    3.97    0.22
   8  -4  -7   66.94    2.00
   8  -4  -7   70.02    2.97
  -8  -4   7   65.12    2.30
  -8  -4   7   65.52    1.99
   8  -4  -7   63.25    2.29
   8   4  -7   58.55    2.37
   8   4  -7   66.63    2.28
  -8   4   7   65.18    2.28
  -6  -4   7   43.30    1.60
  -6  -4   7   45.31    1.69
   6  -4  -7   45.96    2.09
   6  -4  -7   43.86    1.38
   6  -4  -7   42.76    1.58
  -6  -4   7   45.01    1.37
   6   4  -7   45.31    1.59
  -6   4   7   44.60    1.59
   4  -4  -7   64.86    2.90
  -4  -4   7   63.26    2.35
  -4  -4   7   62.92    1.94
  -4  -4   7   64.51    2.25
   4  -4  -7   63.95    2.23
   4  -4  -7   64.26    1.94
   4   4  -7   63.68    2.24
  -4   4   7   62.80    2.24
   2  -4  -7   45.87    1.41
  -2  -4   7   44.22    1.40
   2  -4  -7   45.57    2.15
  -2  -4   7   48.07    1.65
  -2  -4   7   46.27    1.74
   2  -4  -7   47.12    1.63
   2   4  -7   45.67    1.64
  -2   4   7   45.01    1.65
   0  -4  -7   26.80    1.35
   0  -4   7   28.19    1.00
   0  -4  -7   27.05    0.85
   0  -4   7   25.81    0.83
   0  -4   7   27.56    1.09
   0   4   7   26.13    1.01
   0   4  -7   26.58    1.00
  -2  -4  -7   11.60    0.39
  -2  -4  -7   10.69    0.70
   2  -4   7   11.24    0.56
   2  -4   7   11.29    0.38
   2   4   7   11.66    0.49
  -2   4  -7   11.91    0.50
   4  -4   7   17.13    0.76
   4  -4   7   17.65    0.55
  -4  -4  -7   16.10    0.94
  -4  -4  -7   17.45    0.57
  -4   4  -7   17.18    0.69
   4   4   7   17.11    0.69
   6  -4   7    6.51    0.24
   6  -4   7    6.20    0.39
  -6  -4  -7    6.52    0.51
  -6  -4  -7    6.43    0.26
  -6   4  -7    6.57    0.35
  -6   4  -7    6.34    0.34
   6   4   7    6.98    0.35
   6   4   7    6.91    0.29
   8  -4   7   10.75    0.58
  -8  -4  -7   11.81    0.42
   8  -4   7   11.91    0.41
  -8  -4  -7   11.06    0.74
  -8   4  -7   11.50    0.53
   8   4   7   12.84    0.48
   8   4   7   12.30    0.54
  -8   4  -7   12.54    0.58
 -10  -4  -7   34.28    1.79
  10  -4   7   37.30    1.15
  10  -4   7   35.99    1.45
 -10  -4  -7   35.63    1.16
 -10   4  -7   39.97    1.63
  10   4   7   38.92    1.33
  10   4   7   35.15    1.37
 -10   4  -7   35.39    1.36
  12  -4   7    5.92    0.42
 -12  -4  -7    6.97    0.30
 -12  -4  -7    7.19    0.58
  12  -4   7    6.33    0.28
 -12   4  -7    7.04    0.38
  12   4   7    7.57    0.39
 -12   4  -7    7.44    0.39
  12   4   7    7.60    0.33
  14  -4   7    0.85    0.19
 -14  -4  -7    0.71    0.10
 -14  -4  -7    0.80    0.25
  14  -4   7    0.68    0.09
  14   4   7    0.82    0.15
 -14   4  -7    0.66    0.15
  14   4   7    0.79    0.12
 -14   4  -7    1.19    0.14
 -16  -4  -7    0.16    0.21
 -16  -4  -7   -0.11    0.06
  16  -4   7   -0.04    0.05
  16  -4   7   -0.09    0.14
 -16   4  -7   -0.01    0.08
  16   4   7    0.09    0.09
  16   4   7    0.04    0.11
 -16   4  -7   -0.06    0.10
  18  -4   7    9.96    0.58
 -18  -4  -7   10.30    0.42
  18  -4   7    9.72    0.40
 -18  -4  -7    9.23    0.72
  18   4   7    9.82    0.51
  18   4   7   10.64    0.46
 -18   4  -7    9.39    0.50
 -18   4  -7   10.95    0.55
 -20  -4  -7    0.36    0.10
  20  -4   7    0.37    0.09
 -20  -4  -7    0.37    0.25
  20  -4   7    0.43    0.20
  20   4   7    0.27    0.12
 -20   4  -7    0.39    0.13
  20   4   7    0.37    0.15
 -20   4  -7    0.37    0.15
 -22  -4  -7    2.92    0.24
  22  -4   7    2.08    0.30
  22   4   7    2.15    0.26
 -22   4  -7    2.95    0.27
  22   4   7    2.42    0.23
 -21  -5   7    3.47    0.32
  21  -5  -7    3.55    0.33
  21  -5  -7    3.56    0.21
 -21  -5   7    3.42    0.22
 -21   5   7    3.91    0.38
  21   5  -7    3.39    0.32
 -19  -5   7    3.04    0.20
  19  -5  -7    3.16    0.19
  19  -5  -7    2.93    0.28
 -19  -5   7    3.19    0.28
  19   5  -7    2.98    0.29
 -19   5   7    3.35    0.34
  17  -5  -7    0.09    0.07
  17  -5  -7    0.06    0.11
 -17  -5   7    0.10    0.11
 -17  -5   7    0.07    0.07
  17   5  -7   -0.03    0.15
 -17   5   7    0.27    0.16
  15  -5  -7    0.33    0.12
 -15  -5   7    0.41    0.08
 -15  -5   7    0.32    0.13
  15  -5  -7    0.21    0.07
 -15   5   7    0.06    0.14
  15   5  -7    0.13    0.16
  13  -5  -7    0.88    0.10
 -13  -5   7    0.64    0.14
 -13  -5   7    0.78    0.09
  13  -5  -7    0.82    0.15
  13   5  -7    0.87    0.19
 -13   5   7    0.42    0.17
 -11  -5   7    3.48    0.27
  11  -5  -7    3.42    0.25
  11  -5  -7    3.16    0.18
 -11  -5   7    3.36    0.18
 -11   5   7    3.19    0.34
  11   5  -7    3.47    0.32
  -9  -5   7   19.12    0.63
  -9  -5   7   19.61    0.78
   9  -5  -7   20.12    0.64
   9  -5  -7   19.41    0.77
   9   5  -7   18.38    0.83
  -9   5   7   16.56    0.97
   7  -5  -7    6.83    0.27
   7  -5  -7    6.28    0.34
  -7  -5   7    6.22    0.35
   7  -5  -7    7.36    0.56
  -7  -5   7    6.51    0.26
  -7   5   7    6.40    0.34
   7   5  -7    5.95    0.40
  -5  -5   7    4.37    0.28
   5  -5  -7    4.39    0.20
  -5  -5   7    4.14    0.19
   5  -5  -7    4.37    0.26
   5  -5  -7    4.55    0.45
   5   5  -7    3.42    0.32
   5   5  -7    4.03    0.26
  -5   5   7    3.78    0.26
  -3  -5   7    1.24    0.10
   3  -5  -7    1.33    0.28
  -3  -5   7    1.22    0.16
   3  -5  -7    1.57    0.13
  -3  -5   7    1.44    0.22
  -3   5   7    1.20    0.16
   3   5  -7    1.10    0.16
  -1  -5   7   22.64    0.85
   1  -5  -7   20.88    1.15
  -1  -5   7   20.47    0.66
   1  -5  -7   20.52    0.68
  -1  -5   7   20.89    0.91
   1   5  -7   20.30    0.83
  -1   5   7   20.15    0.82
   1  -5   7    0.88    0.20
  -1  -5  -7    0.70    0.08
  -1  -5  -7    0.70    0.24
   1  -5   7    0.66    0.07
   1   5   7    0.57    0.13
  -1   5  -7    0.76    0.14
   3  -5   7    4.20    0.36
   3  -5   7    4.55    0.19
  -3  -5  -7    4.10    0.20
  -3  -5  -7    4.30    0.46
  -3   5  -7    4.87    0.30
   3   5   7    4.72    0.30
  -5  -5  -7    3.28    0.18
   5  -5   7    3.52    0.16
  -5  -5  -7    3.46    0.43
   5  -5   7    3.11    0.32
   5   5   7    3.57    0.26
  -5   5  -7    3.83    0.27
  -7  -5  -7    0.19    0.22
  -7  -5  -7    0.31    0.07
   7  -5   7    0.38    0.06
   7  -5   7    0.40    0.18
   7   5   7    0.31    0.13
  -7   5  -7    0.26    0.12
   9  -5   7   21.73    0.71
   9  -5   7   21.17    0.96
  -9  -5  -7   21.97    1.22
  -9  -5  -7   21.04    0.73
   9   5   7   23.12    0.90
  -9   5  -7   21.69    0.89
  11  -5   7   37.17    1.19
 -11  -5  -7   38.05    1.90
 -11  -5  -7   38.49    1.21
  11  -5   7   35.63    1.51
 -11   5  -7   38.06    1.43
  11   5   7   37.83    1.44
  13  -5   7    0.04    0.06
 -13  -5  -7   -0.01    0.22
  13  -5   7    0.17    0.16
 -13  -5  -7    0.01    0.07
 -13   5  -7    0.04    0.12
  13   5   7    0.08    0.12
  15  -5   7    1.76    0.28
  15  -5   7    1.25    0.12
 -15  -5  -7    1.52    0.15
 -15  -5  -7    1.27    0.33
 -15   5  -7    1.64    0.22
  15   5   7    1.25    0.21
 -17  -5  -7    1.19    0.36
  17  -5   7    1.22    0.25
  14  -6  -7    0.84    0.17
 -12  -6   7    3.97    0.20
  12  -6  -7    4.28    0.31
 -12  -6   7    4.69    0.34
  12  -6  -7    4.18    0.21
 -12   6   7    3.98    0.40
  12   6  -7    4.23    0.37
 -10  -6   7    0.61    0.16
  10  -6  -7    0.54    0.15
 -10  -6   7    0.45    0.08
  10  -6  -7    0.69    0.09
  10   6  -7    0.56    0.19
 -10   6   7    0.48    0.20
   8  -6  -7   -0.08    0.06
  -8  -6   7   -0.02    0.05
  -8  -6   7    0.05    0.12
  -8   6   7   -0.07    0.15
   8   6  -7    0.12    0.17
  -6  -6   7    4.98    0.34
  -6  -6   7    4.48    0.21
   6  -6  -7    5.17    0.24
   6   6  -7    5.08    0.40
   4  -6  -7    0.33    0.24
  -4  -6   7    0.22    0.06
   4  -6  -7    0.01    0.07
  -4   6   7    0.06    0.13
   4   6  -7    0.15    0.16
   2  -6  -7    2.88    0.41
   2  -6  -7    3.42    0.19
  -2  -6   7    3.04    0.17
  -2   6   7    2.57    0.25
   2   6  -7    2.78    0.30
   0  -6   7    0.38    0.19
   0  -6  -7    0.32    0.08
   0  -6  -7    0.48    0.25
   0  -6   7    0.20    0.06
   0   6  -7    0.30    0.14
   0   6   7    0.26    0.13
  -2  -6  -7    0.54    0.09
   2  -6   7    0.51    0.20
   2  -6   7    0.60    0.08
  -2  -6  -7    0.82    0.29
  -2   6  -7    0.40    0.15
   2   6   7    0.48    0.15
  -4  -6  -7    2.00    0.38
   4  -6   7    2.16    0.30
  -4  -6  -7    2.33    0.17
   4  -6   7    2.59    0.15
   4   6   7    2.71    0.27
  -4   6  -7    1.90    0.23
   6  -6   7    0.95    0.23
  -6  -6  -7    0.79    0.11
  -6  -6  -7    1.03    0.32
   6  -6   7    0.81    0.09
  -6   6  -7    1.06    0.20
   6   6   7    0.76    0.18
  -8  -6  -7    0.09    0.23
   8  -6   7   -0.10    0.16
  10  -6   7    0.36    0.21
  34   0  -8   22.61    0.94
 -34   0   8   23.46    1.16
 -32   0   8    6.46    0.43
  32   0  -8    6.57    0.36
 -30   0   8    4.26    0.32
  30   0  -8    4.24    0.27
  28   0  -8    4.53    0.26
 -28   0   8    4.15    0.30
 -26   0   8   14.48    0.70
  26   0  -8   13.83    0.58
  26   0  -8   14.45    0.57
  24   0  -8   70.71    2.54
 -24   0   8   69.66    2.53
  24   0  -8   75.69    2.56
 -24   0   8   74.43    3.14
  22   0  -8  109.18    3.59
  22   0  -8  100.08    3.54
 -22   0   8   98.42    3.53
 -22   0   8  103.14    4.40
 -20   0   8   16.05    0.57
 -20   0   8   16.45    0.62
  20   0  -8   15.03    0.64
  20   0  -8   16.92    0.56
 -20   0   8   18.91    0.77
  20   0  -8   16.64    0.63
  18   0  -8   22.16    0.72
  18   0  -8   23.12    0.82
 -18   0   8   21.36    0.81
 -18   0   8   22.59    0.99
  18   0  -8   22.27    0.83
 -18   0   8   22.75    0.73
  16   0  -8   47.74    1.67
 -16   0   8   48.25    1.47
  16   0  -8   46.43    1.66
  16   0  -8   47.80    1.46
 -16   0   8   46.40    1.65
 -16   0   8   48.50    2.05
 -14   0   8  114.65    4.77
  14   0  -8  110.70    3.89
  14   0  -8  112.90    3.38
 -14   0   8  112.98    3.38
  14   0  -8  109.11    3.84
 -14   0   8  112.91    3.83
 -12   0   8    7.02    0.33
  12   0  -8    6.49    0.25
  12   0  -8    7.20    0.28
  12   0  -8    7.13    0.30
 -12   0   8    6.82    0.27
 -12   0   8    6.63    0.26
  10   0  -8   10.42    0.41
  10   0  -8   10.59    0.36
 -10   0   8   10.99    0.40
 -10   0   8   10.46    0.37
  -8   0   8  128.32    4.29
  -8   0   8  116.84    5.34
  -8   0   8  125.67    3.78
   8   0  -8  129.74    3.78
   8   0  -8  128.07    4.29
  -6   0   8    0.06    0.03
  -6   0   8    0.04    0.04
   6   0  -8    0.00    0.05
   6   0  -8    0.00    0.03
  -6   0   8    0.00    0.04
   6   0  -8    0.02    0.05
  -4   0   8    1.27    0.10
   4   0  -8    1.24    0.11
  -4   0   8    1.26    0.08
  -4   0   8    1.13    0.09
   4   0  -8    1.36    0.12
  -2   0   8   57.15    1.88
   2   0  -8   54.36    1.67
  -2   0   8   52.91    1.67
   2   0  -8   52.40    2.35
  -2   0   8   53.35    1.92
   2   0  -8   56.47    1.89
   0   0  -8    0.25    0.05
   0   0  -8    0.08    0.05
   0   0   8    0.02    0.05
   0   0  -8    0.09    0.06
   0   0   8    0.01    0.04
   0   0   8    0.05    0.04
   2   0   8  162.43    5.69
  -2   0  -8  171.30    5.58
   2   0   8  159.62    4.92
  -2   0  -8  164.05    6.98
  -2   0  -8  163.28    4.92
   2   0   8  164.90    5.60
   4   0   8  129.51    4.34
  -4   0  -8  123.62    3.83
  -4   0  -8  128.15    4.34
   4   0   8  128.51    4.43
   4   0   8  126.31    3.84
  -4   0  -8  127.66    5.44
   6   0   8    5.61    0.22
  -6   0  -8    5.62    0.24
   6   0   8    5.35    0.25
   6   0   8    5.75    0.23
  -6   0  -8    5.33    0.31
  -8   0  -8   11.27    0.40
   8   0   8   11.69    0.46
  -8   0  -8   11.40    0.44
   8   0   8   12.10    0.41
  -8   0  -8   11.17    0.56
 -10   0  -8   89.12    2.63
  10   0   8   83.29    3.03
 -10   0  -8   87.09    2.95
 -10   0  -8   82.89    3.71
  10   0   8   89.11    2.63
  10   0   8   85.67    2.95
  12   0   8  100.75    3.68
 -12   0  -8  109.41    3.20
  12   0   8  104.28    3.59
 -12   0  -8  102.60    4.52
  12   0   8  108.86    3.20
  14   0   8    0.71    0.11
 -14   0  -8    0.80    0.14
  14   0   8    0.43    0.08
  14   0   8    0.70    0.07
  16   0   8    0.60    0.12
 -16   0  -8    0.46    0.12
 -16   0  -8    0.43    0.08
  18   0   8    0.69    0.12
 -18   0  -8    0.78    0.15
  20   0   8    0.98    0.15
 -20   0  -8    1.30    0.20
 -22   0  -8    7.95    0.51
  22   0   8    8.06    0.43
 -24   0  -8   17.61    0.95
  24   0   8   18.64    0.79
  26   0   8    0.16    0.14
 -26   0  -8    0.04    0.14
 -33  -1   8    1.13    0.23
 -33   1   8    1.33    0.21
  33   1  -8    1.38    0.19
 -31  -1   8    2.19    0.27
 -31   1   8    2.40    0.25
  31   1  -8    2.59    0.24
  29  -1  -8    1.70    0.18
  29  -1  -8    1.63    0.18
 -29  -1   8    1.54    0.21
  29   1  -8    1.55    0.17
 -29   1   8    1.69    0.19
  27  -1  -8    6.02    0.34
 -27  -1   8    6.61    0.33
 -27  -1   8    6.22    0.40
  27  -1  -8    6.44    0.32
  27   1  -8    6.19    0.32
 -27   1   8    6.76    0.38
  25  -1  -8    0.18    0.07
 -25  -1   8    0.19    0.08
 -25  -1   8    0.13    0.09
  25  -1  -8    0.24    0.08
  25  -1  -8    0.23    0.09
 -25   1   8    0.20    0.08
  25   1  -8    0.19    0.09
 -23  -1   8   30.33    1.00
 -23  -1   8   30.19    1.39
  23  -1  -8   30.20    1.14
  23  -1  -8   30.75    1.12
  23  -1  -8   31.41    0.99
 -23  -1   8   29.34    1.12
 -23   1   8   32.81    1.39
  23   1  -8   31.10    1.14
  21  -1  -8  132.19    4.67
 -21  -1   8  127.53    4.61
  21  -1  -8  140.11    4.06
 -21  -1   8  135.49    4.07
 -21  -1   8  132.33    5.74
  21  -1  -8  133.58    4.62
 -21   1   8  138.05    5.74
  21   1  -8  137.23    4.69
 -21   1   8  134.11    4.59
  21   1  -8  133.39    4.59
 -19  -1   8   -0.02    0.05
 -19  -1   8    0.10    0.06
  19  -1  -8   -0.03    0.05
  19  -1  -8    0.05    0.07
  19  -1  -8    0.05    0.05
 -19  -1   8   -0.03    0.05
 -19   1   8    0.04    0.06
  19   1  -8    0.03    0.07
 -19   1   8    0.07    0.04
  19   1  -8    0.01    0.06
  17  -1  -8    3.32    0.17
 -17  -1   8    3.42    0.20
 -17  -1   8    3.05    0.18
 -17  -1   8    3.19    0.17
  17  -1  -8    3.58    0.20
  17   1  -8    3.36    0.20
 -17   1   8    3.62    0.22
  17   1  -8    3.38    0.19
 -17   1   8    3.66    0.17
 -15  -1   8   12.89    0.43
  15  -1  -8   12.77    0.45
 -15  -1   8   12.01    0.47
  15  -1  -8   11.53    0.49
  15  -1  -8   12.55    0.43
  15   1  -8   12.36    0.41
 -15   1   8   12.27    0.59
  15   1  -8   12.13    0.49
 -15   1   8   12.08    0.41
  15   1  -8   12.23    0.47
 -15   1   8   12.71    0.46
 -13  -1   8    1.98    0.12
 -13  -1   8    2.24    0.13
  13  -1  -8    2.16    0.14
  13  -1  -8    2.12    0.12
  13  -1  -8    2.18    0.10
 -13  -1   8    2.24    0.13
  13   1  -8    2.17    0.15
 -13   1   8    1.99    0.16
 -13   1   8    2.10    0.12
 -13   1   8    2.19    0.11
  13   1  -8    2.07    0.14
  13   1  -8    1.96    0.10
  11  -1  -8    1.56    0.12
  11  -1  -8    1.47    0.11
  11  -1  -8    1.85    0.08
 -11  -1   8    1.58    0.10
 -11  -1   8    1.66    0.11
 -11  -1   8    1.66    0.10
  11   1  -8    1.69    0.09
 -11   1   8    1.55    0.10
 -11   1   8    1.59    0.15
  11   1  -8    1.64    0.13
  11   1  -8    1.55    0.14
 -11   1   8    1.67    0.10
   9  -1  -8  412.43   12.15
   9  -1  -8  439.64   13.92
   9  -1  -8  402.90   13.79
  -9  -1   8  428.99   17.09
  -9  -1   8  406.74   12.16
  -9  -1   8  368.97   14.30
   9   1  -8  421.26   13.75
   9   1  -8  381.06   14.04
  -9   1   8  405.36   12.10
  -9   1   8  343.50   17.18
  -9   1   8  420.94   13.81
   9   1  -8  413.86   12.12
   7  -1  -8    5.86    0.23
  -7  -1   8    6.21    0.28
   7  -1  -8    5.54    0.25
  -7  -1   8    5.40    0.24
  -7  -1   8    5.84    0.23
   7  -1  -8    5.95    0.34
   7   1  -8    5.90    0.21
   7   1  -8    6.05    0.26
  -7   1   8    5.96    0.24
  -7   1   8    5.97    0.22
   5  -1  -8   66.12    2.37
  -5  -1   8   66.37    2.37
  -5  -1   8   70.56    2.10
  -5  -1   8   70.58    2.45
   5  -1  -8   69.34    2.10
   5  -1  -8   65.40    2.99
   5   1  -8   70.87    2.38
  -5   1   8   71.09    2.38
   5   1  -8   71.32    2.09
  -3  -1   8  118.97    4.10
  -3  -1   8  116.33    4.00
   3  -1  -8  116.70    3.53
   3  -1  -8  112.51    4.00
   3  -1  -8  110.37    5.03
  -3  -1   8  116.47    3.53
   3   1  -8  124.40    4.01
   3   1  -8  116.88    3.52
  -3   1   8  121.32    3.53
  -3   1   8  121.11    4.01
  -3   1   8  117.66    4.05
   1  -1  -8  223.30    8.05
  -1  -1   8  237.51    8.18
   1  -1  -8  234.20    7.08
   1  -1  -8  225.50   10.03
  -1  -1   8  232.24    7.05
  -1  -1   8  233.16    8.08
  -1   1   8  240.78    7.05
   1   1  -8  238.25    7.06
  -1   1   8  236.48    8.18
   1   1  -8  241.03   10.02
  -1   1   8  244.49    8.10
   1   1  -8  247.39    8.08
   1  -1   8   25.50    0.82
  -1  -1  -8   26.39    0.83
  -1  -1  -8   25.57    1.20
  -1  -1  -8   25.29    0.92
   1  -1   8   26.57    0.98
   1  -1   8   25.31    0.91
  -1   1  -8   27.15    1.14
  -1   1  -8   26.94    0.94
  -1   1  -8   26.48    0.82
   1   1   8   26.84    0.93
   1   1   8   26.39    0.93
   1   1   8   26.55    0.83
   3  -1   8    2.88    0.18
  -3  -1  -8    2.91    0.14
   3  -1   8    2.84    0.12
  -3  -1  -8    3.05    0.23
   3  -1   8    2.71    0.13
  -3   1  -8    3.04    0.16
   3   1   8    2.90    0.15
   3   1   8    2.90    0.14
  -3   1  -8    2.99    0.14
   3   1   8    2.91    0.14
  -3   1  -8    2.59    0.15
   5  -1   8    9.25    0.39
   5  -1   8    8.52    0.33
   5  -1   8    8.99    0.32
  -5  -1  -8    9.28    0.49
  -5  -1  -8    8.81    0.34
  -5  -1  -8    9.17    0.32
   5   1   8    9.18    0.33
   5   1   8    8.88    0.35
   5   1   8    8.80    0.35
  -5   1  -8    9.20    0.42
  -5   1  -8    8.94    0.36
   7  -1   8   51.16    1.54
  -7  -1  -8   50.48    1.54
   7  -1   8   48.82    1.70
   7  -1   8   49.30    1.80
  -7  -1  -8   51.04    1.72
  -7  -1  -8   48.95    2.21
  -7   1  -8   50.24    2.15
   7   1   8   48.44    1.73
   7   1   8   48.85    1.54
   7   1   8   49.28    1.75
  -7   1  -8   49.65    1.74
  -7   1  -8   51.92    1.54
  -9  -1  -8    6.13    0.25
  -9  -1  -8    6.47    0.38
  -9  -1  -8    6.27    0.25
   9  -1   8    5.98    0.31
   9  -1   8    6.13    0.24
   9  -1   8    6.30    0.23
  -9   1  -8    5.99    0.32
   9   1   8    5.98    0.26
   9   1   8    5.75    0.25
   9   1   8    6.00    0.26
  -9   1  -8    5.96    0.27
  11  -1   8   37.93    1.38
 -11  -1  -8   37.08    1.29
  11  -1   8   37.12    1.17
 -11  -1  -8   37.52    1.17
 -11  -1  -8   36.54    1.69
 -11   1  -8   36.56    1.32
  11   1   8   35.50    1.31
 -11   1  -8   37.34    1.63
  11   1   8   37.78    1.33
  13  -1   8    2.62    0.21
  13  -1   8    2.80    0.16
 -13  -1  -8    2.70    0.17
 -13  -1  -8    2.45    0.26
  13   1   8    2.36    0.16
  13   1   8    2.79    0.18
 -13   1  -8    2.70    0.20
 -13   1  -8    2.55    0.17
 -15  -1  -8    7.69    0.31
  15  -1   8    6.83    0.37
  15  -1   8    7.36    0.30
 -15  -1  -8    6.37    0.44
 -15   1  -8    6.61    0.32
  15   1   8    7.23    0.31
  15   1   8    7.04    0.33
 -15   1  -8    7.41    0.40
  17  -1   8   26.82    1.08
  17  -1   8   28.76    0.92
 -17  -1  -8   26.12    1.32
  17   1   8   27.59    1.01
  17   1   8   27.48    1.04
 -17   1  -8   28.80    1.03
 -17   1  -8   28.13    1.28
  19  -1   8    1.86    0.21
  19  -1   8    1.79    0.16
 -19  -1  -8    1.86    0.26
  19   1   8    1.97    0.19
 -19   1  -8    1.90    0.16
 -19   1  -8    1.79    0.20
 -21  -1  -8    1.67    0.25
  21  -1   8    1.45    0.20
  21   1   8    1.65    0.18
 -21   1  -8    1.52    0.20
 -23  -1  -8    1.46    0.26
  23  -1   8    1.35    0.21
 -23   1  -8    1.24    0.20
  23   1   8    1.35    0.18
 -25  -1  -8    3.82    0.40
  25  -1   8    4.34    0.35
  25   1   8    4.69    0.34
 -25   1  -8    4.34    0.37
 -27   1  -8   10.66    0.70
  32  -2  -8    1.55    0.21
  32   2  -8    1.37    0.19
 -32   2   8    1.49    0.21
  30  -2  -8    1.76    0.21
 -30  -2   8    1.37    0.19
  30   2  -8    1.91    0.20
 -30   2   8    1.57    0.20
  28  -2  -8    5.92    0.36
 -28  -2   8    5.73    0.34
  28  -2  -8    6.56    0.30
  28   2  -8    6.06    0.35
 -28   2   8    6.67    0.40
  26  -2  -8    2.41    0.17
  26  -2  -8    2.39    0.22
 -26  -2   8    2.20    0.21
 -26  -2   8    2.23    0.19
 -26   2   8    2.50    0.22
  26   2  -8    2.33    0.22
  24  -2  -8   14.40    0.51
 -24  -2   8   14.16    0.60
 -24  -2   8   14.24    0.52
  24  -2  -8   14.17    0.61
 -24  -2   8   12.81    0.74
 -24   2   8   14.66    0.71
  24   2  -8   14.86    0.60
 -22  -2   8    0.42    0.12
  22  -2  -8    0.47    0.12
 -22  -2   8    0.42    0.10
  22  -2  -8    0.44    0.08
 -22  -2   8    0.44    0.08
 -22   2   8    0.46    0.11
  22   2  -8    0.41    0.12
  20  -2  -8    1.16    0.11
 -20  -2   8    1.47    0.15
 -20  -2   8    1.17    0.12
  20  -2  -8    1.19    0.14
 -20   2   8    1.37    0.16
  20   2  -8    1.73    0.17
  18  -2  -8    0.59    0.09
  18  -2  -8    0.59    0.09
 -18  -2   8    0.42    0.08
 -18  -2   8    0.48    0.09
 -18  -2   8    0.51    0.11
  18  -2  -8    0.43    0.10
 -18   2   8    0.49    0.11
 -18   2   8    0.69    0.08
  18   2  -8    0.44    0.12
  18   2  -8    0.47    0.09
  16  -2  -8  137.26    4.05
 -16  -2   8  126.66    5.72
  16  -2  -8  132.94    4.61
  16  -2  -8  130.57    4.65
 -16  -2   8  127.33    4.60
 -16  -2   8  139.61    4.05
  16   2  -8  140.04    4.57
 -16   2   8  133.81    5.75
 -16   2   8  139.36    4.57
  16   2  -8  133.46    4.70
  14  -2  -8    8.73    0.32
 -14  -2   8    8.77    0.33
 -14  -2   8    8.37    0.43
  14  -2  -8    8.87    0.38
 -14  -2   8    8.82    0.37
  14  -2  -8    8.13    0.34
 -14   2   8    8.55    0.34
 -14   2   8    8.18    0.46
  14   2  -8    9.45    0.36
  14   2  -8    8.53    0.40
 -12  -2   8    0.47    0.08
  12  -2  -8    0.34    0.07
 -12  -2   8    0.49    0.08
  12  -2  -8    0.40    0.05
  12  -2  -8    0.41    0.06
 -12  -2   8    0.48    0.07
  12   2  -8    0.33    0.10
  12   2  -8    0.50    0.09
 -12   2   8    0.64    0.07
 -12   2   8    0.43    0.11
 -10  -2   8   39.73    1.80
 -10  -2   8   41.70    1.47
  10  -2  -8   43.05    1.48
  10  -2  -8   37.04    1.28
 -10  -2   8   42.85    1.30
  10  -2  -8   42.49    1.30
 -10  -2   8   43.73    1.28
 -10   2   8   42.93    1.46
  10   2  -8   44.04    1.47
  10   2  -8   39.86    1.52
   8  -2  -8    2.43    0.24
  -8  -2   8    2.52    0.14
  -8  -2   8    2.29    0.11
  -8  -2   8    2.22    0.19
  -8  -2   8    2.36    0.14
   8  -2  -8    2.60    0.14
   8  -2  -8    2.44    0.13
   8  -2  -8    2.70    0.16
  -8  -2   8    2.63    0.14
  -8   2   8    2.52    0.14
   8   2  -8    2.61    0.16
  -6  -2   8  525.79   15.98
   6  -2  -8  527.68   18.23
   6  -2  -8  558.80   22.81
  -6  -2   8  527.08   16.27
  -6  -2   8  542.53   18.45
   6  -2  -8  537.54   15.99
  -6  -2   8  531.55   18.19
   6  -2  -8  532.81   16.00
   6   2  -8  557.81   18.17
  -6   2   8  502.04   19.20
  -4  -2   8   96.10    2.95
  -4  -2   8   98.02    3.35
   4  -2  -8   99.22    2.96
  -4  -2   8   97.78    2.95
   4  -2  -8   98.59    2.95
   4  -2  -8   97.24    3.35
   4  -2  -8   95.92    4.24
  -4  -2   8   98.69    3.46
   4   2  -8   98.81    3.36
  -4   2   8   98.69    3.36
  -2  -2   8   15.07    0.50
   2  -2  -8   14.86    0.56
   2  -2  -8   15.15    0.50
  -2  -2   8   15.26    0.63
  -2  -2   8   15.03    0.50
   2  -2  -8   14.79    0.77
   2  -2  -8   16.16    0.52
  -2  -2   8   15.62    0.56
   2   2  -8   15.87    0.66
   2   2  -8   15.20    0.58
  -2   2   8   15.94    0.54
  -2   2   8   15.17    0.58
   0  -2   8   15.15    0.51
   0  -2   8   16.21    0.52
   0  -2  -8   14.93    0.79
   0  -2  -8   15.49    0.57
   0  -2   8   15.64    0.57
   0  -2   8   15.43    0.64
   0  -2  -8   16.66    0.53
   0  -2  -8   15.07    0.51
   0   2  -8   16.35    0.68
   0   2  -8   15.69    0.60
   0   2   8   15.67    0.59
   0   2   8   16.10    0.56
  -2  -2  -8   53.53    1.66
   2  -2   8   55.59    1.86
   2  -2   8   51.62    1.96
   2  -2   8   51.92    1.65
  -2  -2  -8   50.99    2.41
  -2  -2  -8   57.82    1.68
  -2  -2  -8   52.66    1.86
   2  -2   8   56.37    1.66
  -2   2  -8   53.76    1.89
   2   2   8   55.76    1.88
  -2   2  -8   55.60    2.30
   2   2   8   53.61    1.89
   4  -2   8    2.69    0.12
  -4  -2  -8    2.49    0.13
   4  -2   8    2.54    0.13
   4  -2   8    2.73    0.14
  -4  -2  -8    2.45    0.13
  -4  -2  -8    2.41    0.25
   4  -2   8    2.40    0.20
   4   2   8    2.50    0.16
   4   2   8    2.67    0.12
  -4   2  -8    2.35    0.16
  -4   2  -8    2.82    0.15
   6  -2   8   48.73    1.56
  -6  -2  -8   44.44    2.06
   6  -2   8   44.29    1.67
  -6  -2  -8   45.07    1.56
   6  -2   8   44.02    1.40
  -6  -2  -8   44.71    1.41
   6   2   8   46.35    1.60
  -6   2  -8   48.77    1.96
   6   2   8   44.41    1.61
  -6   2  -8   43.77    1.61
   8  -2   8    7.63    0.29
  -8  -2  -8    7.18    0.48
  -8  -2  -8    7.57    0.29
   8  -2   8    7.57    0.38
  -8   2  -8    7.77    0.34
   8   2   8    7.53    0.34
   8   2   8    7.86    0.31
  -8   2  -8    8.16    0.38
  10  -2   8   16.61    0.72
 -10  -2  -8   16.83    0.89
 -10  -2  -8   17.00    0.58
  10  -2   8   17.19    0.57
  10   2   8   17.64    0.64
 -10   2  -8   16.66    0.66
  10   2   8   16.40    0.66
 -10   2  -8   17.76    0.78
 -12  -2  -8   92.90    2.83
  12  -2   8   92.72    2.82
 -12  -2  -8   87.42    4.07
  12  -2   8   91.92    3.32
  12   2   8   95.14    3.24
  12   2   8   91.25    3.21
 -12   2  -8   97.93    3.97
 -12   2  -8   92.02    3.22
  14  -2   8   17.11    0.60
 -14  -2  -8   17.07    0.61
 -14  -2  -8   16.04    0.92
  14  -2   8   18.53    0.76
 -14   2  -8   18.44    0.83
 -14   2  -8   17.81    0.70
  14   2   8   17.75    0.69
  14   2   8   18.20    0.68
  16  -2   8    4.86    0.23
 -16  -2  -8    4.31    0.39
  16  -2   8    4.07    0.31
 -16  -2  -8    4.78    0.24
  16   2   8    4.19    0.25
  16   2   8    4.71    0.25
 -16   2  -8    4.76    0.29
 -16   2  -8    4.54    0.27
  18  -2   8    5.19    0.25
 -18  -2  -8    5.05    0.27
  18  -2   8    4.96    0.34
 -18  -2  -8    4.45    0.41
 -18   2  -8    5.30    0.32
 -18   2  -8    4.94    0.29
  18   2   8    4.93    0.28
  18   2   8    4.98    0.28
  20  -2   8    0.01    0.13
 -20  -2  -8    0.11    0.17
  20  -2   8    0.19    0.08
  20   2   8    0.13    0.10
  20   2   8   -0.02    0.08
 -20   2  -8    0.14    0.09
 -20   2  -8    0.06    0.10
  22  -2   8    0.98    0.13
  22  -2   8    1.20    0.21
 -22  -2  -8    1.01    0.25
  22   2   8    1.01    0.16
 -22   2  -8    1.09    0.16
 -22   2  -8    1.19    0.18
 -24  -2  -8    5.85    0.54
  24  -2   8    6.45    0.44
  24   2   8    7.20    0.39
 -24   2  -8    6.45    0.44
 -26   2  -8   -0.05    0.12
  31  -3  -8    4.97    0.27
 -31  -3   8    4.12    0.33
 -29  -3   8    0.46    0.11
  29  -3  -8    0.64    0.17
 -29  -3   8    0.57    0.14
  29  -3  -8    0.76    0.12
  29   3  -8    0.24    0.15
 -29   3   8    0.63    0.16
  27  -3  -8    8.37    0.46
 -27  -3   8    8.09    0.44
 -27  -3   8    8.46    0.38
  27  -3  -8    8.21    0.35
 -27   3   8    8.39    0.50
  27   3  -8    8.11    0.43
 -25  -3   8    0.43    0.13
  25  -3  -8    0.64    0.10
 -25  -3   8    0.49    0.10
  25  -3  -8    0.52    0.14
  25   3  -8    0.51    0.15
 -25   3   8    0.51    0.14
  23  -3  -8   18.85    0.67
 -23  -3   8   20.16    0.69
 -23  -3   8   19.31    0.80
  23  -3  -8   19.10    0.80
 -23   3   8   20.23    0.97
  23   3  -8   19.49    0.81
  21  -3  -8    7.58    0.40
 -21  -3   8    7.80    0.40
 -21  -3   8    8.31    0.34
  21  -3  -8    8.22    0.33
 -21   3   8    7.75    0.47
  21   3  -8    8.43    0.42
  19  -3  -8   19.83    0.67
 -19  -3   8   18.19    0.77
 -19  -3   8   20.27    0.67
  19  -3  -8   20.19    0.79
 -19   3   8   19.64    0.96
  19   3  -8   19.77    0.80
  17  -3  -8   11.16    0.41
 -17  -3   8   10.99    0.49
 -17  -3   8   11.42    0.42
  17  -3  -8   11.58    0.50
 -17   3   8   11.47    0.62
  17   3  -8   11.67    0.52
 -15  -3   8    0.07    0.06
  15  -3  -8    0.19    0.09
 -15  -3   8    0.13    0.08
  15  -3  -8    0.13    0.06
 -15   3   8    0.07    0.06
  15   3  -8    0.13    0.12
 -15   3   8    0.06    0.10
  13  -3  -8    0.19    0.08
 -13  -3   8    0.20    0.07
 -13  -3   8    0.24    0.06
  13  -3  -8    0.13    0.06
 -13   3   8    0.20    0.12
 -13   3   8    0.32    0.07
  13   3  -8    0.01    0.11
  13   3  -8    0.21    0.09
 -11  -3   8    8.46    0.38
  11  -3  -8    8.95    0.38
 -11  -3   8    8.65    0.32
  11  -3  -8    8.91    0.33
  11   3  -8    8.96    0.37
 -11   3   8    8.69    0.36
  11   3  -8    8.67    0.43
 -11   3   8    7.40    0.48
   9  -3  -8    7.87    0.30
  -9  -3   8    7.15    0.34
  -9  -3   8    7.96    0.30
   9  -3  -8    7.67    0.34
   9  -3  -8    7.81    0.50
   9   3  -8    6.84    0.38
   9   3  -8    8.17    0.34
  -9   3   8    7.58    0.33
   7  -3  -8   10.71    0.45
   7  -3  -8   10.82    0.63
   7  -3  -8   10.94    0.39
  -7  -3   8   10.74    0.44
  -7  -3   8   11.26    0.52
  -7  -3   8   11.06    0.38
  -7   3   8   10.96    0.44
   7   3  -8   11.04    0.45
  -5  -3   8  112.57    3.87
   5  -3  -8  112.64    4.91
  -5  -3   8  116.10    4.00
   5  -3  -8  112.19    3.86
   5  -3  -8  109.78    3.39
  -5  -3   8  111.17    3.39
   5   3  -8  112.54    3.87
  -5   3   8  113.92    3.87
  -3  -3   8   34.35    1.28
  -3  -3   8   32.90    1.03
  -3  -3   8   34.18    1.19
  -3  -3   8   32.85    1.03
   3  -3  -8   34.13    1.18
   3  -3  -8   32.99    1.57
   3  -3  -8   33.22    1.04
  -3   3   8   33.30    1.20
   3   3  -8   33.38    1.20
   3   3  -8   31.32    1.43
  -1  -3   8   18.34    0.64
   1  -3  -8   15.75    0.88
  -1  -3   8   15.97    0.71
  -1  -3   8   17.43    0.55
   1  -3  -8   17.54    0.63
   1  -3  -8   16.50    0.55
  -1  -3   8   16.40    0.55
   1   3  -8   17.05    0.75
  -1   3   8   16.69    0.65
   1   3  -8   16.82    0.65
  -1   3   8   17.66    0.61
  -1  -3  -8    3.50    0.17
   1  -3   8    3.21    0.17
   1  -3   8    3.13    0.15
  -1  -3  -8    3.15    0.16
   1  -3   8    3.38    0.25
  -1  -3  -8    2.98    0.31
   1   3   8    3.08    0.20
  -1   3  -8    3.36    0.20
   1   3   8    3.83    0.15
  -1   3  -8    3.36    0.18
   3  -3   8    0.35    0.05
  -3  -3  -8    0.50    0.06
  -3  -3  -8    0.48    0.17
   3  -3   8    0.41    0.13
   3  -3   8    0.52    0.07
  -3  -3  -8    0.32    0.06
   3   3   8    0.51    0.06
  -3   3  -8    0.29    0.08
  -3   3  -8    0.40    0.06
   3   3   8    0.66    0.10
  -5  -3  -8    9.26    0.34
   5  -3   8    9.02    0.46
   5  -3   8    9.38    0.33
  -5  -3  -8    8.01    0.57
  -5   3  -8    9.10    0.41
  -5   3  -8    9.70    0.44
   5   3   8    9.88    0.42
   5   3   8   10.13    0.37
   7  -3   8    0.00    0.11
  -7  -3  -8    0.07    0.15
  -7  -3  -8    0.00    0.05
   7  -3   8    0.04    0.04
   7   3   8    0.08    0.07
  -7   3  -8    0.03    0.07
   7   3   8   -0.04    0.05
  -7   3  -8    0.04    0.05
  -9  -3  -8   20.46    0.71
   9  -3   8   20.24    0.89
  -9  -3  -8   19.78    1.10
   9  -3   8   21.34    0.70
   9   3   8   23.11    0.79
  -9   3  -8   21.43    0.83
   9   3   8   21.63    0.83
  -9   3  -8   22.75    0.96
  11  -3   8    0.14    0.06
 -11  -3  -8   -0.01    0.16
  11  -3   8    0.03    0.12
 -11  -3  -8    0.11    0.06
 -11   3  -8   -0.05    0.09
  11   3   8    0.04    0.07
  11   3   8   -0.04    0.09
 -11   3  -8    0.13    0.07
 -13  -3  -8   15.61    0.57
  13  -3   8   15.88    0.73
  13  -3   8   16.14    0.55
 -13  -3  -8   15.01    0.90
  13   3   8   17.06    0.63
  13   3   8   15.25    0.66
 -13   3  -8   15.29    0.66
 -13   3  -8   17.22    0.76
  15  -3   8    1.74    0.23
 -15  -3  -8    2.09    0.32
  15  -3   8    2.05    0.15
 -15  -3  -8    2.30    0.17
 -15   3  -8    1.96    0.18
 -15   3  -8    1.68    0.19
  15   3   8    2.14    0.17
  15   3   8    2.02    0.19
  17  -3   8   26.76    0.92
 -17  -3  -8   27.27    0.94
  17  -3   8   26.25    1.14
 -17  -3  -8   26.99    1.42
  17   3   8   29.22    1.05
  17   3   8   28.63    1.07
 -17   3  -8   27.13    1.07
 -17   3  -8   29.59    1.28
  19  -3   8    0.53    0.10
 -19  -3  -8    0.36    0.22
 -19  -3  -8    0.45    0.11
  19  -3   8    0.42    0.17
  19   3   8    0.70    0.13
 -19   3  -8    0.73    0.14
 -19   3  -8    0.48    0.14
  19   3   8    0.70    0.15
  21  -3   8    1.72    0.25
  21  -3   8    1.57    0.16
 -21  -3  -8    1.95    0.35
 -21  -3  -8    2.31    0.21
  21   3   8    2.37    0.22
  21   3   8    2.05    0.22
 -21   3  -8    2.56    0.23
 -21   3  -8    2.32    0.23
  23  -3   8    0.20    0.09
  23  -3   8    0.18    0.17
 -23  -3  -8    0.21    0.22
  23   3   8    0.09    0.12
 -23   3  -8   -0.04    0.11
 -23   3  -8    0.06    0.11
  25  -3   8    0.23    0.10
 -25   3  -8    0.03    0.12
 -26  -4   8    6.22    0.32
  26  -4  -8    6.81    0.30
  26  -4  -8    6.44    0.42
 -26  -4   8    5.84    0.39
  26   4  -8    6.03    0.40
 -26   4   8    6.62    0.45
 -24  -4   8   -0.03    0.08
 -24  -4   8    0.09    0.11
  24  -4  -8    0.09    0.13
  24  -4  -8    0.20    0.08
  24   4  -8    0.36    0.16
 -24   4   8    0.14    0.14
  22  -4  -8    0.92    0.17
 -22  -4   8    0.53    0.15
  22  -4  -8    0.72    0.10
 -22  -4   8    0.63    0.11
 -22   4   8    0.77    0.18
  22   4  -8    0.87    0.18
  20  -4  -8   26.35    0.86
 -20  -4   8   25.83    1.03
  20  -4  -8   25.19    1.03
 -20  -4   8   25.99    0.87
  20   4  -8   26.81    1.06
 -20   4   8   26.42    1.27
  18  -4  -8    0.92    0.16
  18  -4  -8    1.02    0.11
 -18  -4   8    0.71    0.10
 -18  -4   8    0.77    0.14
 -18   4   8    1.08    0.20
  18   4  -8    0.71    0.16
 -16  -4   8    0.62    0.13
 -16  -4   8    0.70    0.09
  16  -4  -8    0.81    0.09
  16  -4  -8    0.61    0.13
 -16   4   8    0.60    0.16
  16   4  -8    0.77    0.17
 -14  -4   8    2.47    0.20
  14  -4  -8    2.39    0.21
 -14  -4   8    2.16    0.15
  14  -4  -8    2.28    0.15
 -14   4   8    2.44    0.27
  14   4  -8    2.48    0.25
  12  -4  -8    0.82    0.09
  12  -4  -8    0.72    0.12
 -12  -4   8    0.91    0.09
 -12  -4   8    0.69    0.12
  12   4  -8    1.25    0.19
 -12   4   8    0.85    0.11
 -12   4   8    0.87    0.17
 -10  -4   8    5.11    0.29
  10  -4  -8    5.40    0.24
  10  -4  -8    5.34    0.29
  10   4  -8    5.17    0.28
  10   4  -8    5.03    0.35
 -10   4   8    5.42    0.27
   8  -4  -8    1.12    0.23
  -8  -4   8    1.28    0.14
   8  -4  -8    1.51    0.15
   8  -4  -8    1.06    0.11
  -8  -4   8    1.20    0.11
   8   4  -8    0.87    0.16
  -8   4   8    1.17    0.13
   8   4  -8    1.20    0.14
   6  -4  -8    1.31    0.26
  -6  -4   8    1.07    0.10
   6  -4  -8    1.16    0.13
  -6  -4   8    1.09    0.13
  -6  -4   8    1.26    0.20
   6  -4  -8    1.28    0.11
  -6   4   8    1.29    0.14
   6   4  -8    0.98    0.13
  -4  -4   8   57.36    2.02
  -4  -4   8   57.08    2.12
   4  -4  -8   55.82    2.00
  -4  -4   8   56.80    1.74
   4  -4  -8   57.55    1.75
   4  -4  -8   57.89    2.62
   4   4  -8   56.18    2.01
  -4   4   8   56.77    2.02
   2  -4  -8   -0.10    0.16
  -2  -4   8   -0.03    0.07
  -2  -4   8    0.05    0.05
   2  -4  -8    0.08    0.07
   2  -4  -8    0.05    0.05
  -2  -4   8    0.11    0.13
   2   4  -8    0.01    0.09
  -2   4   8    0.05    0.08
   0  -4   8    0.67    0.16
   0  -4  -8    0.70    0.22
   0  -4  -8    0.57    0.08
   0  -4   8    0.61    0.07
   0  -4  -8    0.51    0.08
   0  -4   8    0.93    0.12
   0   4  -8    0.78    0.13
   0   4   8    0.70    0.12
  -2  -4  -8    0.03    0.05
   2  -4   8    0.01    0.04
  -2  -4  -8    0.05    0.16
   2  -4   8   -0.20    0.11
  -2   4  -8    0.06    0.08
   2   4   8    0.07    0.09
   4  -4   8   19.56    0.84
   4  -4   8   19.16    0.62
  -4  -4  -8   18.93    0.63
  -4  -4  -8   18.94    1.05
   4   4   8   19.48    0.77
  -4   4  -8   19.41    0.77
  -6  -4  -8   14.32    0.85
   6  -4   8   14.60    0.48
   6  -4   8   14.16    0.67
  -6  -4  -8   14.19    0.50
   6   4   8   14.26    0.61
  -6   4  -8   14.60    0.61
   8  -4   8    5.50    0.23
  -8  -4  -8    5.34    0.49
   8  -4   8    5.49    0.38
  -8  -4  -8    5.45    0.24
   8   4   8    5.77    0.33
  -8   4  -8    5.87    0.32
 -10  -4  -8    0.20    0.07
  10  -4   8    0.05    0.14
  10  -4   8    0.24    0.06
 -10  -4  -8    0.30    0.21
 -10   4  -8    0.05    0.10
  10   4   8    0.27    0.09
  10   4   8    0.14    0.11
 -12  -4  -8   21.83    1.21
 -12  -4  -8   21.87    0.75
  12  -4   8   21.28    0.96
  12  -4   8   21.89    0.73
  12   4   8   23.27    0.84
  12   4   8   21.17    0.88
 -12   4  -8   21.74    0.89
 -12   4  -8   22.54    1.03
 -14  -4  -8    0.46    0.23
  14  -4   8    0.37    0.08
 -14  -4  -8    0.40    0.09
  14  -4   8    0.62    0.19
 -14   4  -8    0.51    0.11
 -14   4  -8    0.41    0.13
  14   4   8    0.41    0.13
  14   4   8    0.52    0.11
 -16  -4  -8    0.13    0.22
  16  -4   8    0.00    0.15
 -16  -4  -8    0.17    0.09
  16  -4   8    0.16    0.07
  16   4   8    0.01    0.12
 -16   4  -8    0.05    0.12
 -16   4  -8    0.05    0.09
  16   4   8   -0.06    0.09
  18  -4   8    2.00    0.28
 -18  -4  -8    2.07    0.36
 -18  -4  -8    1.89    0.18
  18  -4   8    1.79    0.16
  18   4   8    2.11    0.20
 -18   4  -8    2.23    0.21
 -18   4  -8    1.97    0.24
  18   4   8    2.16    0.24
 -20  -4  -8    8.53    0.70
  20  -4   8    9.21    0.40
 -20  -4  -8    9.67    0.43
  20  -4   8    9.05    0.56
  20   4   8    8.82    0.49
  20   4   8    9.46    0.45
 -20   4  -8    8.95    0.50
 -20   4  -8    9.85    0.53
 -22   4  -8    6.89    0.46
 -21  -5   8   22.11    0.77
  21  -5  -8   22.08    0.76
 -21  -5   8   19.80    0.95
  21  -5  -8   21.81    0.94
 -21   5   8   23.91    1.16
  21   5  -8   22.39    0.96
  19  -5  -8    4.55    0.34
  19  -5  -8    4.82    0.24
 -19  -5   8    4.39    0.33
 -19  -5   8    5.10    0.25
 -19   5   8    4.82    0.41
  19   5  -8    4.73    0.37
 -17  -5   8    0.20    0.07
  17  -5  -8    0.22    0.13
 -17  -5   8    0.14    0.13
  17  -5  -8    0.17    0.07
  17   5  -8    0.44    0.19
 -17   5   8    0.22    0.17
 -15  -5   8    2.05    0.15
 -15  -5   8    2.10    0.22
  15  -5  -8    2.26    0.23
  15  -5  -8    2.04    0.15
 -15   5   8    1.76    0.26
  15   5  -8    1.79    0.25
  13  -5  -8   20.15    0.85
 -13  -5   8   20.89    0.70
  13  -5  -8   22.32    0.71
 -13  -5   8   21.81    0.88
 -13   5   8   20.13    1.09
  13   5  -8   21.69    0.92
 -11  -5   8   -0.11    0.06
  11  -5  -8   -0.02    0.06
 -11  -5   8   -0.06    0.09
  11  -5  -8   -0.02    0.09
  11   5  -8   -0.02    0.13
 -11   5   8    0.00    0.14
   9  -5  -8   16.20    0.54
  -9  -5   8   15.92    0.53
   9  -5  -8   16.14    0.66
  -9  -5   8   16.08    0.67
  -9   5   8   15.22    0.63
   9   5  -8   14.58    0.72
  -9   5   8   13.68    0.83
   7  -5  -8    4.85    0.24
  -7  -5   8    5.22    0.31
   7  -5  -8    5.57    0.30
   7  -5  -8    4.99    0.50
  -7  -5   8    5.35    0.23
  -7   5   8    4.96    0.30
   7   5  -8    4.77    0.37
  -5  -5   8    4.86    0.29
  -5  -5   8    4.79    0.21
   5  -5  -8    4.82    0.48
   5  -5  -8    4.69    0.28
   5  -5  -8    4.79    0.22
   5   5  -8    4.07    0.28
  -5   5   8    4.76    0.29
  -3  -5   8   19.09    0.76
  -3  -5   8   18.61    0.61
  -3  -5   8   19.13    0.85
   3  -5  -8   19.00    0.63
   3  -5  -8   19.03    1.07
   3   5  -8   18.15    0.75
  -3   5   8   17.78    0.75
   1  -5  -8   13.16    0.47
  -1  -5   8   13.22    0.46
   1  -5  -8   13.92    0.85
  -1  -5   8   15.06    0.69
   1   5  -8   13.23    0.58
  -1   5   8   12.99    0.58
   1  -5   8    6.62    0.25
  -1  -5  -8    6.29    0.55
   1  -5   8    6.17    0.43
  -1  -5  -8    6.33    0.27
  -1   5  -8    6.78    0.37
   1   5   8    6.96    0.36
   3  -5   8    0.28    0.16
   3  -5   8    0.48    0.07
  -3  -5  -8    0.65    0.24
  -3  -5  -8    0.42    0.08
  -3   5  -8    0.47    0.13
   3   5   8    0.44    0.13
   5  -5   8    0.16    0.05
  -5  -5  -8    0.11    0.20
   5  -5   8   -0.15    0.13
  -5  -5  -8    0.11    0.06
   5   5   8   -0.15    0.09
  -5   5  -8   -0.17    0.10
  -7  -5  -8    2.71    0.40
   7  -5   8    3.14    0.16
  -7  -5  -8    3.02    0.18
   7  -5   8    3.14    0.32
   7   5   8    2.82    0.26
  -7   5  -8    3.02    0.28
   9  -5   8   13.74    0.48
   9  -5   8   12.76    0.69
  -9  -5  -8   13.56    0.50
  -9  -5  -8   14.68    0.92
   9   5   8   14.40    0.63
  -9   5  -8   13.89    0.64
  11  -5   8    5.29    0.24
  11  -5   8    4.55    0.40
 -11  -5  -8    4.50    0.25
 -11  -5  -8    4.77    0.53
 -11   5  -8    5.36    0.36
  11   5   8    5.09    0.35
  13  -5   8    0.90    0.11
 -13  -5  -8    0.79    0.28
 -13  -5  -8    0.91    0.12
  13  -5   8    1.33    0.24
 -13   5  -8    1.46    0.21
  13   5   8    1.15    0.20
  15  -5   8    6.74    0.49
 -15  -5  -8    6.27    0.62
  14  -6  -8    0.04    0.12
  12  -6  -8   -0.02    0.12
 -12  -6   8   -0.07    0.12
  12   6  -8    0.34    0.19
  10  -6  -8    3.44    0.29
  10  -6  -8    3.58    0.20
 -10  -6   8    3.89    0.31
 -10  -6   8    3.33    0.18
 -10   6   8    3.32    0.38
  10   6  -8    3.10    0.33
   8  -6  -8    2.59    0.18
  -8  -6   8    2.96    0.27
  -8  -6   8    2.74    0.16
  -8   6   8    2.34    0.33
   8   6  -8    2.64    0.31
  -6  -6   8   -0.18    0.11
   6  -6  -8    0.01    0.08
   6   6  -8    0.04    0.16
   4  -6  -8    0.07    0.22
   4  -6  -8    0.05    0.08
  -4  -6   8    0.07    0.07
  -4   6   8   -0.05    0.12
   4   6  -8    0.27    0.17
  -2  -6   8   -0.03    0.06
   2  -6  -8    0.08    0.23
   2  -6  -8    0.13    0.08
  -2   6   8   -0.16    0.12
   0  -6  -8    0.07    0.08
   0  -6  -8    0.02    0.23
   0  -6   8    0.03    0.06
   0  -6   8   -0.14    0.17
   0   6   8   -0.12    0.12
   0   6  -8    0.02    0.12
  -2  -6  -8    3.50    0.47
   2  -6   8    3.74    0.19
  -2  -6  -8    3.73    0.21
   2  -6   8    3.91    0.38
  -2   6  -8    2.91    0.29
   2   6   8    3.69    0.30
   4  -6   8   12.74    0.46
  -4  -6  -8   12.98    0.48
   4  -6   8   13.40    0.71
  -4  -6  -8   13.28    0.90
  -4   6  -8   13.09    0.62
   4   6   8   12.89    0.61
   6  -6   8    2.79    0.33
  -6  -6  -8    2.60    0.43
   6  -6   8    2.43    0.16
  -6   6  -8    2.35    0.26
   8  -6   8    0.43    0.20
 -34   0   9    0.01    0.12
  34   0  -9   -0.05    0.12
 -32   0   9   -0.04    0.11
  32   0  -9   -0.05    0.11
 -30   0   9    0.04    0.09
  30   0  -9    0.07    0.10
  28   0  -9    0.09    0.09
 -28   0   9   -0.10    0.08
  26   0  -9   -0.02    0.07
 -26   0   9    0.01    0.08
  26   0  -9    0.05    0.08
  24   0  -9    0.02    0.08
 -24   0   9   -0.02    0.07
  24   0  -9    0.24    0.08
 -24   0   9   -0.05    0.06
 -22   0   9    0.06    0.07
  22   0  -9    0.20    0.09
  22   0  -9    0.04    0.07
 -22   0   9    0.12    0.06
 -20   0   9    0.08    0.05
  20   0  -9    0.00    0.06
 -20   0   9   -0.08    0.05
  20   0  -9    0.01    0.07
  20   0  -9   -0.05    0.05
 -20   0   9    0.04    0.05
  18   0  -9    0.13    0.07
  18   0  -9    0.10    0.05
  18   0  -9    0.12    0.05
 -18   0   9    0.18    0.05
 -18   0   9    0.16    0.05
 -18   0   9    0.09    0.05
 -16   0   9    0.03    0.04
  16   0  -9    0.03    0.06
  16   0  -9   -0.01    0.04
 -16   0   9    0.04    0.04
 -16   0   9    0.02    0.04
  16   0  -9   -0.02    0.05
 -14   0   9   -0.03    0.03
 -14   0   9    0.01    0.04
 -14   0   9    0.00    0.04
  14   0  -9   -0.08    0.05
  14   0  -9   -0.03    0.04
  14   0  -9   -0.02    0.03
  12   0  -9   -0.03    0.04
 -12   0   9    0.00    0.03
 -12   0   9   -0.03    0.04
  12   0  -9   -0.04    0.03
 -12   0   9   -0.05    0.03
  12   0  -9   -0.02    0.06
 -10   0   9    0.01    0.03
 -10   0   9    0.04    0.04
  10   0  -9    0.01    0.06
  10   0  -9    0.00    0.01
  10   0  -9    0.00    0.03
 -10   0   9   -0.02    0.03
   8   0  -9   -0.05    0.04
   8   0  -9   -0.06    0.04
   8   0  -9   -0.02    0.06
  -8   0   9   -0.04    0.04
  -8   0   9   -0.04    0.03
  -8   0   9   -0.10    0.04
   6   0  -9   -0.08    0.06
  -6   0   9   -0.09    0.03
   6   0  -9   -0.08    0.04
   6   0  -9   -0.02    0.05
  -6   0   9   -0.09    0.04
  -6   0   9   -0.08    0.04
   4   0  -9   -0.01    0.05
   4   0  -9   -0.02    0.05
  -4   0   9   -0.05    0.03
  -4   0   9   -0.03    0.04
   4   0  -9   -0.07    0.04
  -4   0   9   -0.08    0.03
   2   0  -9    0.00    0.05
  -2   0   9   -0.03    0.03
  -2   0   9   -0.07    0.04
   2   0  -9   -0.07    0.04
  -2   0   9   -0.07    0.04
   2   0  -9   -0.02    0.06
   0   0   9   -0.02    0.04
   0   0  -9   -0.02    0.04
   0   0   9    0.00    0.05
   0   0   9    0.02    0.04
   0   0  -9    0.06    0.06
   0   0  -9    0.07    0.05
   2   0   9   -0.03    0.04
   2   0   9    0.05    0.06
   2   0   9   -0.04    0.04
  -2   0  -9    0.05    0.05
  -2   0  -9   -0.04    0.04
  -2   0  -9   -0.02    0.06
   4   0   9    0.02    0.04
  -4   0  -9   -0.03    0.04
   4   0   9    0.03    0.06
  -4   0  -9   -0.04    0.06
  -4   0  -9   -0.02    0.04
   4   0   9    0.02    0.04
  -6   0  -9   -0.02    0.04
  -6   0  -9   -0.04    0.04
  -6   0  -9    0.06    0.07
   6   0   9    0.03    0.04
   6   0   9   -0.06    0.05
   6   0   9   -0.02    0.04
  -8   0  -9   -0.07    0.04
  -8   0  -9   -0.03    0.06
   8   0   9   -0.04    0.01
  -8   0  -9    0.00    0.04
   8   0   9   -0.06    0.04
   8   0   9    0.01    0.05
  10   0   9   -0.02    0.04
  10   0   9    0.05    0.07
 -10   0  -9   -0.04    0.05
 -10   0  -9    0.01    0.05
 -10   0  -9   -0.02    0.07
  10   0   9    0.03    0.05
 -12   0  -9    0.03    0.08
  12   0   9    0.00    0.04
 -12   0  -9   -0.02    0.05
  12   0   9   -0.02    0.08
  12   0   9   -0.09    0.05
  14   0   9   -0.04    0.06
 -14   0  -9   -0.02    0.08
 -14   0  -9   -0.03    0.01
  14   0   9   -0.07    0.08
  16   0   9    0.03    0.09
 -16   0  -9   -0.02    0.09
  18   0   9    0.16    0.11
 -18   0  -9    0.12    0.10
  20   0   9   -0.08    0.10
 -20   0  -9    0.00    0.10
  22   0   9    0.12    0.12
 -22   0  -9   -0.01    0.12
  24   0   9   -0.01    0.13
 -24   0  -9   -0.19    0.11
 -26   0  -9   -0.22    0.13
  26   0   9    0.12    0.15
  33   1  -9    2.02    0.22
 -33   1   9    3.08    0.29
 -31   1   9    0.04    0.10
  31   1  -9    0.07    0.12
  29  -1  -9    0.45    0.12
 -29  -1   9    0.35    0.13
 -29   1   9    0.43    0.12
  29   1  -9    0.29    0.12
 -27  -1   9    3.36    0.23
  27  -1  -9    3.26    0.24
 -27  -1   9    3.53    0.28
  27  -1  -9    3.85    0.26
 -27   1   9    3.38    0.25
  27   1  -9    3.58    0.23
 -25  -1   9   11.10    0.60
  25  -1  -9   12.24    0.44
  25  -1  -9   11.59    0.48
 -25  -1   9   11.37    0.50
  25  -1  -9   11.28    0.51
  25   1  -9   11.87    0.50
 -25   1   9   12.79    0.60
  23  -1  -9   13.34    0.57
 -23  -1   9   13.29    0.67
 -23  -1   9   13.94    0.50
  23  -1  -9   13.69    0.49
 -23  -1   9   13.28    0.55
  23  -1  -9   13.92    0.54
 -23   1   9   14.51    0.67
  23   1  -9   13.66    0.56
  23   1  -9   13.58    0.55
 -23   1   9   13.47    0.54
  21  -1  -9   46.57    1.72
  21  -1  -9   47.83    1.51
  21  -1  -9   49.36    1.71
 -21  -1   9   46.51    1.71
 -21  -1   9   48.72    2.11
 -21  -1   9   49.70    1.52
  21   1  -9   47.51    1.70
 -21   1   9   49.35    2.11
 -21   1   9   48.56    1.69
  21   1  -9   48.36    1.73
  19  -1  -9    0.80    0.09
 -19  -1   9    0.93    0.10
 -19  -1   9    1.13    0.12
 -19  -1   9    1.02    0.11
  19  -1  -9    1.18    0.13
  19   1  -9    1.21    0.12
 -19   1   9    1.24    0.13
 -19   1   9    1.18    0.10
  19   1  -9    1.13    0.12
 -17  -1   9    5.71    0.25
 -17  -1   9    5.78    0.26
  17  -1  -9    5.58    0.28
  17  -1  -9    5.68    0.23
  17  -1  -9    5.68    0.24
 -17   1   9    5.70    0.31
  17   1  -9    5.60    0.27
 -17   1   9    5.47    0.24
  17   1  -9    5.49    0.26
  15  -1  -9    5.70    0.24
  15  -1  -9    6.22    0.24
 -15  -1   9    6.10    0.29
 -15  -1   9    5.81    0.25
 -15  -1   9    5.63    0.26
  15  -1  -9    6.01    0.28
 -15   1   9    5.79    0.25
  15   1  -9    6.13    0.23
  15   1  -9    6.34    0.29
  15   1  -9    5.92    0.27
 -15   1   9    5.91    0.33
 -13  -1   9    0.76    0.08
  13  -1  -9    0.87    0.10
 -13  -1   9    1.06    0.08
 -13  -1   9    0.78    0.08
  13  -1  -9    0.99    0.06
  13  -1  -9    0.61    0.07
 -13   1   9    0.91    0.08
  13   1  -9    0.86    0.11
  13   1  -9    0.74    0.10
  13   1  -9    0.98    0.07
 -13   1   9    0.65    0.10
 -13   1   9    0.90    0.08
  11  -1  -9    8.64    0.36
 -11  -1   9    8.79    0.39
 -11  -1   9    8.24    0.34
  11  -1  -9    9.18    0.32
 -11  -1   9    9.38    0.33
  11  -1  -9    8.91    0.32
  11   1  -9    8.73    0.38
 -11   1   9    8.45    0.34
 -11   1   9    8.36    0.44
  11   1  -9    8.79    0.30
  11   1  -9    8.78    0.36
 -11   1   9    8.50    0.31
   9  -1  -9    5.14    0.31
  -9  -1   9    4.98    0.21
  -9  -1   9    5.57    0.23
   9  -1  -9    5.01    0.21
   9  -1  -9    5.32    0.18
   9  -1  -9    4.49    0.23
  -9  -1   9    4.95    0.22
   9   1  -9    5.49    0.24
   9   1  -9    4.18    0.24
   9   1  -9    5.11    0.19
  -9   1   9    4.92    0.20
  -9   1   9    5.06    0.22
  -7  -1   9    0.92    0.08
   7  -1  -9    0.89    0.13
  -7  -1   9    0.96    0.09
  -7  -1   9    1.12    0.12
   7  -1  -9    1.08    0.10
   7  -1  -9    0.87    0.08
  -7   1   9    1.00    0.08
   7   1  -9    0.92    0.07
   7   1  -9    0.88    0.10
  -7   1   9    0.95    0.09
  -5  -1   9  111.49    3.85
  -5  -1   9  114.22    3.95
  -5  -1   9  112.65    3.41
   5  -1  -9  112.29    3.41
   5  -1  -9  108.83    3.85
   5  -1  -9  109.90    4.85
   5   1  -9  111.78    3.39
  -5   1   9  115.46    3.89
   5   1  -9  115.68    3.86
  -5   1   9  118.00    3.86
  -5   1   9  113.47    3.40
   3  -1  -9    4.19    0.29
   3  -1  -9    4.49    0.19
   3  -1  -9    4.54    0.21
  -3  -1   9    4.34    0.19
  -3  -1   9    4.34    0.19
  -3  -1   9    4.57    0.24
  -3   1   9    4.48    0.18
  -3   1   9    4.80    0.21
   3   1  -9    4.47    0.18
   3   1  -9    4.24    0.21
   3   1  -9    4.71    0.22
  -3   1   9    4.43    0.18
   1  -1  -9    0.02    0.04
  -1  -1   9   -0.06    0.06
  -1  -1   9    0.05    0.05
  -1  -1   9    0.12    0.03
   1  -1  -9    0.05    0.05
   1  -1  -9    0.08    0.08
   1   1  -9    0.08    0.06
  -1   1   9    0.03    0.04
   1   1  -9   -0.02    0.03
  -1   1   9    0.02    0.04
  -1   1   9    0.01    0.04
   1   1  -9    0.04    0.04
   1  -1   9    4.85    0.25
   1  -1   9    4.91    0.21
  -1  -1  -9    4.75    0.32
   1  -1   9    4.97    0.20
  -1  -1  -9    5.29    0.21
  -1  -1  -9    5.09    0.22
  -1   1  -9    5.07    0.20
  -1   1  -9    5.24    0.26
  -1   1  -9    5.35    0.24
   1   1   9    5.04    0.23
   1   1   9    5.31    0.21
   1   1   9    5.55    0.22
  -3  -1  -9    2.56    0.14
   3  -1   9    2.36    0.18
   3  -1   9    2.39    0.13
  -3  -1  -9    2.66    0.22
  -3  -1  -9    2.68    0.14
  -3   1  -9    2.64    0.16
   3   1   9    2.66    0.13
  -3   1  -9    2.61    0.13
   3   1   9    2.50    0.14
  -3   1  -9    2.43    0.15
   3   1   9    2.50    0.14
   5  -1   9   39.38    1.44
   5  -1   9   38.86    1.23
  -5  -1  -9   39.30    1.77
  -5  -1  -9   40.26    1.37
   5  -1   9   38.56    1.36
  -5  -1  -9   40.43    1.23
   5   1   9   38.89    1.38
  -5   1  -9   40.14    1.71
   5   1   9   38.98    1.23
  -5   1  -9   41.26    1.23
   5   1   9   38.85    1.40
  -5   1  -9   38.47    1.39
  -7  -1  -9    0.07    0.05
   7  -1   9    0.15    0.03
  -7  -1  -9   -0.02    0.09
   7  -1   9    0.04    0.07
  -7  -1  -9    0.03    0.04
   7  -1   9    0.05    0.04
   7   1   9    0.03    0.05
   7   1   9    0.03    0.05
  -7   1  -9    0.08    0.05
  -7   1  -9    0.09    0.05
   7   1   9    0.05    0.05
  -9  -1  -9   15.56    0.80
  -9  -1  -9   16.14    0.55
   9  -1   9   15.79    0.56
  -9  -1  -9   16.91    0.58
   9  -1   9   15.76    0.54
   9  -1   9   15.67    0.65
  -9   1  -9   15.80    0.61
   9   1   9   15.69    0.60
   9   1   9   15.41    0.59
  -9   1  -9   16.04    0.74
  11  -1   9   15.67    0.55
 -11  -1  -9   15.75    0.55
 -11  -1  -9   16.59    0.58
 -11  -1  -9   15.70    0.80
  11  -1   9   15.42    0.65
  11   1   9   15.84    0.60
 -11   1  -9   15.72    0.74
  11   1   9   15.60    0.61
 -11   1  -9   15.45    0.61
  13  -1   9   89.78    2.72
 -13  -1  -9   86.28    3.89
  13  -1   9   84.79    3.16
 -13  -1  -9   90.82    2.73
  13   1   9   88.87    3.06
 -13   1  -9   91.36    3.08
 -13   1  -9   88.54    3.83
  13   1   9   90.37    3.13
 -15  -1  -9    0.59    0.16
  15  -1   9    0.63    0.09
 -15  -1  -9    0.62    0.10
  15  -1   9    0.49    0.13
 -15   1  -9    0.59    0.10
 -15   1  -9    0.59    0.12
  15   1   9    0.60    0.10
  15   1   9    0.49    0.10
 -17  -1  -9    0.20    0.13
  17  -1   9    0.13    0.12
  17  -1   9    0.23    0.08
 -17   1  -9    0.36    0.09
  17   1   9    0.28    0.10
 -17   1  -9    0.08    0.09
  19  -1   9    1.67    0.20
  19  -1   9    1.48    0.16
 -19  -1  -9    1.30    0.22
  19   1   9    1.95    0.19
 -19   1  -9    1.89    0.21
 -19   1  -9    1.78    0.16
 -21  -1  -9    6.81    0.51
  21  -1   9    7.57    0.43
 -21   1  -9    7.44    0.47
  21   1   9    7.95    0.40
  23  -1   9    1.31    0.21
 -23  -1  -9    1.24    0.25
  23   1   9    1.48    0.20
 -23   1  -9    1.71    0.24
 -25  -1  -9    0.07    0.17
  25  -1   9    0.20    0.16
 -25   1  -9    0.28    0.15
  25   1   9    0.22    0.14
  32  -2  -9    7.54    0.44
 -32   2   9    7.60    0.47
  32   2  -9    7.67    0.41
 -30  -2   9    0.14    0.11
  30  -2  -9   -0.02    0.11
 -30   2   9   -0.05    0.10
  30   2  -9    0.15    0.13
  28  -2  -9    6.21    0.30
 -28  -2   9    6.49    0.36
  28  -2  -9    5.78    0.36
 -28   2   9    6.60    0.40
  28   2  -9    6.31    0.35
  26  -2  -9    7.70    0.33
 -26  -2   9    7.18    0.33
  26  -2  -9    7.40    0.40
 -26  -2   9    7.18    0.38
 -26   2   9    7.59    0.43
  26   2  -9    7.49    0.38
 -24  -2   9    6.36    0.35
  24  -2  -9    7.30    0.30
 -24  -2   9    6.89    0.31
  24  -2  -9    6.89    0.37
  24   2  -9    7.13    0.36
 -24   2   9    7.20    0.41
  22  -2  -9    9.48    0.37
 -22  -2   9    9.43    0.38
 -22  -2   9    9.08    0.42
  22  -2  -9    9.46    0.45
  22   2  -9    9.44    0.44
 -22   2   9    9.97    0.51
 -20  -2   9    9.19    0.43
 -20  -2   9    9.87    0.38
  20  -2  -9   10.56    0.38
  20  -2  -9    9.21    0.44
  20   2  -9   10.36    0.46
 -20   2   9    9.86    0.52
 -18  -2   9    0.37    0.09
 -18  -2   9    0.28    0.08
 -18  -2   9    0.59    0.10
  18  -2  -9    0.56    0.10
  18  -2  -9    0.35    0.07
 -18   2   9    0.37    0.07
 -18   2   9    0.47    0.11
  18   2  -9    0.40    0.12
  18   2  -9    0.55    0.09
  16  -2  -9    0.00    0.05
 -16  -2   9    0.02    0.06
  16  -2  -9    0.06    0.07
 -16  -2   9    0.06    0.06
 -16  -2   9    0.00    0.06
  16   2  -9   -0.11    0.07
 -16   2   9   -0.01    0.05
 -16   2   9    0.06    0.08
  16   2  -9    0.01    0.09
  14  -2  -9    0.01    0.05
 -14  -2   9    0.02    0.06
 -14  -2   9   -0.05    0.05
  14  -2  -9   -0.02    0.06
 -14  -2   9    0.00    0.06
  14   2  -9   -0.12    0.07
  14   2  -9   -0.02    0.09
 -14   2   9   -0.01    0.08
 -14   2   9   -0.02    0.05
 -12  -2   9   15.98    0.74
  12  -2  -9   16.69    0.56
 -12  -2   9   16.70    0.56
 -12  -2   9   17.05    0.63
  12  -2  -9   16.97    0.64
  12   2  -9   15.93    0.67
  12   2  -9   17.29    0.62
 -12   2   9   16.89    0.61
 -12   2   9   14.83    0.79
 -10  -2   9    0.91    0.09
 -10  -2   9    0.73    0.08
 -10  -2   9    0.67    0.07
  10  -2  -9    0.73    0.16
  10  -2  -9    0.68    0.08
  10   2  -9    0.83    0.10
  10   2  -9    0.57    0.12
 -10   2   9    0.65    0.08
   8  -2  -9   24.45    1.12
  -8  -2   9   23.33    0.85
  -8  -2   9   21.76    0.74
   8  -2  -9   24.15    0.76
  -8  -2   9   24.02    0.76
   8  -2  -9   23.40    0.75
   8  -2  -9   22.43    0.85
  -8  -2   9   23.38    0.91
   8   2  -9   23.74    0.85
  -8   2   9   23.38    0.85
   6  -2  -9  129.97    3.89
   6  -2  -9  126.21    5.56
  -6  -2   9  125.62    4.53
   6  -2  -9  127.44    4.40
   6  -2  -9  136.72    3.89
  -6  -2   9  131.28    3.88
  -6  -2   9  125.94    3.87
  -6  -2   9  127.15    4.40
   6   2  -9  130.91    4.41
  -6   2   9  128.88    4.41
   4  -2  -9    0.05    0.10
  -4  -2   9    0.04    0.08
   4  -2  -9    0.05    0.05
  -4  -2   9    0.02    0.04
  -4  -2   9    0.15    0.05
   4  -2  -9    0.00    0.04
   4  -2  -9    0.01    0.05
  -4  -2   9    0.02    0.04
   4   2  -9    0.22    0.07
  -4   2   9    0.09    0.06
  -2  -2   9   46.48    1.58
   2  -2  -9   44.41    1.58
   2  -2  -9   47.27    1.41
  -2  -2   9   44.83    1.66
   2  -2  -9   44.00    2.04
   2  -2  -9   43.62    1.40
  -2  -2   9   46.87    1.40
  -2  -2   9   44.56    1.40
  -2   2   9   45.90    1.57
  -2   2   9   46.28    1.60
   2   2  -9   45.86    1.93
   2   2  -9   45.23    1.60
   0  -2   9    2.27    0.12
   0  -2   9    2.22    0.13
   0  -2  -9    2.13    0.23
   0  -2  -9    1.89    0.12
   0  -2   9    2.00    0.12
   0  -2   9    1.82    0.17
   0  -2  -9    2.02    0.12
   0   2  -9    2.36    0.12
   0   2   9    2.06    0.14
   0   2  -9    2.26    0.15
   0   2   9    2.17    0.10
  -2  -2  -9    0.58    0.14
   2  -2   9    0.36    0.06
   2  -2   9    0.40    0.05
  -2  -2  -9    0.41    0.06
  -2  -2  -9    0.37    0.06
   2  -2   9    0.49    0.07
   2  -2   9    0.29    0.09
  -2   2  -9    0.27    0.07
  -2   2  -9    0.46    0.05
   2   2   9    0.36    0.07
   2   2   9    0.44    0.05
   4  -2   9   11.62    0.41
   4  -2   9   12.81    0.44
  -4  -2  -9   11.42    0.44
  -4  -2  -9   11.09    0.64
  -4  -2  -9   11.83    0.41
   4  -2   9   11.30    0.52
  -4   2  -9   12.87    0.54
   4   2   9   11.65    0.47
  -4   2  -9   11.57    0.48
   4   2   9   11.98    0.44
   6  -2   9    9.73    0.46
   6  -2   9   10.33    0.36
  -6  -2  -9    9.86    0.57
  -6  -2  -9    9.31    0.35
   6  -2   9    9.32    0.34
  -6  -2  -9    9.24    0.36
  -6   2  -9    9.08    0.40
   6   2   9    9.66    0.40
  -6   2  -9    9.98    0.45
   6   2   9    9.58    0.37
   8  -2   9    7.72    0.31
  -8  -2  -9    8.10    0.52
  -8  -2  -9    8.10    0.31
   8  -2   9    8.00    0.41
   8   2   9    7.75    0.35
  -8   2  -9    8.18    0.36
  -8   2  -9    8.55    0.40
   8   2   9    8.34    0.33
  10  -2   9    3.21    0.17
 -10  -2  -9    3.29    0.18
 -10  -2  -9    3.29    0.33
  10  -2   9    3.33    0.27
  10   2   9    3.43    0.18
 -10   2  -9    3.47    0.21
  10   2   9    3.13    0.20
 -10   2  -9    3.23    0.21
 -12  -2  -9   60.68    2.87
 -12  -2  -9   63.54    1.98
  12  -2   9   64.18    1.98
  12  -2   9   64.33    2.34
  12   2   9   61.51    2.24
 -12   2  -9   63.23    2.25
 -12   2  -9   65.81    2.77
  12   2   9   67.69    2.26
 -14  -2  -9    0.01    0.06
  14  -2   9    0.09    0.06
 -14  -2  -9   -0.01    0.13
  14  -2   9    0.10    0.12
 -14   2  -9    0.12    0.08
  14   2   9   -0.01    0.07
  14   2   9   -0.06    0.07
 -14   2  -9   -0.04    0.07
 -16  -2  -9    1.00    0.21
 -16  -2  -9    0.82    0.12
  16  -2   9    0.83    0.17
  16  -2   9    0.71    0.10
  16   2   9    1.01    0.13
 -16   2  -9    0.88    0.14
 -16   2  -9    0.91    0.14
  16   2   9    1.04    0.13
 -18  -2  -9   -0.01    0.07
  18  -2   9    0.04    0.07
 -18  -2  -9   -0.04    0.14
  18  -2   9    0.24    0.14
  18   2   9    0.02    0.08
  18   2   9    0.00    0.09
 -18   2  -9    0.01    0.08
 -18   2  -9    0.08    0.09
  20  -2   9    1.43    0.22
 -20  -2  -9    1.02    0.23
  20  -2   9    1.03    0.13
 -20   2  -9    1.50    0.20
 -20   2  -9    1.19    0.16
  20   2   9    1.62    0.18
 -22  -2  -9    2.84    0.38
  22  -2   9    2.83    0.30
  22  -2   9    3.37    0.24
  22   2   9    3.48    0.27
 -22   2  -9    2.80    0.28
 -22   2  -9    2.61    0.24
 -24  -2  -9   -0.18    0.17
  24  -2   9    0.06    0.16
 -24   2  -9    0.07    0.12
  24   2   9    0.08    0.13
  31  -3  -9    4.10    0.26
 -31  -3   9    4.04    0.32
 -29  -3   9    0.23    0.10
  29  -3  -9    0.41    0.10
  29  -3  -9    0.31    0.16
 -29  -3   9    0.13    0.13
  29   3  -9    0.23    0.15
 -29   3   9    0.44    0.15
 -27  -3   9    2.39    0.20
  27  -3  -9    2.53    0.19
 -27  -3   9    2.25    0.24
  27  -3  -9    2.44    0.25
  27   3  -9    2.37    0.24
 -27   3   9    2.61    0.26
 -25  -3   9    0.04    0.10
  25  -3  -9    0.15    0.12
  25  -3  -9   -0.02    0.07
 -25  -3   9   -0.06    0.08
  25   3  -9   -0.11    0.12
 -25   3   9   -0.06    0.09
  23  -3  -9    1.53    0.14
 -23  -3   9    2.10    0.21
 -23  -3   9    1.85    0.16
  23  -3  -9    2.18    0.22
  23   3  -9    1.75    0.21
 -23   3   9    1.64    0.21
 -21  -3   9    1.34    0.16
  21  -3  -9    1.22    0.12
 -21  -3   9    1.14    0.13
  21  -3  -9    1.52    0.18
 -21   3   9    1.21    0.18
  21   3  -9    1.46    0.19
  19  -3  -9    0.34    0.08
  19  -3  -9    0.17    0.10
 -19  -3   9    0.28    0.08
 -19  -3   9    0.51    0.11
 -19   3   9    0.24    0.12
  19   3  -9    0.47    0.13
  17  -3  -9    0.00    0.09
 -17  -3   9    0.00    0.07
 -17  -3   9    0.05    0.06
  17  -3  -9   -0.02    0.06
  17   3  -9    0.00    0.10
 -17   3   9    0.14    0.11
  15  -3  -9    6.58    0.28
 -15  -3   9    6.78    0.33
  15  -3  -9    6.70    0.34
 -15  -3   9    6.51    0.28
 -15   3   9    6.85    0.29
 -15   3   9    6.32    0.42
  15   3  -9    7.25    0.38
  15   3  -9    6.47    0.33
  13  -3  -9    2.02    0.18
  13  -3  -9    1.94    0.14
 -13  -3   9    2.10    0.16
 -13  -3   9    2.28    0.15
  13   3  -9    2.30    0.18
 -13   3   9    2.02    0.23
 -13   3   9    2.17    0.15
  13   3  -9    1.81    0.20
  11  -3  -9    3.26    0.18
 -11  -3   9    3.44    0.20
  11  -3  -9    3.08    0.20
  11   3  -9    2.77    0.25
 -11   3   9    2.89    0.18
  11   3  -9    3.07    0.20
  -7  -3   9    2.83    0.16
   7  -3  -9    2.97    0.31
   7  -3  -9    2.61    0.18
  -7  -3   9    2.82    0.18
   7  -3  -9    2.78    0.16
  -7  -3   9    2.53    0.24
   7   3  -9    2.93    0.19
  -7   3   9    2.77    0.18
  -5  -3   9    5.71    0.23
   5  -3  -9    5.49    0.24
   5  -3  -9    5.37    0.41
   5  -3  -9    5.62    0.27
  -5  -3   9    5.83    0.27
  -5  -3   9    6.01    0.34
   5   3  -9    5.84    0.29
  -5   3   9    5.82    0.28
  -3  -3   9  110.43    3.85
  -3  -3   9  109.27    3.71
   3  -3  -9  106.27    3.26
   3  -3  -9  108.47    3.71
   3  -3  -9  107.17    4.73
  -3  -3   9  108.38    3.26
  -3   3   9  107.24    3.72
   3   3  -9  107.58    3.72
   1  -3  -9   43.08    1.33
   1  -3  -9   41.68    1.99
  -1  -3   9   44.74    1.51
   1  -3  -9   44.48    1.51
  -1  -3   9   43.11    1.62
  -1  -3   9   41.87    1.32
  -1   3   9   42.84    1.53
   1   3  -9   41.84    1.53
   1  -3   9    0.17    0.12
  -1  -3  -9    0.07    0.05
  -1  -3  -9    0.20    0.06
   1  -3   9    0.02    0.03
  -1  -3  -9   -0.11    0.12
   1  -3   9    0.14    0.05
  -1   3  -9    0.29    0.05
   1   3   9    0.17    0.08
  -1   3  -9    0.14    0.08
   1   3   9    0.24    0.04
  -3  -3  -9    0.46    0.07
  -3  -3  -9    0.43    0.15
   3  -3   9    0.48    0.13
   3  -3   9    0.33    0.06
   3  -3   9    0.52    0.07
  -3  -3  -9    0.33    0.06
  -3   3  -9    0.45    0.09
   3   3   9    0.44    0.06
   3   3   9    0.44    0.09
   5  -3   9    5.58    0.23
   5  -3   9    5.67    0.35
  -5  -3  -9    5.82    0.24
  -5  -3  -9    5.30    0.44
   5   3   9    5.45    0.29
   5   3   9    6.50    0.25
  -5   3  -9    5.62    0.30
  -5   3  -9    6.30    0.30
  -7  -3  -9    4.97    0.43
  -7  -3  -9    4.81    0.23
   7  -3   9    5.18    0.22
   7  -3   9    5.14    0.35
  -7   3  -9    5.09    0.29
   7   3   9    5.45    0.24
  -7   3  -9    5.93    0.28
   7   3   9    5.38    0.29
  -9  -3  -9   15.91    0.58
   9  -3   9   15.78    0.74
   9  -3   9   17.10    0.57
  -9  -3  -9   15.89    0.92
  -9   3  -9   17.31    0.77
  -9   3  -9   16.70    0.68
   9   3   9   17.92    0.64
   9   3   9   17.65    0.68
  11  -3   9    4.05    0.31
 -11  -3  -9    3.90    0.41
 -11  -3  -9    4.18    0.22
  11  -3   9    4.21    0.20
 -11   3  -9    4.51    0.25
  11   3   9    4.09    0.26
  11   3   9    4.22    0.22
 -11   3  -9    3.92    0.26
 -13  -3  -9    0.07    0.16
  13  -3   9    0.00    0.13
  13  -3   9   -0.03    0.05
 -13  -3  -9    0.02    0.06
  13   3   9    0.10    0.08
 -13   3  -9   -0.03    0.09
 -13   3  -9    0.07    0.07
  13   3   9    0.03    0.09
 -15  -3  -9    4.33    0.25
  15  -3   9    4.38    0.23
  15  -3   9    4.40    0.35
 -15  -3  -9    4.19    0.44
  15   3   9    4.47    0.25
 -15   3  -9    4.60    0.29
 -15   3  -9    4.68    0.29
  15   3   9    4.37    0.28
  17  -3   9    0.06    0.07
 -17  -3  -9   -0.06    0.07
  17  -3   9   -0.13    0.14
 -17  -3  -9   -0.13    0.17
 -17   3  -9    0.00    0.08
  17   3   9    0.13    0.10
 -17   3  -9   -0.07    0.10
  17   3   9   -0.02    0.10
  19  -3   9    4.34    0.36
  19  -3   9    4.31    0.24
 -19  -3  -9    4.29    0.27
 -19  -3  -9    3.47    0.43
 -19   3  -9    4.19    0.30
 -19   3  -9    3.87    0.30
  19   3   9    4.54    0.28
  19   3   9    3.61    0.28
  21  -3   9    1.20    0.15
 -21  -3  -9    1.51    0.18
  21  -3   9    1.12    0.22
 -21  -3  -9    1.72    0.33
 -21   3  -9    1.48    0.20
 -21   3  -9    1.41    0.20
  21   3   9    1.53    0.20
  21   3   9    1.69    0.19
  23  -3   9    0.89    0.25
  23  -3   9    1.16    0.15
 -23   3  -9    0.78    0.17
  23   3   9    1.23    0.19
 -23   3  -9    1.19    0.20
 -26  -4   9    0.09    0.13
 -26  -4   9   -0.06    0.08
  26  -4  -9    0.01    0.07
  26  -4  -9    0.00    0.13
  26   4  -9   -0.10    0.15
 -26   4   9    0.02    0.12
 -24  -4   9    1.66    0.21
  24  -4  -9    1.49    0.14
  24  -4  -9    1.33    0.21
 -24  -4   9    1.39    0.15
 -24   4   9    1.90    0.26
  24   4  -9    1.97    0.23
  22  -4  -9    4.69    0.24
 -22  -4   9    4.59    0.32
 -22  -4   9    4.29    0.25
  22  -4  -9    4.55    0.33
 -22   4   9    4.49    0.37
  22   4  -9    4.44    0.33
  20  -4  -9    4.64    0.32
  20  -4  -9    4.85    0.24
 -20  -4   9    4.29    0.25
 -20  -4   9    4.37    0.31
 -20   4   9    4.92    0.38
  20   4  -9    4.72    0.34
  18  -4  -9    9.97    0.38
 -18  -4   9   10.15    0.39
 -18  -4   9    9.54    0.47
  18  -4  -9    9.88    0.48
 -18   4   9    9.49    0.59
  18   4  -9   10.00    0.51
 -16  -4   9    9.67    0.36
  16  -4  -9    9.15    0.36
 -16  -4   9    9.06    0.44
  16  -4  -9    8.91    0.44
  16   4  -9    9.21    0.49
 -16   4   9    8.84    0.56
 -14  -4   9    3.29    0.19
  14  -4  -9    3.22    0.24
  14  -4  -9    3.37    0.18
 -14  -4   9    3.04    0.23
  14   4  -9    3.10    0.29
 -14   4   9    2.91    0.30
 -12  -4   9    0.53    0.09
  12  -4  -9    0.66    0.12
 -12  -4   9    0.91    0.14
  12  -4  -9    0.60    0.09
  12   4  -9    0.65    0.16
 -12   4   9    0.46    0.15
 -12   4   9    0.76    0.11
 -10  -4   9   10.51    0.46
  10  -4  -9   10.99    0.39
  10  -4  -9   10.47    0.46
 -10  -4   9   10.57    0.38
  10   4  -9    9.91    0.45
 -10   4   9   10.05    0.44
  10   4  -9    9.29    0.51
  -8  -4   9   83.47    2.98
   8  -4  -9   84.35    2.97
  -8  -4   9   85.56    2.60
   8  -4  -9   91.61    3.84
   8  -4  -9   86.31    2.61
  -8   4   9   82.31    2.96
   8   4  -9   83.90    2.96
  -6  -4   9   39.33    1.51
  -6  -4   9   39.50    1.22
  -6  -4   9   38.53    1.41
   6  -4  -9   39.10    1.86
   6  -4  -9   39.46    1.40
   6  -4  -9   38.07    1.22
  -6   4   9   37.81    1.40
   6   4  -9   38.24    1.40
   4  -4  -9    9.91    0.63
   4  -4  -9    8.95    0.34
  -4  -4   9    9.24    0.41
  -4  -4   9    9.58    0.50
  -4  -4   9    8.68    0.33
   4  -4  -9    9.10    0.40
   4   4  -9    8.61    0.41
  -4   4   9    9.03    0.41
   2  -4  -9   48.88    1.68
  -2  -4   9   50.28    1.70
   2  -4  -9   46.20    1.47
  -2  -4   9   46.45    1.46
   2  -4  -9   48.21    2.23
  -2  -4   9   46.82    1.80
  -2   4   9   46.56    1.70
   2   4  -9   45.56    1.69
   0  -4   9    0.63    0.08
   0  -4  -9    0.74    0.09
   0  -4  -9    0.52    0.20
   0  -4   9    0.72    0.17
   0  -4   9    0.70    0.11
   0   4   9    0.86    0.12
   0   4  -9    0.86    0.13
  -2  -4  -9    3.60    0.18
   2  -4   9    3.67    0.17
   2  -4   9    3.34    0.30
  -2  -4  -9    3.62    0.39
  -2   4  -9    3.82    0.25
   2   4   9    3.62    0.24
   4  -4   9    0.01    0.05
  -4  -4  -9    0.20    0.17
  -4  -4  -9    0.06    0.06
   4  -4   9    0.06    0.13
   4   4   9   -0.02    0.09
  -4   4  -9    0.06    0.09
  -6  -4  -9    8.73    0.34
   6  -4   9    8.53    0.32
   6  -4   9    7.73    0.47
  -6  -4  -9    8.88    0.62
  -6   4  -9    9.44    0.44
   6   4   9    8.81    0.42
   8  -4   9    8.49    0.49
  -8  -4  -9    8.62    0.62
   8  -4   9    8.43    0.32
  -8  -4  -9    8.38    0.34
  -8   4  -9    8.31    0.42
   8   4   9    8.63    0.43
  10  -4   9   26.15    1.08
  10  -4   9   24.78    0.83
 -10  -4  -9   25.14    0.84
 -10  -4  -9   25.35    1.34
 -10   4  -9   25.44    1.00
  10   4   9   25.02    0.99
 -12  -4  -9   24.39    1.33
  12  -4   9   24.14    1.06
  12  -4   9   24.88    0.82
 -12  -4  -9   24.72    0.84
  12   4   9   24.63    0.98
 -12   4  -9   24.97    0.98
  14  -4   9   -0.01    0.15
 -14  -4  -9    0.28    0.09
  14  -4   9    0.05    0.06
 -14  -4  -9   -0.03    0.20
 -14   4  -9    0.05    0.11
  14   4   9    0.14    0.12
  16  -4   9    7.16    0.31
 -16  -4  -9    6.46    0.61
 -16  -4  -9    7.14    0.34
  16  -4   9    6.43    0.47
 -16   4  -9    6.47    0.40
  16   4   9    7.01    0.41
 -18  -4  -9    0.22    0.10
  18  -4   9    0.24    0.19
 -18  -4  -9    0.19    0.23
  18  -4   9    0.35    0.09
  18   4   9    0.45    0.14
  18   4   9    0.15    0.14
 -18   4  -9    0.16    0.13
  20  -4   9    1.09    0.27
 -20  -4  -9    1.13    0.15
  20   4   9    1.05    0.19
  20   4   9    1.08    0.17
  21  -5  -9    0.61    0.18
  19  -5  -9    7.39    0.43
  19  -5  -9    7.06    0.31
 -19  -5   9    7.06    0.43
 -19  -5   9    6.88    0.32
  19   5  -9    7.30    0.46
 -19   5   9    7.23    0.53
  17  -5  -9    8.07    0.44
 -17  -5   9    7.51    0.33
  17  -5  -9    8.19    0.33
 -17  -5   9    7.03    0.42
  17   5  -9    8.21    0.49
 -17   5   9    7.83    0.54
  15  -5  -9    2.74    0.25
  15  -5  -9    2.77    0.18
 -15  -5   9    2.89    0.18
 -15  -5   9    3.01    0.27
 -15   5   9    2.78    0.33
  15   5  -9    2.29    0.28
  13  -5  -9   20.35    0.68
  13  -5  -9   20.48    0.82
 -13  -5   9   19.94    0.82
 -13  -5   9   20.23    0.67
  13   5  -9   18.52    0.87
 -13   5   9   18.50    1.03
 -11  -5   9   -0.05    0.06
  11  -5  -9    0.16    0.11
 -11  -5   9   -0.04    0.10
  11  -5  -9    0.09    0.07
 -11   5   9   -0.15    0.14
  11   5  -9    0.10    0.14
  -9  -5   9    1.66    0.19
   9  -5  -9    1.33    0.13
   9  -5  -9    1.71    0.19
  -9   5   9    1.61    0.17
   9   5  -9    1.61    0.24
  -7  -5   9    4.67    0.30
   7  -5  -9    4.95    0.29
   7  -5  -9    5.04    0.49
  -7  -5   9    4.96    0.23
   7  -5  -9    4.62    0.24
   7   5  -9    4.52    0.36
  -7   5   9    4.27    0.28
   5  -5  -9    0.65    0.10
  -5  -5   9    0.66    0.13
  -5  -5   9    0.65    0.09
   5  -5  -9    1.13    0.27
  -5  -5   9    0.66    0.19
   5   5  -9    0.50    0.13
  -5   5   9    0.44    0.13
  -3  -5   9   16.02    0.56
   3  -5  -9   16.37    0.98
  -3  -5   9   16.94    0.79
  -3  -5   9   16.92    0.69
   3  -5  -9   17.13    0.57
   3   5  -9   15.90    0.68
  -3   5   9   16.01    0.68
   1  -5  -9    9.06    0.34
  -1  -5   9    8.62    0.51
   1  -5  -9    8.23    0.65
  -1  -5   9    8.60    0.33
   1   5  -9    8.49    0.43
  -1   5   9    8.56    0.43
  -1  -5  -9    0.81    0.10
  -1  -5  -9    0.82    0.27
   1  -5   9    0.76    0.09
   1  -5   9    1.33    0.23
  -1   5  -9    0.84    0.15
   1   5   9    0.69    0.14
  -3  -5  -9    3.12    0.43
  -3  -5  -9    3.08    0.18
   3  -5   9    3.01    0.17
   3  -5   9    2.98    0.31
   3   5   9    3.08    0.25
  -3   5  -9    2.89    0.25
   5  -5   9    3.81    0.19
  -5  -5  -9    3.58    0.46
  -5  -5  -9    3.78    0.20
   5  -5   9    4.00    0.37
   5   5   9    3.64    0.29
  -5   5  -9    3.25    0.28
  -7  -5  -9    3.27    0.20
   7  -5   9    3.45    0.18
  -7  -5  -9    3.41    0.45
   7  -5   9    3.23    0.34
  -7   5  -9    3.70    0.29
   7   5   9    3.50    0.29
   9  -5   9   26.47    1.15
   9  -5   9   26.54    0.87
  -9  -5  -9   25.65    0.88
  -9  -5  -9   26.45    1.44
  -9   5  -9   27.05    1.06
   9   5   9   26.16    1.06
 -11  -5  -9    0.13    0.25
 -11  -5  -9    0.09    0.08
  11  -5   9    0.40    0.20
  11  -5   9    0.25    0.08
 -11   5  -9    0.44    0.16
  11   5   9    0.24    0.14
 -13  -5  -9    4.13    0.25
  13  -5   9    4.48    0.42
  13  -5   9    4.13    0.23
 -13  -5  -9    4.19    0.52
  13   5   9    4.16    0.33
 -13   5  -9    4.23    0.34
  15  -5   9    2.34    0.32
  14  -6  -9    0.19    0.14
 -12  -6   9    0.11    0.14
  12  -6  -9    0.07    0.12
 -10  -6   9    4.37    0.34
 -10  -6   9    3.73    0.21
  10  -6  -9    4.30    0.23
  10   6  -9    4.04    0.38
 -10   6   9    3.80    0.41
   8  -6  -9    1.79    0.15
  -8  -6   9    1.58    0.13
  -8  -6   9    1.71    0.23
   8   6  -9    1.44    0.25
  -8   6   9    1.07    0.25
   6  -6  -9    0.55    0.29
   6  -6  -9    0.18    0.09
   6   6  -9    0.44    0.19
   4  -6  -9    1.66    0.36
   4  -6  -9    1.31    0.13
  -4  -6   9    1.29    0.12
   4   6  -9    1.37    0.24
  -4   6   9    1.24    0.19
   2  -6  -9    1.19    0.32
   2  -6  -9    1.38    0.14
  -2  -6   9    1.18    0.12
  -2   6   9    1.30    0.20
   0  -6  -9    0.28    0.09
   0  -6   9    0.47    0.08
   0  -6   9    0.27    0.20
   0  -6  -9    0.38    0.26
   0   6   9    0.39    0.15
   0   6  -9    0.11    0.14
  -2  -6  -9   13.97    0.51
   2  -6   9   14.12    0.73
  -2  -6  -9   14.63    0.94
   2  -6   9   13.59    0.48
  -2   6  -9   12.98    0.63
   2   6   9   13.07    0.63
  -4  -6  -9   -0.01    0.25
   4  -6   9   -0.40    0.16
   4  -6   9    0.14    0.07
  -4   6  -9   -0.01    0.13
   6  -6   9    5.79    0.47
 -34   0  10    1.42    0.22
 -32   0  10    7.55    0.47
  32   0 -10    7.04    0.38
 -30   0  10    6.52    0.41
  30   0 -10    6.71    0.34
 -28   0  10    8.33    0.46
  28   0 -10    8.31    0.38
  26   0 -10    0.79    0.12
 -26   0  10    0.98    0.12
 -26   0  10    0.97    0.14
  26   0 -10    1.05    0.14
 -24   0  10   41.71    1.53
  24   0 -10   40.78    1.55
 -24   0  10   44.95    1.90
  24   0 -10   44.70    1.55
  22   0 -10  394.20   13.34
 -22   0  10  401.54   16.36
 -22   0  10  380.89   13.13
  22   0 -10  370.99   13.12
  20   0 -10   31.74    1.16
 -20   0  10   33.62    1.42
 -20   0  10   32.11    1.16
  20   0 -10   32.01    1.18
  20   0 -10   31.74    1.03
 -18   0  10   62.42    1.87
 -18   0  10   57.84    2.10
  18   0 -10   57.90    2.11
 -18   0  10   61.94    2.60
  18   0 -10   61.82    1.86
  18   0 -10   60.45    2.12
  16   0 -10    1.47    0.13
 -16   0  10    1.57    0.11
 -16   0  10    1.39    0.12
  16   0 -10    1.37    0.11
  16   0 -10    1.29    0.11
 -16   0  10    1.44    0.11
 -14   0  10   53.11    2.23
 -14   0  10   50.69    1.80
  14   0 -10   50.63    1.60
  14   0 -10   51.19    1.82
 -14   0  10   52.44    1.60
  14   0 -10   53.43    1.83
  12   0 -10  160.73    5.46
  12   0 -10  160.10    4.81
 -12   0  10  157.71    5.46
 -12   0  10  163.09    4.82
 -10   0  10  132.34    3.86
 -10   0  10  128.29    4.37
  10   0 -10  129.50    4.37
 -10   0  10  125.43    5.44
  10   0 -10  124.99    3.85
  -8   0  10   80.86    2.72
   8   0 -10   80.37    2.41
   8   0 -10   81.31    2.73
  -8   0  10   82.78    2.42
  -8   0  10   72.04    3.38
   6   0 -10  125.33    3.83
  -6   0  10  126.12    3.83
   6   0 -10  129.30    4.34
  -6   0  10  127.01    4.41
   6   0 -10  125.18    5.41
  -6   0  10  128.38    4.33
  -4   0  10   74.68    2.64
  -4   0  10   72.64    2.29
   4   0 -10   78.21    2.60
   4   0 -10   77.21    2.29
   4   0 -10   72.58    3.23
  -4   0  10   76.77    2.59
  -2   0  10  290.84   10.12
   2   0 -10  286.57    8.75
  -2   0  10  284.75    8.75
  -2   0  10  303.25   10.08
   2   0 -10  284.48   12.41
   2   0 -10  310.01    9.96
   0   0 -10   92.74    2.84
   0   0  10   90.94    2.84
   0   0  10   93.35    3.27
   0   0 -10   91.34    4.01
   0   0  10   95.65    3.20
   0   0 -10   97.88    3.21
  -2   0 -10   34.17    1.55
  -2   0 -10   35.42    1.24
   2   0  10   34.78    1.10
   2   0  10   34.61    1.26
   2   0  10   35.87    1.22
   4   0  10   55.55    1.99
  -4   0 -10   57.00    1.94
   4   0  10   55.23    1.73
  -4   0 -10   55.07    2.44
   4   0  10   56.78    1.93
  -6   0 -10   -0.06    0.04
   6   0  10    0.46    0.08
  -6   0 -10   -0.02    0.05
   6   0  10    0.00    0.04
   6   0  10    0.00    0.04
  -6   0 -10    0.14    0.08
   8   0  10    0.08    0.03
  -8   0 -10    0.26    0.06
   8   0  10    0.29    0.08
  -8   0 -10    0.21    0.06
  -8   0 -10    0.48    0.11
   8   0  10    0.26    0.06
 -10   0 -10  182.05    8.00
  10   0  10  188.54    6.52
 -10   0 -10  185.81    6.37
 -10   0 -10  187.14    5.64
  10   0  10  192.62    6.37
  10   0  10  188.67    5.64
 -12   0 -10   13.33    0.70
  12   0  10   13.99    0.50
 -12   0 -10   14.15    0.53
  12   0  10   13.76    0.52
  12   0  10   13.98    0.57
  14   0  10    8.78    0.41
 -14   0 -10    8.24    0.49
 -16   0 -10   38.39    1.80
  16   0  10   40.25    1.47
  18   0  10   23.03    0.92
 -18   0 -10   23.24    1.13
  20   0  10    2.09    0.22
 -20   0 -10    1.64    0.23
  22   0  10    0.65    0.16
 -22   0 -10    0.86    0.20
  24   0  10    0.42    0.16
 -24   0 -10    0.13    0.15
  33   1 -10   -0.05    0.12
 -33   1  10    0.12    0.12
  31   1 -10    2.30    0.21
 -31   1  10    2.48    0.25
 -29  -1  10    0.33    0.10
  29  -1 -10    0.43    0.12
  29   1 -10    0.28    0.11
 -29   1  10    0.37    0.11
  27  -1 -10    0.22    0.10
 -27  -1  10    0.23    0.09
 -27  -1  10    0.12    0.10
 -27   1  10    0.00    0.08
  27   1 -10    0.16    0.10
  25  -1 -10    0.25    0.11
 -25  -1  10    0.32    0.09
 -25  -1  10    0.25    0.10
  25   1 -10    0.37    0.10
 -25   1  10    0.40    0.10
  23  -1 -10   44.60    1.40
  23  -1 -10   44.31    1.58
 -23  -1  10   42.43    1.41
 -23  -1  10   42.46    1.58
 -23  -1  10   43.91    1.95
  23  -1 -10   44.49    1.60
  23   1 -10   46.31    1.61
 -23   1  10   42.86    1.56
 -23   1  10   45.08    1.95
  23   1 -10   46.17    1.58
  21  -1 -10   29.82    0.95
 -21  -1  10   27.87    1.07
  21  -1 -10   27.19    1.08
 -21  -1  10   29.08    1.30
 -21  -1  10   29.11    0.96
  21   1 -10   29.00    1.07
 -21   1  10   29.94    1.05
 -21   1  10   30.83    1.31
  21   1 -10   29.32    1.09
  19  -1 -10    5.04    0.28
 -19  -1  10    5.26    0.25
  19  -1 -10    5.52    0.23
 -19  -1  10    5.16    0.26
  19  -1 -10    5.06    0.24
  19   1 -10    5.18    0.27
 -19   1  10    5.28    0.30
  19   1 -10    5.47    0.27
 -19   1  10    5.49    0.24
  17  -1 -10   26.41    0.87
  17  -1 -10   26.67    0.99
 -17  -1  10   27.72    1.18
 -17  -1  10   26.96    0.87
 -17  -1  10   25.88    0.97
  17  -1 -10   27.30    0.95
  17   1 -10   27.23    0.98
 -17   1  10   26.35    0.96
 -17   1  10   26.40    1.21
  17   1 -10   26.82    1.00
 -15  -1  10   76.97    2.76
 -15  -1  10   82.71    3.40
  15  -1 -10   82.27    2.77
  15  -1 -10   78.85    2.44
 -15  -1  10   83.41    2.45
  15   1 -10   79.82    2.76
 -15   1  10   79.51    2.75
  15   1 -10   79.17    2.82
 -15   1  10   76.27    3.44
  13  -1 -10   20.40    0.70
 -13  -1  10   20.42    0.86
  13  -1 -10   19.57    0.74
 -13  -1  10   20.03    0.66
  13  -1 -10   19.70    0.65
 -13  -1  10   18.84    0.72
 -13   1  10   19.43    0.71
  13   1 -10   20.18    0.63
 -13   1  10   18.41    0.90
 -13   1  10   20.38    0.64
  13   1 -10   18.75    0.75
  13   1 -10   19.56    0.73
 -11  -1  10  110.41    4.35
  11  -1 -10  108.88    3.54
 -11  -1  10  103.08    3.11
 -11  -1  10  102.10    3.52
  11  -1 -10  101.36    3.53
  11  -1 -10  101.60    3.11
 -11   1  10  105.12    3.52
  11   1 -10  103.01    3.52
 -11   1  10   90.26    4.39
  11   1 -10   98.83    3.60
 -11   1  10  105.18    3.10
  11   1 -10  102.58    3.09
   9  -1 -10    5.30    0.19
  -9  -1  10    5.08    0.22
  -9  -1  10    5.41    0.23
   9  -1 -10    4.99    0.24
   9  -1 -10    5.23    0.32
  -9  -1  10    4.64    0.22
   9  -1 -10    5.07    0.22
  -9  -1  10    5.64    0.27
   9   1 -10    5.14    0.20
  -9   1  10    5.00    0.22
  -9   1  10    5.12    0.21
   9   1 -10    4.98    0.25
   7  -1 -10    1.63    0.07
  -7  -1  10    1.52    0.14
  -7  -1  10    1.58    0.10
  -7  -1  10    1.58    0.12
   7  -1 -10    1.70    0.12
   7  -1 -10    1.59    0.17
   7  -1 -10    1.47    0.12
   7   1 -10    1.58    0.09
  -7   1  10    1.57    0.10
  -7   1  10    1.45    0.11
   7   1 -10    1.60    0.13
  -5  -1  10    8.52    0.38
  -5  -1  10    8.27    0.33
   5  -1 -10    8.49    0.46
  -5  -1  10    8.49    0.32
   5  -1 -10    8.57    0.32
   5  -1 -10    8.16    0.35
  -5   1  10    8.54    0.32
  -5   1  10    8.64    0.34
   5   1 -10    8.57    0.30
  -5   1  10    8.69    0.31
   5   1 -10    9.14    0.36
   3  -1 -10   48.80    1.47
   3  -1 -10   46.80    2.10
  -3  -1  10   47.99    1.47
  -3  -1  10   48.47    1.65
   3  -1 -10   45.85    1.65
  -3  -1  10   47.45    1.72
  -3   1  10   46.56    1.66
  -3   1  10   46.92    1.47
   3   1 -10   47.27    1.46
  -3   1  10   49.02    1.66
   3   1 -10   46.57    2.03
   3   1 -10   50.09    1.67
  -1  -1  10    0.13    0.07
   1  -1 -10    0.14    0.09
  -1  -1  10    0.03    0.05
   1  -1 -10    0.09    0.05
  -1  -1  10    0.06    0.03
   1  -1 -10    0.10    0.05
   1   1 -10    0.13    0.05
   1   1 -10    0.06    0.05
  -1   1  10    0.13    0.05
   1   1 -10    0.09    0.04
  -1   1  10    0.12    0.05
  -1   1  10    0.12    0.05
   1  -1  10   50.15    1.85
   1  -1  10   50.01    1.77
  -1  -1 -10   51.54    1.59
  -1  -1 -10   51.22    1.78
   1  -1  10   51.05    1.58
  -1  -1 -10   49.93    2.27
  -1   1 -10   51.73    1.79
   1   1  10   52.76    1.80
  -1   1 -10   51.14    2.21
   1   1  10   52.90    1.59
  -1   1 -10   52.55    1.58
  -3  -1 -10   42.26    1.34
  -3  -1 -10   42.03    1.93
   3  -1  10   42.79    1.34
   3  -1  10   43.14    1.57
  -3  -1 -10   44.06    1.50
  -3   1 -10   42.69    1.52
  -3   1 -10   43.97    1.87
  -3   1 -10   43.02    1.34
   3   1  10   44.70    1.53
   3   1  10   42.49    1.51
   3   1  10   42.99    1.35
  -5  -1 -10   32.11    1.51
   5  -1  10   32.50    1.14
  -5  -1 -10   32.43    1.04
   5  -1  10   33.37    1.23
   5  -1  10   32.27    1.04
   5   1  10   31.32    1.17
   5   1  10   33.81    1.05
  -5   1 -10   35.90    1.06
  -5   1 -10   32.82    1.18
   5   1  10   33.05    1.18
  -5   1 -10   32.93    1.45
  -7  -1 -10    1.05    0.17
   7  -1  10    1.14    0.10
  -7  -1 -10    0.96    0.10
  -7  -1 -10    1.38    0.11
   7  -1  10    1.16    0.07
   7  -1  10    1.30    0.15
   7   1  10    1.14    0.10
   7   1  10    1.01    0.10
  -7   1 -10    1.08    0.11
   7   1  10    0.96    0.10
  -7   1 -10    1.07    0.12
   9  -1  10   10.18    0.37
  -9  -1 -10   10.15    0.57
   9  -1  10   10.25    0.47
  -9  -1 -10   10.11    0.38
   9  -1  10   10.52    0.38
  -9  -1 -10   10.34    0.40
   9   1  10   10.03    0.42
   9   1  10   10.04    0.41
  -9   1 -10   10.47    0.51
  -9   1 -10   10.34    0.42
 -11  -1 -10  135.72    4.03
 -11  -1 -10  131.94    5.75
  11  -1  10  133.20    4.68
  11  -1  10  133.73    4.03
  11   1  10  132.45    4.64
 -11   1 -10  132.15    4.56
 -11   1 -10  131.59    5.69
  11   1  10  133.29    4.55
 -13  -1 -10   25.40    1.23
 -13  -1 -10   26.23    0.85
  13  -1  10   24.14    1.00
  13  -1  10   25.24    0.85
  13   1  10   25.06    0.93
  13   1  10   25.75    0.96
 -13   1 -10   25.84    0.94
 -13   1 -10   25.80    1.17
  15  -1  10    9.72    0.39
  15  -1  10    9.34    0.47
 -15  -1 -10    9.41    0.57
 -15   1 -10   10.01    0.42
  15   1  10    9.10    0.40
  15   1  10    9.63    0.43
 -15   1 -10    9.74    0.52
  17  -1  10    0.14    0.07
  17  -1  10    0.11    0.12
 -17  -1 -10    0.26    0.15
  17   1  10    0.37    0.11
 -17   1 -10    0.21    0.08
 -17   1 -10    0.28    0.11
  19  -1  10    0.11    0.13
 -19  -1 -10   -0.10    0.13
 -19   1 -10    0.09    0.10
  19   1  10    0.03    0.10
 -21  -1 -10    0.06    0.16
  21  -1  10    0.03    0.14
  21   1  10    0.17    0.13
 -21   1 -10    0.09    0.12
  23  -1  10   19.55    0.85
 -23  -1 -10   18.01    1.03
 -23   1 -10   18.43    0.98
  23   1  10   20.14    0.82
 -25  -1 -10    1.57    0.29
  25  -1  10    1.96    0.27
  25   1  10    2.26    0.25
 -25   1 -10    1.90    0.27
  32  -2 -10    0.01    0.12
 -32   2  10   -0.02    0.10
  32   2 -10   -0.03    0.13
  30  -2 -10    0.00    0.12
 -30  -2  10   -0.01    0.10
  30   2 -10    0.08    0.13
 -30   2  10    0.03    0.10
 -28  -2  10   15.94    0.71
  28  -2 -10   16.65    0.73
  28  -2 -10   16.78    0.61
  28   2 -10   17.67    0.71
 -28   2  10   17.45    0.84
  26  -2 -10   11.17    0.54
 -26  -2  10   10.81    0.52
 -26  -2  10   11.50    0.46
  26  -2 -10   11.75    0.45
  26   2 -10   11.89    0.53
 -26   2  10   12.58    0.62
  24  -2 -10   10.81    0.41
 -24  -2  10   10.63    0.43
 -24  -2  10   10.00    0.48
  24  -2 -10   10.32    0.50
  24   2 -10   10.64    0.49
 -24   2  10   11.46    0.57
 -22  -2  10    1.44    0.16
 -22  -2  10    1.24    0.13
  22  -2 -10    1.27    0.16
  22  -2 -10    1.41    0.13
  22   2 -10    1.45    0.17
 -22   2  10    1.54    0.18
  20  -2 -10    9.25    0.42
  20  -2 -10    9.39    0.36
 -20  -2  10    8.24    0.40
 -20  -2  10    8.65    0.36
 -20   2  10    8.74    0.49
  20   2 -10    9.91    0.44
 -20   2  10    8.93    0.36
  18  -2 -10    4.15    0.21
  18  -2 -10    3.60    0.24
 -18  -2  10    4.11    0.22
 -18  -2  10    3.92    0.23
 -18   2  10    4.32    0.20
  18   2 -10    3.89    0.23
  18   2 -10    4.49    0.27
 -18   2  10    4.25    0.29
 -16  -2  10    6.76    0.28
  16  -2 -10    6.85    0.28
  16  -2 -10    6.56    0.32
 -16  -2  10    6.08    0.30
  16   2 -10    6.57    0.34
  16   2 -10    6.81    0.31
 -16   2  10    6.32    0.28
 -16   2  10    6.21    0.38
 -14  -2  10    1.87    0.14
  14  -2 -10    2.14    0.17
  14  -2 -10    2.11    0.14
 -14  -2  10    1.99    0.15
  14   2 -10    2.08    0.19
  14   2 -10    1.99    0.17
 -14   2  10    1.81    0.20
 -14   2  10    1.85    0.13
 -12  -2  10   15.37    0.52
  12  -2 -10   14.89    0.51
 -12  -2  10   15.62    0.58
  12   2 -10   14.02    0.62
 -12   2  10   12.80    0.72
 -12   2  10   15.69    0.56
  12   2 -10   15.67    0.58
 -10  -2  10   51.52    1.57
  10  -2 -10   51.20    1.57
 -10  -2  10   49.37    1.77
  10  -2 -10   50.08    1.78
  10  -2 -10   55.70    2.28
  10   2 -10   51.59    1.77
 -10   2  10   49.81    1.76
  10   2 -10   45.15    1.83
   8  -2 -10    0.70    0.10
  -8  -2  10    0.57    0.11
   8  -2 -10    0.74    0.15
  -8  -2  10    0.73    0.08
   8  -2 -10    0.65    0.08
  -8  -2  10    0.70    0.08
   8   2 -10    0.74    0.10
  -8   2  10    0.71    0.09
   6  -2 -10   33.65    1.63
  -6  -2  10   36.50    1.26
   6  -2 -10   35.86    1.12
   6  -2 -10   34.55    1.26
  -6  -2  10   36.21    1.12
  -6  -2  10   36.07    1.33
  -6  -2  10   34.57    1.11
  -6   2  10   35.67    1.26
   6   2 -10   36.48    1.27
  -4  -2  10  120.32    4.24
   4  -2 -10  116.24    5.21
  -4  -2  10  124.04    4.12
   4  -2 -10  123.09    4.12
  -4  -2  10  119.42    3.63
   4  -2 -10  118.11    3.64
  -4  -2  10  122.39    3.63
  -4   2  10  118.84    4.13
   4   2 -10  121.52    4.13
   2  -2 -10   38.76    1.22
  -2  -2  10   38.63    1.45
  -2  -2  10   41.63    1.23
   2  -2 -10   36.75    1.78
  -2  -2  10   40.52    1.37
  -2  -2  10   38.26    1.22
   2  -2 -10   38.36    1.37
   2   2 -10   39.33    1.66
  -2   2  10   38.73    1.38
   2   2 -10   39.16    1.39
  -2   2  10   39.57    1.36
   0  -2 -10    0.05    0.04
   0  -2  10    0.00    0.03
   0  -2  10   -0.04    0.04
   0  -2 -10   -0.02    0.04
   0  -2 -10    0.10    0.11
   0  -2  10    0.13    0.08
   0   2  10    0.05    0.05
   0   2 -10    0.04    0.06
   0   2 -10    0.12    0.03
   2  -2  10    4.40    0.20
  -2  -2 -10    4.98    0.36
  -2  -2 -10    4.48    0.21
   2  -2  10    4.88    0.28
  -2  -2 -10    4.53    0.21
   2  -2  10    4.75    0.20
  -2   2 -10    5.22    0.24
   2   2  10    4.86    0.24
   2   2  10    5.23    0.20
  -2   2 -10    4.77    0.24
   4  -2  10    9.37    0.44
   4  -2  10    9.68    0.35
  -4  -2 -10    9.12    0.35
   4  -2  10    8.77    0.33
  -4  -2 -10    8.52    0.53
  -4  -2 -10    8.72    0.34
  -4   2 -10    9.56    0.43
  -4   2 -10    8.88    0.39
   4   2  10    9.06    0.38
   4   2  10    9.48    0.36
  -6  -2 -10   19.96    0.68
   6  -2  10   19.83    0.83
   6  -2  10   19.54    0.67
  -6  -2 -10   19.91    0.73
  -6  -2 -10   20.48    1.03
   6  -2  10   22.45    0.73
   6   2  10   20.76    0.75
   6   2  10   20.58    0.77
  -6   2 -10   19.88    0.78
  -6   2 -10   21.17    0.91
  -8  -2 -10   22.10    0.75
   8  -2  10   22.06    0.91
   8  -2  10   22.42    0.74
  -8  -2 -10   22.45    1.13
  -8   2 -10   22.13    0.85
  -8   2 -10   22.83    1.01
   8   2  10   23.67    0.83
   8   2  10   21.87    0.84
 -10  -2 -10    0.70    0.19
  10  -2  10    0.97    0.17
 -10  -2 -10    0.60    0.09
  10  -2  10    0.55    0.09
 -10   2 -10    0.49    0.11
 -10   2 -10    0.54    0.09
  10   2  10    0.59    0.10
  10   2  10    0.77    0.10
  12  -2  10    1.27    0.19
  12  -2  10    0.93    0.10
 -12  -2 -10    1.09    0.12
 -12  -2 -10    0.90    0.20
 -12   2 -10    1.14    0.13
  12   2  10    1.15    0.13
  12   2  10    1.14    0.13
 -12   2 -10    1.27    0.15
  14  -2  10    6.65    0.30
 -14  -2 -10    6.77    0.49
 -14  -2 -10    7.12    0.31
  14  -2  10    6.68    0.40
  14   2  10    6.81    0.32
 -14   2 -10    6.45    0.38
 -14   2 -10    6.79    0.34
  14   2  10    7.00    0.33
  16  -2  10   18.52    0.65
 -16  -2 -10   16.51    0.97
  16  -2  10   17.87    0.80
 -16  -2 -10   18.93    0.67
  16   2  10   18.79    0.73
 -16   2 -10   19.03    0.88
 -16   2 -10   18.58    0.74
  16   2  10   17.88    0.72
  18  -2  10    0.46    0.16
  18  -2  10    0.35    0.10
 -18  -2 -10    0.43    0.19
  18   2  10    0.73    0.12
 -18   2 -10    0.45    0.13
 -18   2 -10    0.40    0.12
  18   2  10    0.60    0.13
  20  -2  10   -0.18    0.13
 -20  -2 -10    0.00    0.17
  20  -2  10    0.04    0.08
  20   2  10   -0.02    0.11
 -20   2 -10    0.05    0.10
 -20   2 -10    0.10    0.10
 -22  -2 -10    6.00    0.53
  22  -2  10    6.35    0.44
  22   2  10    6.78    0.38
 -22   2 -10    5.97    0.42
  24  -2  10    0.16    0.20
  24   2  10    0.05    0.13
 -24   2 -10    0.22    0.13
  31  -3 -10    6.68    0.34
 -31  -3  10    6.16    0.42
 -29  -3  10   36.88    1.48
  29  -3 -10   37.87    1.27
  29  -3 -10   38.87    1.50
 -29  -3  10   38.67    1.29
  29   3 -10   39.24    1.48
 -29   3  10   41.67    1.80
  27  -3 -10   11.64    0.57
  27  -3 -10   11.92    0.46
 -27  -3  10   12.02    0.48
 -27  -3  10   10.65    0.54
  27   3 -10   11.49    0.55
 -27   3  10   11.80    0.65
 -25  -3  10    3.31    0.26
  25  -3 -10    3.26    0.21
 -25  -3  10    3.77    0.23
  25  -3 -10    3.25    0.29
 -25   3  10    3.58    0.30
  25   3 -10    3.26    0.28
  23  -3 -10    2.16    0.22
 -23  -3  10    2.42    0.19
 -23  -3  10    2.12    0.21
  23  -3 -10    2.34    0.18
 -23   3  10    2.25    0.26
  23   3 -10    2.78    0.25
 -21  -3  10   16.55    0.58
 -21  -3  10   15.07    0.67
  21  -3 -10   15.71    0.68
  21  -3 -10   16.56    0.57
 -21   3  10   16.10    0.82
  21   3 -10   16.32    0.70
  19  -3 -10    8.04    0.32
  19  -3 -10    7.59    0.39
 -19  -3  10    7.43    0.33
 -19  -3  10    7.49    0.38
  19   3 -10    8.16    0.42
 -19   3  10    7.53    0.47
 -17  -3  10   36.13    1.35
  17  -3 -10   37.17    1.36
  17  -3 -10   37.22    1.18
 -17  -3  10   37.28    1.18
 -17   3  10   35.54    1.70
 -17   3  10   37.18    1.31
  17   3 -10   37.65    1.41
  15  -3 -10    4.13    0.25
 -15  -3  10    4.01    0.24
  15  -3 -10    3.85    0.20
 -15  -3  10    3.86    0.21
  15   3 -10    3.73    0.29
  15   3 -10    3.93    0.24
 -15   3  10    3.40    0.30
 -15   3  10    3.97    0.21
  13  -3 -10    2.69    0.17
 -13  -3  10    2.46    0.16
 -13  -3  10    2.63    0.18
  13  -3 -10    2.40    0.19
  13   3 -10    2.26    0.19
  13   3 -10    2.36    0.23
 -13   3  10    2.62    0.17
 -13   3  10    2.21    0.25
 -11  -3  10    1.31    0.14
  11  -3 -10    1.13    0.11
  11  -3 -10    1.16    0.14
 -11  -3  10    1.26    0.12
  11   3 -10    1.30    0.14
  11   3 -10    1.08    0.17
 -11   3  10    1.35    0.13
  -9  -3  10    5.34    0.34
  -9  -3  10    5.23    0.26
   9  -3 -10    4.79    0.27
   9  -3 -10    5.34    0.42
   9  -3 -10    5.35    0.24
  -9  -3  10    5.52    0.24
   9   3 -10    5.38    0.28
  -9   3  10    5.11    0.26
  -7  -3  10  209.53    7.15
  -7  -3  10  206.08    6.12
   7  -3 -10  207.30    6.95
   7  -3 -10  200.22    6.12
  -7  -3  10  204.23    6.96
  -7   3  10  199.62    6.95
   7   3 -10  200.49    6.94
   5  -3 -10  289.24    9.62
  -5  -3  10  287.58    9.64
   5  -3 -10  281.81    8.48
  -5  -3  10  280.32    8.47
   5  -3 -10  282.09   12.12
  -5  -3  10  286.89    9.87
   5   3 -10  282.35    9.63
  -5   3  10  277.61    9.64
  -3  -3  10   82.73    2.77
   3  -3 -10   78.05    3.55
  -3  -3  10   78.01    2.43
  -3  -3  10   82.48    2.90
   3  -3 -10   77.18    2.44
   3  -3 -10   82.45    2.77
   3   3 -10   78.78    2.78
  -3   3  10   80.46    2.78
  -1  -3  10    0.52    0.08
  -1  -3  10    0.67    0.08
   1  -3 -10    0.46    0.17
  -1  -3  10    0.48    0.14
   1  -3 -10    0.36    0.07
   1  -3 -10    0.51    0.08
  -1   3  10    0.41    0.09
   1   3 -10    0.67    0.11
  -1  -3 -10    8.85    0.57
   1  -3  10    8.64    0.33
  -1  -3 -10    8.82    0.34
   1  -3  10    8.72    0.46
  -1  -3 -10    9.58    0.37
   1   3  10    9.22    0.40
  -1   3 -10    8.70    0.40
  -3  -3 -10    9.81    0.63
   3  -3  10   10.20    0.37
  -3  -3 -10   10.06    0.38
   3  -3  10   11.41    0.41
   3  -3  10   10.17    0.50
  -3   3 -10   10.06    0.45
   3   3  10   10.74    0.45
   5  -3  10   26.78    0.90
  -5  -3 -10   26.25    1.39
   5  -3  10   28.08    1.13
  -5  -3 -10   27.73    0.91
  -5   3 -10   27.11    1.05
   5   3  10   30.35    1.01
  -5   3 -10   30.27    1.24
   5   3  10   28.61    1.06
   7  -3  10   21.10    0.92
  -7  -3 -10   21.06    1.15
   7  -3  10   21.25    0.73
  -7  -3 -10   22.01    0.74
  -7   3 -10   21.57    0.86
  -7   3 -10   24.04    1.00
   7   3  10   23.30    0.87
   7   3  10   23.79    0.82
  -9  -3 -10   16.33    0.97
   9  -3  10   17.79    0.62
   9  -3  10   18.68    0.80
  -9  -3 -10   17.72    0.63
   9   3  10   17.85    0.72
  -9   3 -10   18.05    0.73
  -9   3 -10   19.31    0.83
   9   3  10   18.47    0.68
 -11  -3 -10    0.56    0.10
  11  -3  10    0.41    0.16
 -11  -3 -10    0.87    0.24
  11  -3  10    0.49    0.08
  11   3  10    0.27    0.11
 -11   3 -10    0.43    0.12
 -11   3 -10    0.48    0.09
  11   3  10    0.44    0.09
 -13  -3 -10   14.37    0.53
  13  -3  10   14.12    0.68
 -13  -3 -10   13.17    0.83
  13  -3  10   13.39    0.51
 -13   3 -10   13.61    0.61
 -13   3 -10   14.53    0.68
  13   3  10   14.75    0.56
  13   3  10   13.89    0.60
 -15  -3 -10    2.97    0.39
  15  -3  10    2.41    0.28
 -15  -3 -10    3.01    0.21
  15  -3  10    2.86    0.20
  15   3  10    2.90    0.24
 -15   3 -10    2.93    0.23
 -15   3 -10    3.02    0.26
  15   3  10    2.92    0.22
  17  -3  10    5.86    0.43
 -17  -3 -10    7.23    0.34
  17  -3  10    6.48    0.31
 -17  -3 -10    5.44    0.52
 -17   3 -10    6.29    0.38
  17   3  10    6.28    0.36
 -17   3 -10    6.23    0.37
  17   3  10    6.13    0.33
 -19  -3 -10    4.46    0.28
 -19  -3 -10    3.88    0.46
  19  -3  10    4.68    0.27
  19  -3  10    4.32    0.38
  19   3  10    4.39    0.29
 -19   3 -10    4.84    0.33
 -19   3 -10    4.03    0.31
  19   3  10    4.53    0.30
  21  -3  10    0.27    0.10
  21  -3  10    0.34    0.18
 -21  -3 -10    0.28    0.23
  21   3  10    0.14    0.12
 -21   3 -10    0.37    0.13
 -21   3 -10    0.30    0.14
  23  -3  10    0.31    0.11
 -23   3 -10    0.09    0.11
 -23   3 -10   -0.01    0.12
  26  -4 -10    0.21    0.09
 -26  -4  10    0.25    0.10
  26  -4 -10    0.08    0.14
 -26  -4  10    0.12    0.13
 -26   4  10    0.22    0.14
  26   4 -10    0.14    0.16
 -24  -4  10    9.71    0.42
 -24  -4  10    9.59    0.51
  24  -4 -10    9.98    0.53
  24  -4 -10    9.43    0.40
 -24   4  10   10.41    0.61
  24   4 -10   10.48    0.53
 -22  -4  10    3.12    0.23
 -22  -4  10    3.28    0.28
  22  -4 -10    2.87    0.20
  22  -4 -10    3.30    0.29
 -22   4  10    3.43    0.33
  22   4 -10    3.41    0.31
  20  -4 -10    6.56    0.40
  20  -4 -10    7.07    0.31
 -20  -4  10    6.84    0.32
 -20  -4  10    6.91    0.39
 -20   4  10    7.05    0.48
  20   4 -10    6.62    0.41
  18  -4 -10    0.93    0.16
  18  -4 -10    0.77    0.11
 -18  -4  10    0.70    0.11
 -18  -4  10    0.77    0.15
  18   4 -10    0.77    0.18
 -18   4  10    0.85    0.18
 -16  -4  10    3.41    0.19
 -16  -4  10    3.12    0.24
  16  -4 -10    3.11    0.19
  16  -4 -10    3.06    0.25
  16   4 -10    2.91    0.28
 -16   4  10    2.61    0.30
  14  -4 -10    1.37    0.12
 -14  -4  10    1.26    0.16
 -14  -4  10    1.13    0.12
  14  -4 -10    1.30    0.17
 -14   4  10    1.11    0.13
 -14   4  10    0.90    0.19
  14   4 -10    1.28    0.21
  12  -4 -10    0.04    0.07
 -12  -4  10    0.13    0.09
 -12  -4  10    0.01    0.06
  12  -4 -10    0.13    0.09
 -12   4  10    0.08    0.08
  12   4 -10    0.16    0.14
 -12   4  10    0.10    0.13
  10  -4 -10    6.35    0.33
 -10  -4  10    6.14    0.32
  10  -4 -10    6.65    0.51
  10  -4 -10    6.17    0.27
 -10  -4  10    6.00    0.27
 -10   4  10    6.34    0.31
  10   4 -10    5.96    0.32
  10   4 -10    5.28    0.37
  -8  -4  10    2.69    0.17
   8  -4 -10    2.80    0.21
   8  -4 -10    2.87    0.35
  -8  -4  10    3.07    0.21
   8  -4 -10    2.86    0.18
  -8   4  10    2.71    0.20
   8   4 -10    2.58    0.21
  -6  -4  10   20.57    0.80
  -6  -4  10   21.24    0.89
   6  -4 -10   20.95    1.10
  -6  -4  10   20.56    0.68
   6  -4 -10   20.52    0.79
   6  -4 -10   20.24    0.69
   6   4 -10   19.96    0.79
  -6   4  10   19.83    0.79
   4  -4 -10   14.88    0.58
  -4  -4  10   14.55    0.68
   4  -4 -10   15.20    0.86
  -4  -4  10   14.04    0.50
   4  -4 -10   14.32    0.51
  -4  -4  10   14.80    0.59
   4   4 -10   14.52    0.60
  -4   4  10   13.55    0.59
  -2  -4  10    0.96    0.10
  -2  -4  10    1.11    0.19
   2  -4 -10    0.58    0.21
   2  -4 -10    0.91    0.12
   2  -4 -10    0.72    0.10
  -2  -4  10    1.11    0.13
  -2   4  10    0.98    0.14
   2   4 -10    0.73    0.13
   0  -4  10   -0.15    0.11
   0  -4 -10    0.03    0.06
   0  -4  10    0.14    0.06
   0  -4  10    0.05    0.07
   0  -4 -10   -0.07    0.16
   0   4 -10    0.02    0.09
   0   4  10   -0.10    0.08
  -2  -4 -10   12.79    0.46
   2  -4  10   12.87    0.45
  -2  -4 -10   12.39    0.78
   2  -4  10   13.23    0.63
   2   4  10   13.00    0.55
  -2   4 -10   12.59    0.55
  -4  -4 -10    4.48    0.45
   4  -4  10    4.74    0.21
   4  -4  10    4.77    0.36
  -4  -4 -10    4.74    0.23
   4   4  10    4.94    0.29
  -4   4 -10    5.00    0.30
  -6  -4 -10    5.80    0.52
  -6  -4 -10    5.81    0.27
   6  -4  10    6.46    0.41
   6  -4  10    6.10    0.26
   6   4  10    6.22    0.34
  -6   4 -10    6.11    0.34
   8  -4  10    7.93    0.31
  -8  -4 -10    7.63    0.32
  -8  -4 -10    7.54    0.60
   8  -4  10    7.34    0.46
   8   4  10    7.81    0.40
  -8   4 -10    7.60    0.41
 -10  -4 -10    7.26    0.31
 -10  -4 -10    6.41    0.56
  10  -4  10    7.15    0.30
  10  -4  10    6.56    0.45
 -10   4 -10    6.96    0.39
  10   4  10    6.20    0.37
 -12  -4 -10   14.60    0.94
  12  -4  10   15.12    0.55
 -12  -4 -10   15.59    0.57
  12  -4  10   14.83    0.75
  12   4  10   16.18    0.68
 -12   4 -10   15.16    0.67
  14  -4  10    0.01    0.07
  14  -4  10    0.15    0.17
 -14  -4 -10   -0.18    0.19
 -14  -4 -10   -0.02    0.08
 -14   4 -10    0.00    0.12
  14   4  10    0.10    0.12
 -16  -4 -10    1.39    0.16
  16  -4  10    1.74    0.28
 -16  -4 -10    1.49    0.33
  16  -4  10    1.41    0.15
  16   4  10    1.37    0.20
 -16   4 -10    1.61    0.22
 -18  -4 -10    4.07    0.27
 -18  -4 -10    3.42    0.47
  18  -4  10    3.54    0.24
  18  -4  10    3.32    0.37
  18   4  10    3.45    0.30
 -18   4 -10    3.49    0.32
 -19  -5  10    9.67    0.50
 -19  -5  10    9.13    0.38
  19  -5 -10    9.45    0.38
  19  -5 -10    8.88    0.49
  19   5 -10    9.17    0.53
 -19   5  10    8.36    0.59
  17  -5 -10    0.94    0.12
 -17  -5  10    0.78    0.11
 -17  -5  10    1.03    0.18
  17  -5 -10    1.08    0.19
  17   5 -10    1.17    0.23
 -17   5  10    0.86    0.22
 -15  -5  10    0.10    0.07
 -15  -5  10    0.19    0.12
  15  -5 -10    0.08    0.12
  15  -5 -10    0.14    0.08
  15   5 -10    0.04    0.15
 -15   5  10    0.15    0.16
  13  -5 -10    1.09    0.17
 -13  -5  10    1.29    0.18
 -13  -5  10    0.98    0.12
  13  -5 -10    0.90    0.12
  13   5 -10    0.93    0.22
 -13   5  10    0.90    0.22
 -11  -5  10   13.29    0.47
  11  -5 -10   12.59    0.47
 -11  -5  10   13.36    0.59
  11  -5 -10   13.58    0.58
 -11   5  10   10.29    0.72
  11   5 -10   12.44    0.64
   9  -5 -10    0.97    0.12
  -9  -5  10    1.01    0.11
   9  -5 -10    0.84    0.27
   9  -5 -10    0.79    0.14
  -9  -5  10    0.99    0.17
  -9   5  10    0.77    0.14
   9   5 -10    0.87    0.21
   7  -5 -10    0.42    0.12
   7  -5 -10    0.40    0.22
  -7  -5  10    0.41    0.12
   7  -5 -10    0.20    0.09
  -7  -5  10    0.33    0.09
   7   5 -10    0.34    0.13
  -7   5  10    0.19    0.11
   7   5 -10    0.36    0.17
   5  -5 -10    9.22    0.69
  -5  -5  10    9.92    0.46
  -5  -5  10   10.10    0.56
  -5  -5  10    9.61    0.37
   5  -5 -10    9.52    0.38
  -5   5  10    9.35    0.45
   5   5 -10    8.60    0.45
  -3  -5  10    4.85    0.39
   3  -5 -10    4.61    0.24
   3  -5 -10    4.85    0.49
  -3  -5  10    4.66    0.22
   3   5 -10    4.21    0.29
  -3   5  10    4.11    0.30
  -1  -5  10    0.90    0.10
   1  -5 -10    0.80    0.26
  -1  -5  10    1.17    0.23
   1  -5 -10    0.97    0.11
   1   5 -10    0.94    0.16
  -1   5  10    0.81    0.15
   1  -5  10    1.12    0.21
  -1  -5 -10    0.98    0.29
   1  -5  10    1.00    0.10
  -1  -5 -10    1.08    0.12
   1   5  10    1.08    0.17
  -1   5 -10    1.44    0.19
  -3  -5 -10    1.70    0.34
   3  -5  10    1.11    0.23
   3  -5  10    1.36    0.12
  -3  -5 -10    1.24    0.12
  -3   5 -10    1.29    0.18
   3   5  10    1.51    0.19
   5  -5  10    6.38    0.27
  -5  -5 -10    6.30    0.29
   5  -5  10    6.44    0.45
  -5  -5 -10    5.90    0.59
   5   5  10    6.07    0.37
  -5   5 -10    6.12    0.38
   7  -5  10    0.10    0.07
   7  -5  10   -0.04    0.17
  -7  -5 -10   -0.06    0.21
  -7  -5 -10    0.09    0.08
  -7   5 -10    0.10    0.13
   7   5  10    0.07    0.13
  -9  -5 -10    6.59    0.31
   9  -5  10    6.38    0.49
  -9  -5 -10    6.89    0.62
   9  -5  10    6.16    0.29
   9   5  10    6.60    0.41
  -9   5 -10    6.58    0.41
  11  -5  10   18.29    0.90
  11  -5  10   17.53    0.64
 -11  -5 -10   18.97    0.67
 -11  -5 -10   17.75    1.12
  11   5  10   19.07    0.81
 -11   5 -10   18.97    0.82
 -13  -5 -10   10.92    0.90
  13  -5  10   11.15    0.66
 -12  -6  10    0.59    0.17
  12  -6 -10    0.74    0.16
 -10  -6  10    4.54    0.35
  -8  -6  10    0.94    0.11
  -8  -6  10    1.18    0.20
   8  -6 -10    1.57    0.15
   8   6 -10    1.15    0.25
   6  -6 -10    0.95    0.33
  -6  -6  10    1.05    0.11
   6  -6 -10    0.87    0.13
  -6   6  10    0.85    0.17
   6   6 -10    0.72    0.22
   4  -6 -10    8.60    0.36
   4  -6 -10    9.38    0.73
  -4  -6  10    8.36    0.34
  -4   6  10    7.43    0.44
   4   6 -10    7.17    0.51
   2  -6 -10   13.23    0.90
  -2  -6  10   13.01    0.70
   2  -6 -10   13.05    0.49
  -2  -6  10   12.40    0.46
  -2   6  10   11.83    0.59
   0  -6 -10    0.70    0.30
   0  -6  10    0.88    0.23
   0  -6  10    0.76    0.11
   0   6  10    0.83    0.18
   0   6 -10    0.69    0.17
   2  -6  10    0.99    0.25
   2  -6  10    0.80    0.11
  -2   6 -10    0.74    0.18
 -32   0  11   -0.05    0.10
  30   0 -11    0.07    0.10
 -30   0  11    0.08    0.10
  26   0 -11   -0.11    0.07
 -26   0  11   -0.07    0.07
  26   0 -11   -0.07    0.08
 -26   0  11   -0.09    0.06
 -24   0  11    0.13    0.07
  24   0 -11    0.15    0.08
  24   0 -11    0.04    0.09
  20   0 -11   -0.03    0.06
 -20   0  11    0.00    0.05
 -20   0  11    0.01    0.05
  20   0 -11   -0.07    0.07
  18   0 -11   -0.03    0.05
 -18   0  11    0.00    0.05
  18   0 -11    0.00    0.05
 -18   0  11    0.00    0.05
 -18   0  11    0.03    0.04
  18   0 -11   -0.04    0.07
 -16   0  11   -0.03    0.04
  16   0 -11    0.14    0.07
  16   0 -11    0.03    0.05
 -16   0  11    0.04    0.05
  16   0 -11   -0.05    0.04
 -16   0  11    0.02    0.04
 -14   0  11   -0.02    0.04
  14   0 -11   -0.01    0.02
  14   0 -11   -0.02    0.04
  14   0 -11    0.05    0.07
 -14   0  11   -0.01    0.01
 -14   0  11    0.04    0.04
  12   0 -11    0.01    0.07
 -12   0  11   -0.05    0.04
  12   0 -11   -0.08    0.04
 -12   0  11   -0.03    0.04
 -12   0  11   -0.07    0.05
  12   0 -11   -0.05    0.03
  10   0 -11   -0.03    0.05
  10   0 -11   -0.02    0.06
 -10   0  11   -0.02    0.05
  10   0 -11    0.00    0.04
 -10   0  11   -0.03    0.03
 -10   0  11    0.02    0.04
  -8   0  11   -0.07    0.04
   8   0 -11   -0.02    0.06
   8   0 -11    0.03    0.06
  -8   0  11    0.00    0.05
  -8   0  11   -0.02    0.04
   8   0 -11   -0.03    0.04
   6   0 -11   -0.23    0.04
  -6   0  11   -0.20    0.03
  -6   0  11   -0.23    0.04
   6   0 -11   -0.10    0.06
  -6   0  11   -0.20    0.05
   6   0 -11   -0.20    0.06
   4   0 -11   -0.04    0.04
   4   0 -11   -0.03    0.06
   4   0 -11   -0.01    0.06
  -4   0  11   -0.02    0.03
  -4   0  11    0.01    0.05
  -4   0  11    0.05    0.05
  -2   0  11    0.01    0.05
   2   0 -11    0.19    0.07
   2   0 -11   -0.02    0.04
  -2   0  11    0.05    0.05
   2   0 -11    0.03    0.06
  -2   0  11    0.05    0.04
   0   0 -11    0.22    0.07
   0   0 -11    0.20    0.08
   0   0  11    0.29    0.07
   0   0  11    0.17    0.06
   0   0 -11    0.22    0.06
  -2   0 -11    0.08    0.06
   2   0  11    0.04    0.04
   2   0  11   -0.05    0.04
  -2   0 -11   -0.06    0.04
   2   0  11   -0.01    0.06
  -2   0 -11    0.04    0.07
   4   0  11   -0.05    0.06
  -4   0 -11   -0.02    0.07
   4   0  11   -0.02    0.04
  -4   0 -11   -0.02    0.05
   4   0  11   -0.06    0.04
  -4   0 -11   -0.08    0.04
  -6   0 -11   -0.06    0.05
   6   0  11    0.00    0.04
  -6   0 -11   -0.01    0.05
  -6   0 -11   -0.07    0.07
   6   0  11    0.04    0.07
   6   0  11    0.01    0.05
   8   0  11   -0.03    0.08
  -8   0 -11    0.04    0.06
  -8   0 -11    0.02    0.05
  -8   0 -11   -0.07    0.08
   8   0  11    0.01    0.05
   8   0  11    0.02    0.06
  10   0  11    0.08    0.05
 -10   0 -11   -0.03    0.09
 -10   0 -11    0.02    0.06
  10   0  11   -0.14    0.08
  10   0  11   -0.08    0.05
  12   0  11   -0.05    0.05
 -12   0 -11   -0.01    0.06
  12   0  11   -0.01    0.09
  12   0  11   -0.12    0.05
 -12   0 -11   -0.03    0.09
 -14   0 -11   -0.07    0.05
  14   0  11    0.02    0.10
 -14   0 -11    0.00    0.10
 -16   0 -11    0.07    0.11
  16   0  11   -0.10    0.08
  18   0  11   -0.02    0.10
 -18   0 -11   -0.14    0.10
 -20   0 -11    0.04    0.12
  20   0  11    0.16    0.13
 -22   0 -11    0.68    0.18
  22   0  11    0.67    0.17
 -24   0 -11   -0.02    0.15
  24   0  11    0.05    0.15
 -33   1  11   14.34    0.75
  33   1 -11   14.24    0.62
  31  -1 -11    4.95    0.33
 -31   1  11    5.33    0.35
  31   1 -11    4.87    0.31
  29  -1 -11    4.28    0.29
 -29  -1  11    3.76    0.26
 -29   1  11    4.21    0.29
  29   1 -11    4.18    0.27
 -27  -1  11    0.87    0.13
  27  -1 -11    0.83    0.14
 -27   1  11    1.08    0.15
  27   1 -11    0.75    0.13
 -25  -1  11    3.26    0.23
  25  -1 -11    3.44    0.26
 -25   1  11    3.74    0.26
  25   1 -11    3.86    0.24
 -23  -1  11    3.54    0.24
 -23  -1  11    3.27    0.21
  23  -1 -11    3.34    0.24
 -23  -1  11    3.65    0.21
  23  -1 -11    3.38    0.20
  23   1 -11    3.67    0.23
 -23   1  11    3.29    0.19
 -23   1  11    3.17    0.23
  23   1 -11    3.59    0.23
  21  -1 -11   62.43    1.93
  21  -1 -11   60.15    2.19
 -21  -1  11   59.51    2.18
 -21  -1  11   60.61    1.93
  21  -1 -11   65.21    2.19
  21   1 -11   62.82    2.18
  21   1 -11   61.87    2.21
 -21   1  11   62.80    2.16
 -21   1  11   62.55    2.70
  19  -1 -11   20.98    0.71
 -19  -1  11   20.83    0.79
  19  -1 -11   19.24    0.80
  19  -1 -11   21.36    0.76
 -19  -1  11   21.38    0.71
 -19  -1  11   21.81    0.94
  19   1 -11   20.72    0.79
  19   1 -11   20.55    0.81
 -19   1  11   21.50    0.97
 -19   1  11   21.73    0.78
  17  -1 -11    6.30    0.27
 -17  -1  11    6.46    0.28
 -17  -1  11    6.95    0.32
  17  -1 -11    6.18    0.31
  17  -1 -11    6.73    0.26
 -17  -1  11    6.01    0.29
 -17   1  11    6.36    0.35
  17   1 -11    6.27    0.31
  17   1 -11    6.51    0.31
 -17   1  11    6.22    0.28
  15  -1 -11   10.74    0.39
  15  -1 -11   10.25    0.45
  15  -1 -11   10.91    0.39
 -15  -1  11   10.76    0.40
 -15  -1  11   11.26    0.49
 -15  -1  11   10.93    0.43
 -15   1  11   10.96    0.42
  15   1 -11   10.24    0.45
  15   1 -11   10.57    0.44
 -15   1  11   10.59    0.53
  13  -1 -11   11.94    0.49
  13  -1 -11   12.85    0.44
  13  -1 -11   12.10    0.44
 -13  -1  11   12.50    0.48
 -13  -1  11   13.18    0.55
 -13  -1  11   12.62    0.44
 -13   1  11   12.25    0.47
  13   1 -11   12.50    0.50
  13   1 -11   11.94    0.51
 -13   1  11   11.42    0.60
 -13   1  11   12.02    0.43
  11  -1 -11    2.43    0.16
 -11  -1  11    2.49    0.14
 -11  -1  11    2.54    0.12
 -11  -1  11    2.40    0.15
  11  -1 -11    2.37    0.15
  11  -1 -11    2.44    0.10
  11   1 -11    2.13    0.12
 -11   1  11    2.41    0.14
  11   1 -11    2.65    0.18
  11   1 -11    2.41    0.18
 -11   1  11    2.35    0.13
 -11   1  11    2.19    0.18
   9  -1 -11   27.97    0.94
   9  -1 -11   26.20    0.87
  -9  -1  11   28.28    1.02
  -9  -1  11   26.39    0.96
  -9  -1  11   27.21    0.88
   9  -1 -11   25.83    0.98
   9  -1 -11   27.26    1.25
  -9   1  11   27.00    0.86
   9   1 -11   25.99    0.85
  -9   1  11   27.98    0.97
   9   1 -11   27.92    0.99
  -7  -1  11   59.90    2.13
   7  -1 -11   62.42    1.90
   7  -1 -11   62.71    2.70
  -7  -1  11   63.23    1.90
  -7  -1  11   62.23    2.20
   7  -1 -11   59.02    2.14
   7  -1 -11   62.47    2.14
  -7   1  11   61.69    2.14
   7   1 -11   61.79    1.88
   7   1 -11   62.28    2.15
  -5  -1  11   -0.02    0.05
  -5  -1  11   -0.01    0.03
  -5  -1  11    0.06    0.07
   5  -1 -11    0.07    0.08
   5  -1 -11    0.01    0.05
   5  -1 -11    0.04    0.05
  -5   1  11    0.03    0.03
  -5   1  11    0.04    0.04
   5   1 -11   -0.02    0.03
   5   1 -11    0.00    0.07
  -5   1  11   -0.04    0.04
   3  -1 -11   80.62    2.82
  -3  -1  11   83.71    2.90
   3  -1 -11   79.11    3.55
  -3  -1  11   80.38    2.81
  -3  -1  11   80.56    2.50
   3  -1 -11   84.18    2.50
  -3   1  11   88.08    2.83
   3   1 -11   79.89    3.48
   3   1 -11   82.78    2.48
   3   1 -11   83.71    2.83
  -3   1  11   81.38    2.85
  -3   1  11   79.43    2.49
  -1  -1  11   45.92    1.68
   1  -1 -11   44.17    2.06
   1  -1 -11   46.14    1.44
  -1  -1  11   46.76    1.44
  -1  -1  11   46.26    1.60
   1  -1 -11   46.82    1.62
  -1   1  11   46.44    1.44
  -1   1  11   48.36    1.62
   1   1 -11   45.72    2.00
   1   1 -11   47.09    1.63
   1   1 -11   46.71    1.43
  -1   1  11   46.23    1.63
  -1  -1 -11   -0.02    0.08
  -1  -1 -11   -0.06    0.05
   1  -1  11   -0.08    0.04
  -1  -1 -11   -0.05    0.04
   1  -1  11   -0.04    0.03
   1  -1  11    0.00    0.07
   1   1  11   -0.04    0.05
   1   1  11    0.03    0.05
  -1   1 -11    0.00    0.04
  -1   1 -11    0.01    0.05
  -1   1 -11   -0.02    0.05
   1   1  11   -0.02    0.05
  -3  -1 -11    3.10    0.26
  -3  -1 -11    3.18    0.17
   3  -1  11    3.34    0.22
  -3  -1 -11    3.43    0.18
   3  -1  11    3.47    0.15
   3  -1  11    3.27    0.17
  -3   1 -11    3.44    0.19
  -3   1 -11    3.52    0.21
   3   1  11    3.29    0.17
   3   1  11    3.34    0.18
  -3   1 -11    3.44    0.18
   3   1  11    3.66    0.18
  -5  -1 -11    8.60    0.51
   5  -1  11    8.92    0.34
   5  -1  11    9.12    0.34
   5  -1  11    9.33    0.42
  -5  -1 -11    8.89    0.34
   5   1  11    9.36    0.35
  -5   1 -11    9.10    0.38
  -5   1 -11    8.93    0.45
   5   1  11    8.80    0.37
   5   1  11    8.81    0.36
  -7  -1 -11   18.59    0.66
   7  -1  11   17.88    0.73
  -7  -1 -11   18.00    0.61
   7  -1  11   18.21    0.64
   7  -1  11   17.86    0.61
  -7  -1 -11   17.54    0.90
  -7   1 -11   17.78    0.68
   7   1  11   17.69    0.67
   7   1  11   18.56    0.69
  -7   1 -11   17.90    0.83
  -9  -1 -11    0.56    0.08
   9  -1  11    0.40    0.08
  -9  -1 -11    0.52    0.08
   9  -1  11    0.59    0.13
  -9  -1 -11    0.39    0.14
   9   1  11    0.58    0.09
  -9   1 -11    0.59    0.10
  -9   1 -11    0.50    0.10
   9   1  11    0.67    0.10
  11  -1  11   16.26    0.57
 -11  -1 -11   16.02    0.57
 -11  -1 -11   15.80    0.83
  11  -1  11   16.17    0.68
 -11   1 -11   15.68    0.62
 -11   1 -11   15.57    0.77
  11   1  11   15.93    0.61
  11   1  11   15.55    0.63
 -13  -1 -11    5.93    0.43
  13  -1  11    6.07    0.35
  13  -1  11    6.82    0.29
 -13  -1 -11    6.44    0.29
 -13   1 -11    6.31    0.30
  13   1  11    5.61    0.30
 -13   1 -11    6.01    0.37
  13   1  11    5.93    0.28
  15  -1  11    6.34    0.29
  15  -1  11    5.72    0.34
 -15  -1 -11    5.88    0.43
 -15   1 -11    5.87    0.29
  15   1  11    5.70    0.28
 -15   1 -11    5.82    0.37
  15   1  11    5.63    0.31
 -17  -1 -11    8.59    0.56
  17  -1  11    8.33    0.45
 -17   1 -11    8.44    0.39
 -17   1 -11    8.89    0.50
  17   1  11    8.49    0.42
 -19  -1 -11    5.22    0.44
  19  -1  11    4.76    0.36
 -19   1 -11    5.46    0.38
  19   1  11    5.68    0.33
  21  -1  11    0.07    0.14
 -21  -1 -11    0.01    0.16
  21   1  11    0.04    0.12
 -21   1 -11    0.04    0.12
  23  -1  11    0.22    0.17
 -23  -1 -11    0.22    0.19
  23   1  11    0.51    0.16
 -23   1 -11    0.28    0.16
 -32  -2  11    2.58    0.25
  32  -2 -11    2.16    0.25
 -32   2  11    2.62    0.26
  32   2 -11    1.98    0.23
  30  -2 -11    1.80    0.22
 -30  -2  11    1.24    0.18
 -30   2  11    1.98    0.23
  30   2 -11    1.43    0.19
  28  -2 -11   11.46    0.56
  28  -2 -11   11.88    0.48
 -28  -2  11   11.76    0.55
  28   2 -11   12.17    0.54
 -28   2  11   12.41    0.64
 -26  -2  11    1.31    0.15
 -26  -2  11    1.32    0.17
  26  -2 -11    1.61    0.20
  26  -2 -11    1.17    0.13
 -26   2  11    1.16    0.17
  26   2 -11    1.48    0.18
  24  -2 -11   11.22    0.43
  24  -2 -11   11.85    0.53
 -24  -2  11   11.79    0.45
 -24  -2  11   10.42    0.49
 -24   2  11   11.27    0.59
  24   2 -11   10.70    0.51
  22  -2 -11    0.06    0.10
  22  -2 -11    0.06    0.07
 -22  -2  11   -0.01    0.07
 -22  -2  11    0.05    0.07
  22   2 -11   -0.01    0.10
 -22   2  11    0.01    0.08
 -20  -2  11    2.40    0.19
  20  -2 -11    2.62    0.22
  20  -2 -11    2.81    0.17
 -20  -2  11    2.60    0.18
  20   2 -11    2.68    0.19
 -20   2  11    2.58    0.23
  20   2 -11    2.50    0.22
 -20   2  11    2.64    0.16
 -18  -2  11    1.55    0.15
  18  -2 -11    1.24    0.12
 -18  -2  11    1.33    0.13
  18  -2 -11    1.25    0.15
  18   2 -11    1.61    0.15
 -18   2  11    1.36    0.17
 -18   2  11    1.48    0.12
  18   2 -11    1.58    0.18
  16  -2 -11    9.24    0.35
 -16  -2  11    8.99    0.39
 -16  -2  11    9.25    0.36
  16  -2 -11    8.61    0.40
  16   2 -11    9.22    0.39
  16   2 -11    8.94    0.43
 -16   2  11    8.98    0.37
 -16   2  11    8.40    0.49
  14  -2 -11    0.16    0.08
 -14  -2  11    0.15    0.07
 -14  -2  11    0.19    0.07
  14  -2 -11    0.26    0.07
 -14   2  11    0.17    0.10
  14   2 -11    0.10    0.10
  14   2 -11    0.24    0.10
 -14   2  11    0.13    0.06
 -12  -2  11   21.39    0.78
  12  -2 -11   22.18    0.70
  12  -2 -11   21.22    0.79
  12   2 -11   19.98    0.83
 -12   2  11   20.96    0.77
 -12   2  11   17.81    0.97
  12   2 -11   22.30    0.79
  10  -2 -11    5.90    0.29
 -10  -2  11    6.68    0.27
  10  -2 -11    6.02    0.41
 -10  -2  11    6.26    0.28
  10  -2 -11    5.92    0.26
  10   2 -11    6.20    0.30
 -10   2  11    6.23    0.28
  -8  -2  11   17.47    0.59
  -8  -2  11   17.92    0.72
   8  -2 -11   17.55    0.59
  -8  -2  11   17.34    0.65
   8  -2 -11   17.54    0.66
   8  -2 -11   16.98    0.88
  -8   2  11   17.24    0.65
   8   2 -11   17.20    0.66
   6  -2 -11   35.47    1.14
   6  -2 -11   36.24    1.29
  -6  -2  11   36.38    1.28
  -6  -2  11   36.13    1.35
   6  -2 -11   36.46    1.67
  -6  -2  11   35.80    1.14
   6   2 -11   36.54    1.29
  -6   2  11   35.56    1.28
  -4  -2  11    0.08    0.05
  -4  -2  11    0.05    0.08
[truncated: 246,689 more chars]
