# Supplementary material for: Crystal structure of 3-(2,5-di­meth­oxy­phen­yl)propionic acid
Source: Acta Crystallogr E Crystallogr Commun. 2015 Apr 25;71(Pt 5):o337–8. doi: 10.1107/S2056989015007641 (PMC4420092; doi:10.1107/S2056989015007641)
Supplement: Supplementary file 2 [file e-71-0o337-Isup2.hkl]

#
# h,k,l, Fc-squared, Fo-squared, sigma(Fo-squared), status flag
#
data_I
_shelx_title ' work in C2/c'
_shelx_refln_list_code          4
_shelx_F_calc_maximum      178.41
_exptl_crystal_F_000       896.00
_reflns_d_resolution_high  0.6842

loop_
 _space_group_symop_operation_xyz
 'x, y, z'
 '-x, y, -z+1/2'
 'x+1/2, y+1/2, z'
 '-x+1/2, y+1/2, -z+1/2'
 '-x, -y, -z'
 'x, -y, z-1/2'
 '-x+1/2, -y+1/2, -z'
 'x+1/2, -y+1/2, z-1/2'

_cell_length_a    24.3212
_cell_length_b     4.6512
_cell_length_c    19.7411
_cell_angle_alpha  90.000
_cell_angle_beta  109.178
_cell_angle_gamma  90.000

_shelx_F_squared_multiplier     1.000

loop_
 _refln_index_h
 _refln_index_k
 _refln_index_l
 _refln_F_squared_calc
 _refln_F_squared_meas
 _refln_F_squared_sigma
 _refln_observed_status
   2   0   0        202.69        199.27         2.84 o
   4   0   0       2384.78       2263.36        31.50 o
   6   0   0       1137.86       1142.02        17.18 o
   8   0   0       3523.23       3593.67        49.61 o
  10   0   0      24090.54      25147.17       472.65 o
  12   0   0        244.80        394.53         6.63 o
  14   0   0        982.83       1030.71        14.63 o
  16   0   0         43.32         79.74         1.82 o
  18   0   0        210.15        200.03         3.58 o
  20   0   0         78.71         59.29         2.43 o
  22   0   0       1232.00       1039.27        29.99 o
  24   0   0        198.73        252.75         9.44 o
  26   0   0        101.83        179.00        13.00 o
   1   1   0       1588.13       1589.95        21.77 o
   3   1   0        816.81        877.36        10.15 o
   5   1   0       7175.81       7190.33        73.02 o
   7   1   0       1670.62       1755.49        17.81 o
   9   1   0         28.17         29.17         0.87 o
  11   1   0         20.69         40.82         0.77 o
  13   1   0       5993.35       6720.39        64.81 o
  15   1   0        225.89        222.56         2.76 o
  17   1   0        131.79        133.68         2.76 o
  19   1   0        884.72        887.29        11.62 o
  21   1   0         11.29          8.28         0.94 o
  23   1   0        669.04        533.14         9.07 o
  25   1   0          0.00         -0.42         1.36 o
  27   1   0          0.73          1.42         1.82 o
  29   1   0         14.50         18.36         2.67 o
  31   1   0         69.70         63.78         4.19 o
   0   2   0         13.96          7.65         2.16 o
   2   2   0        190.79        211.78         3.88 o
   4   2   0        196.99        277.89         3.80 o
   6   2   0         13.70         23.28         0.60 o
   8   2   0          0.33          2.89         0.33 o
  10   2   0       1663.25       1536.87        15.81 o
  12   2   0        278.94        310.57         4.52 o
  14   2   0        136.22        141.12         2.57 o
  16   2   0        305.50        312.67         4.73 o
  18   2   0       7064.57       6785.60        82.83 o
  20   2   0       1109.46       1060.40        13.92 o
  22   2   0         14.60         12.06         1.14 o
  24   2   0        157.40        137.45         3.53 o
  26   2   0         40.13         34.78         2.72 o
  28   2   0        691.20        742.28        14.59 o
  30   2   0         13.29         13.27         2.73 o
   1   3   0        964.16        886.94        11.99 o
   3   3   0        490.49        531.59         8.24 o
   5   3   0       6412.76       6831.11        98.34 o
   7   3   0        932.25       1006.95        10.10 o
   9   3   0         63.80         73.51         1.41 o
  11   3   0         23.03         28.08         1.22 o
  13   3   0        137.76        133.47         2.62 o
  15   3   0       7786.57       7659.61        93.41 o
  17   3   0       1164.36       1110.19        16.32 o
  19   3   0        113.41        113.14         2.75 o
  21   3   0         88.16        105.45         2.84 o
  23   3   0          8.60          8.14         1.31 o
  25   3   0          4.57          2.39         1.19 o
  27   3   0          0.92          1.67         1.25 o
  29   3   0          9.17          4.80         2.30 o
   0   4   0        621.54        655.48        15.50 o
   2   4   0         35.06         23.53         1.38 o
   4   4   0          1.16          3.05         0.55 o
   6   4   0         81.72         74.76         2.60 o
   8   4   0         10.71         13.44         0.98 o
  10   4   0        167.13        155.26         2.92 o
  12   4   0        381.52        330.25         5.16 o
  14   4   0          0.57         -0.25         0.83 o
  16   4   0          8.60          6.33         1.01 o
  18   4   0       1277.67       1213.68        23.80 o
  20   4   0         71.95         85.08         2.78 o
  22   4   0          1.83          0.58         1.17 o
  24   4   0        160.07        152.20         5.01 o
  26   4   0         46.46         41.41         4.62 o
   1   5   0        296.56        290.08        12.34 o
   3   5   0        379.20        368.66         6.70 o
   5   5   0         62.19         56.25         1.96 o
   7   5   0          1.12          1.34         0.66 o
   9   5   0         25.96         30.40         1.47 o
  11   5   0         70.65         67.18         2.09 o
  13   5   0         48.54         39.86         1.80 o
  15   5   0        153.69        155.95         4.23 o
  17   5   0         24.63         22.93         1.64 o
  19   5   0         28.98         25.42         1.80 o
  21   5   0          0.09          3.42         3.42 o
   0   6   0       2374.56       2454.05        88.24 o
   2   6   0        161.67        179.91        11.63 o
   4   6   0          8.04          6.84         4.45 o
   6   6   0         26.08         27.88         5.44 o
   8   6   0          0.22         -0.64         1.24 o
  10   6   0         60.54         54.53         2.16 o
  12   6   0         19.29         19.91         1.52 o
  14   6   0         54.65         49.96         7.70 o
 -31   1   1         24.20         37.15         3.43 o
 -29   1   1        404.14        438.50        10.91 o
 -27   1   1        103.53        128.29         4.94 o
 -25   1   1        835.22        791.72        14.72 o
 -23   1   1        145.88        154.08         3.32 o
 -21   1   1         29.49         28.78         1.31 o
 -19   1   1        700.10        655.76         8.80 o
 -17   1   1       3272.23       3239.13        37.55 o
 -15   1   1        664.63        643.23         6.64 o
 -13   1   1        613.73        614.77         6.31 o
 -11   1   1         15.42         11.24         0.51 o
  -9   1   1        312.38        278.96         2.99 o
  -7   1   1       1811.65       1795.34        16.55 o
  -5   1   1       1365.80       1214.42        11.81 o
  -3   1   1       1275.97       1325.35        13.54 o
  -1   1   1       5120.37       5233.50       102.31 o
   1   1   1       1878.20       1789.37        33.72 o
   5   1   1      14759.16      14667.20       154.56 o
   7   1   1        843.62        919.17        10.03 o
   9   1   1       1001.44       1074.31        11.67 o
  11   1   1        159.75        199.49         2.42 o
  13   1   1       3076.90       3165.60        32.12 o
  15   1   1       2124.14       2116.75        23.05 o
  17   1   1         26.80         22.28         1.25 o
  19   1   1        363.19        336.29         5.05 o
  21   1   1        535.87        516.10         7.30 o
  23   1   1        560.03        569.35         9.65 o
  25   1   1        480.86        439.50        10.56 o
  27   1   1         63.48         66.87         3.75 o
  29   1   1        113.06         86.82         4.61 o
  31   1   1        141.07        159.41         6.45 o
 -32   2   1        122.77        116.97        11.29 o
 -30   2   1        133.16        115.67         8.49 o
 -28   2   1        362.31        362.50        11.25 o
 -26   2   1          0.25          3.28         1.22 o
 -24   2   1          5.67          2.93         1.03 o
 -22   2   1        119.37        103.88         2.55 o
 -20   2   1        228.73        220.68         3.81 o
 -18   2   1       1366.87       1300.47        16.72 o
 -16   2   1       3241.46       3190.03        39.33 o
 -14   2   1       1520.70       1470.98        18.61 o
 -12   2   1        901.06        963.60        10.79 o
 -10   2   1        956.59        942.87         9.90 o
  -8   2   1        156.48        121.48         1.56 o
  -6   2   1        957.58       1070.50        14.30 o
  -4   2   1         74.21         72.62         1.29 o
  -2   2   1       2257.26       2459.44        31.32 o
   0   2   1        999.45        972.36        12.73 o
   2   2   1       1008.20        988.66        15.77 o
   4   2   1         50.64         56.02         1.04 o
   6   2   1       2358.49       2456.65        23.79 o
   8   2   1         33.41         33.07         0.78 o
  10   2   1        222.09        200.28         2.65 o
  12   2   1          2.29          1.56         0.54 o
  14   2   1          7.66          7.10         0.79 o
  16   2   1        230.10        227.82         3.75 o
  18   2   1        186.19        164.58         3.12 o
  20   2   1         11.92         11.23         1.03 o
  22   2   1        257.50        236.92         4.19 o
  24   2   1          0.01          1.05         1.01 o
  26   2   1        437.86        475.52        10.81 o
  28   2   1          1.57         -0.35         2.17 o
  30   2   1          9.48          5.00        10.09 o
 -29   3   1          5.74          4.90         2.30 o
 -27   3   1         24.26         24.60         1.82 o
 -25   3   1         16.96         14.21         1.75 o
 -23   3   1         35.87         37.22         1.79 o
 -21   3   1          2.74          0.84         0.94 o
 -19   3   1        468.31        454.98         6.76 o
 -17   3   1        288.48        295.31         6.48 o
 -15   3   1        946.51        834.42        11.14 o
 -13   3   1         19.76         19.66         1.11 o
 -11   3   1         22.37         25.52         1.12 o
  -9   3   1        253.38        289.25         3.84 o
  -7   3   1       3323.62       3305.71        38.36 o
  -5   3   1       2009.98       1922.40        22.23 o
  -3   3   1        500.90        537.10        11.99 o
  -1   3   1         27.03         47.34         1.46 o
   1   3   1        108.54        123.08         2.44 o
   3   3   1        128.49         84.77         2.03 o
   5   3   1        986.86       1036.17        12.77 o
   7   3   1         96.25         79.65         1.23 o
   9   3   1        168.21        174.97         2.49 o
  11   3   1        278.21        278.95         4.30 o
  13   3   1        748.47        711.96         9.60 o
  15   3   1        364.54        358.76         9.03 o
  17   3   1         69.25         67.02         2.55 o
  19   3   1        900.10        948.23        14.03 o
  21   3   1          0.50          1.39         1.02 o
  23   3   1         28.42         30.15         1.67 o
  25   3   1         25.03         31.71         1.81 o
  27   3   1         66.69         62.94         2.84 o
  29   3   1          0.01         -0.87         2.06 o
 -26   4   1          1.03          2.53         2.28 o
 -24   4   1        113.75        105.54         3.39 o
 -22   4   1         16.65         18.24         1.60 o
 -20   4   1       1009.33        997.35        19.85 o
 -18   4   1        368.72        352.48         6.05 o
 -16   4   1        141.44        134.08         3.20 o
 -14   4   1          8.73          8.19         0.96 o
 -12   4   1         10.14         10.03         0.96 o
 -10   4   1         53.54         49.84         1.65 o
  -8   4   1         15.41         15.05         0.92 o
  -6   4   1        110.86        115.59         2.49 o
  -4   4   1          7.14          6.95         1.04 o
  -2   4   1        101.42         96.78         2.76 o
   0   4   1        322.19        350.16         5.62 o
   2   4   1        355.36        334.17         5.45 o
   4   4   1          7.54         15.62         0.89 o
   6   4   1        621.25        638.77         8.25 o
   8   4   1        269.37        223.77         3.70 o
  10   4   1        162.45        153.05         3.51 o
  12   4   1         42.78         34.12         1.47 o
  14   4   1        280.80        274.14         4.60 o
  16   4   1         34.80         33.34         1.57 o
  18   4   1       1013.17       1040.45        17.70 o
  20   4   1          2.33          4.24         1.15 o
  22   4   1        119.88        130.27         3.50 o
  24   4   1        151.07        157.65         3.99 o
  26   4   1         34.23         35.57         9.58 o
 -21   5   1        190.29        227.44        17.61 o
 -19   5   1         90.39        101.56         3.17 o
 -17   5   1         74.32         68.56         2.80 o
 -15   5   1         70.52         70.76         2.46 o
 -13   5   1         71.81         77.06         3.83 o
 -11   5   1         57.54         47.77         1.85 o
  -9   5   1        892.46        836.55        12.09 o
  -7   5   1        195.20        183.28         3.46 o
  -5   5   1         35.22         34.62         1.74 o
  -3   5   1        282.15        271.69         6.29 o
  -1   5   1        933.24        900.92        16.32 o
   1   5   1       1697.53       1641.03        39.99 o
   3   5   1          1.77          1.41         1.37 o
   5   5   1         33.28         34.69         1.69 o
   7   5   1          8.72          9.07         0.79 o
   9   5   1          0.00          1.05         0.84 o
  11   5   1        158.94        155.96         3.35 o
  13   5   1        135.54        142.98         4.03 o
  15   5   1          4.65          1.64         1.08 o
  17   5   1         17.78         15.37         1.47 o
  19   5   1         71.30         66.44         2.70 o
  21   5   1         75.60         79.60         6.27 o
 -14   6   1          0.98         -2.95         3.12 o
 -12   6   1          0.19          0.19         1.07 o
 -10   6   1         52.72         57.24         2.70 o
  -8   6   1         99.15         98.77         2.63 o
  -6   6   1         38.28         30.04         2.09 o
  -4   6   1        125.97        106.03        11.63 o
  -2   6   1       1674.57       1623.23       183.33 o
   0   6   1          1.52         -1.33         3.26 o
   2   6   1          1.49         -3.76         3.76 o
   4   6   1        449.47        441.75        10.12 o
   6   6   1          0.97          3.52         2.39 o
   8   6   1        270.53        264.16         8.08 o
  10   6   1          7.41          9.69         1.66 o
  12   6   1        167.11        176.51         6.20 o
 -32   0   2         40.92         47.83         5.81 o
 -30   0   2        247.62        222.98         9.93 o
 -28   0   2        376.17        362.35        12.98 o
 -26   0   2         71.10         67.40         4.82 o
 -24   0   2        894.31        757.85        22.51 o
 -22   0   2       1816.68       1735.18        37.64 o
 -20   0   2        336.55        337.51         6.19 o
 -18   0   2        491.38        551.56         8.30 o
 -16   0   2          1.24          2.51         0.57 o
 -14   0   2       9822.30      10568.06       162.89 o
 -12   0   2       6544.93       6593.56        90.57 o
 -10   0   2       6864.47       6801.10        93.89 o
  -8   0   2        786.40        754.12        10.57 o
  -6   0   2       1736.07       1515.19        27.32 o
  -4   0   2        113.35        102.50         2.69 o
  -2   0   2         75.70         41.69         1.36 o
   0   0   2         14.08          9.80         0.56 o
   4   0   2       5424.35       5423.04       133.71 o
   6   0   2        363.37        365.58         5.27 o
   8   0   2       2537.05       2572.34        35.34 o
  10   0   2       5634.48       6306.28        86.66 o
  12   0   2       7690.91       8690.37       118.15 o
  14   0   2        123.95        158.66         2.83 o
  16   0   2          0.40          4.49         0.71 o
  18   0   2        374.20        373.71         6.72 o
  20   0   2       1926.57       1597.21        34.92 o
  22   0   2       2247.09       1845.75        51.76 o
  24   0   2        398.89        432.58        14.54 o
  26   0   2        139.32        130.71         7.21 o
  28   0   2        382.28        375.13        13.96 o
  30   0   2        386.40        418.34        22.74 o
 -33   1   2          0.28          5.73         4.03 o
 -31   1   2          0.17          0.34         2.20 o
 -29   1   2        333.97        350.22         9.28 o
 -27   1   2          1.76          2.02         1.76 o
 -25   1   2         35.62         36.76         2.60 o
 -23   1   2        833.35        746.44        10.12 o
 -21   1   2        177.33        150.27         2.83 o
 -19   1   2       1745.40       1732.26        21.77 o
 -17   1   2         67.54         65.61         1.37 o
 -15   1   2          3.78          1.27         0.34 o
 -13   1   2       2319.33       2570.64        25.06 o
 -11   1   2       2109.40       2299.79        22.34 o
  -9   1   2       8467.30       8750.63        84.76 o
  -7   1   2       2707.22       2733.19        28.81 o
  -5   1   2        479.65        425.21         8.35 o
  -3   1   2      12829.84      13403.00       134.14 o
   1   1   2        250.75        213.20         2.46 o
   3   1   2       6540.69       6597.79        63.80 o
   5   1   2       1779.61       1992.57        19.88 o
   7   1   2        208.64        266.69         3.24 o
   9   1   2         54.79         84.89         1.48 o
  11   1   2       1493.56       1726.64        17.73 o
  13   1   2        378.07        345.14         4.02 o
  15   1   2        207.09        214.95         2.93 o
  17   1   2        372.35        419.62         5.92 o
  19   1   2       1297.32       1122.06        14.49 o
  21   1   2          5.20          2.12         0.87 o
  23   1   2         79.93         82.03         2.86 o
  25   1   2         24.44         24.46         2.51 o
  27   1   2         60.39         57.44         3.65 o
  29   1   2         89.33         87.46         4.73 o
  31   1   2        132.99        161.78        13.00 o
 -32   2   2        233.04        212.32        11.18 o
 -30   2   2         88.33         95.99         4.91 o
 -28   2   2         26.02         24.09         3.39 o
 -26   2   2        323.38        304.51         5.70 o
 -24   2   2          3.12          4.53         1.05 o
 -22   2   2          0.02         -0.20         0.82 o
 -20   2   2        574.53        546.74         7.71 o
 -18   2   2       1461.90       1394.68        24.55 o
 -16   2   2       4665.52       4309.25        52.85 o
 -14   2   2       1143.73       1178.40        15.02 o
 -12   2   2        660.07        663.36         7.23 o
 -10   2   2         63.62         66.76         1.10 o
  -8   2   2       1643.86       1733.70        21.92 o
  -6   2   2      10273.39      10666.56       126.80 o
  -4   2   2        635.64        612.69         7.73 o
  -2   2   2       3918.26       3752.65        55.63 o
   0   2   2       1836.21       1858.41        23.77 o
   2   2   2       3134.71       3343.01        44.14 o
   4   2   2      11439.81      12006.38       115.49 o
   6   2   2       1148.86       1260.42        12.93 o
   8   2   2       3558.72       3700.20        37.21 o
  10   2   2       1309.32       1407.75        16.33 o
  12   2   2         48.76         77.15         1.77 o
  14   2   2       2168.47       2141.90        26.80 o
  16   2   2       1220.37       1152.05        20.30 o
  18   2   2       1229.13       1201.38        20.59 o
  20   2   2        521.57        519.19         8.61 o
  22   2   2        152.79        149.17         3.22 o
  24   2   2         19.95         19.61         1.54 o
  26   2   2          4.32          8.88         2.22 o
  28   2   2         53.06         58.57         3.98 o
  30   2   2         83.43         87.30         7.71 o
 -29   3   2        180.54        176.74         6.87 o
 -27   3   2        405.51        396.69        10.22 o
 -25   3   2        272.00        270.43        10.37 o
 -23   3   2        129.98        139.64         3.34 o
 -21   3   2         86.89         89.05         2.49 o
 -19   3   2        683.83        650.53         9.12 o
 -17   3   2        213.58        215.83         3.80 o
 -15   3   2       1557.49       1459.07        18.63 o
 -13   3   2       1383.86       1329.54        16.97 o
 -11   3   2         95.67        100.24         1.96 o
  -9   3   2         51.82         59.94         1.10 o
  -7   3   2          7.01          7.22         0.57 o
  -5   3   2        327.38        322.90         5.12 o
  -3   3   2        439.38        499.20         7.13 o
  -1   3   2        955.35        866.28        12.67 o
   1   3   2       1113.92       1192.88        15.83 o
   3   3   2         42.57         36.18         1.12 o
   5   3   2        521.14        531.36         5.54 o
   7   3   2         35.96         65.02         1.58 o
   9   3   2        220.41        219.19         3.51 o
  11   3   2        158.47        158.67         2.88 o
  13   3   2        133.57        133.44         3.94 o
  15   3   2       1858.24       1775.25        22.56 o
  17   3   2       6516.86       6405.57        83.22 o
  19   3   2          5.22          5.37         1.09 o
  21   3   2         66.08         75.81         2.48 o
  23   3   2          2.37          0.98         1.10 o
  25   3   2        317.93        325.92         6.65 o
  27   3   2        339.76        393.35        13.51 o
  29   3   2         31.36         39.81         4.24 o
 -26   4   2          0.78          1.08         1.49 o
 -24   4   2          0.00         -0.01         1.61 o
 -22   4   2          0.16          0.67         1.16 o
 -20   4   2         24.89         24.88         1.68 o
 -18   4   2        505.82        487.02         9.35 o
 -16   4   2        192.47        184.78         3.76 o
 -14   4   2        333.50        297.77         5.12 o
 -12   4   2        110.93        107.32         2.45 o
 -10   4   2          7.35          8.79         0.95 o
  -8   4   2        450.21        444.02         7.70 o
  -6   4   2         73.83         86.60         1.81 o
  -4   4   2        146.33        157.20         3.23 o
  -2   4   2       1082.13       1050.87        16.78 o
   0   4   2          0.86          3.44         1.07 o
   2   4   2        339.66        295.83         6.65 o
   4   4   2       1806.76       1748.82        22.46 o
   6   4   2        311.27        269.75         4.76 o
   8   4   2        176.02        177.43         3.15 o
  10   4   2         41.45         52.83         1.67 o
  12   4   2         60.92         53.50         1.80 o
  14   4   2        491.15        481.23         9.11 o
  16   4   2        155.80        155.07         3.31 o
  18   4   2          0.53         -0.59         1.00 o
  20   4   2         24.02         32.32         1.75 o
  22   4   2         50.51         41.90         3.12 o
  24   4   2          0.49         -0.52         1.27 o
 -21   5   2        161.96        197.91         9.50 o
 -19   5   2        372.26        359.17         6.70 o
 -17   5   2          0.19         -0.46         0.95 o
 -15   5   2          0.36          0.31         1.10 o
 -13   5   2        689.36        661.45        10.43 o
 -11   5   2         90.13         73.55         2.27 o
  -9   5   2         80.08         75.73         2.48 o
  -7   5   2          7.16          6.50         0.97 o
  -5   5   2         10.66          9.63         1.05 o
  -3   5   2        520.75        521.66         9.63 o
  -1   5   2       1396.32       1441.44        21.15 o
   1   5   2       1234.65       1217.13        25.23 o
   3   5   2        124.20        116.17         3.09 o
   5   5   2        492.97        472.40         8.31 o
   7   5   2        239.68        214.60         3.94 o
   9   5   2        100.87        105.80         2.49 o
  11   5   2         97.01         95.38         2.47 o
  13   5   2         53.92         56.13         2.13 o
  15   5   2          9.78         11.76         1.26 o
  17   5   2         18.02         25.33         1.71 o
  19   5   2        359.50        361.47        12.06 o
 -14   6   2        146.89        151.81         9.01 o
 -12   6   2         34.65         39.56         1.83 o
 -10   6   2          0.60         -0.58         2.32 o
  -8   6   2         62.39         55.88         2.04 o
  -6   6   2         61.00         54.68         3.32 o
  -4   6   2        155.74        130.34         7.10 o
   0   6   2          3.44          0.56         5.64 o
   2   6   2       1462.55       1487.42        44.03 o
   4   6   2         27.61         26.92         1.98 o
   6   6   2        327.29        352.29         8.15 o
   8   6   2          0.76          2.14         1.88 o
  10   6   2        149.27        147.09         4.12 o
  12   6   2        387.92        358.10        12.66 o
 -33   1   3        222.56        251.10        15.39 o
 -31   1   3         63.43         74.51         4.22 o
 -29   1   3          3.85          6.10         2.10 o
 -27   1   3         50.59         56.42         3.30 o
 -25   1   3        521.73        450.77         8.54 o
 -23   1   3        709.95        619.21         8.58 o
 -21   1   3        395.40        375.97         5.49 o
 -19   1   3         64.57         73.08         1.86 o
 -17   1   3        537.95        514.42         6.14 o
 -15   1   3       2785.35       2773.89        27.04 o
 -13   1   3        120.43        119.59         1.58 o
 -11   1   3       2013.75       2019.09        19.67 o
  -9   1   3        694.72        787.60         7.84 o
  -7   1   3        193.09        174.38         1.90 o
  -5   1   3       5012.86       5308.36        52.76 o
  -3   1   3      17109.97      17460.61       168.21 o
  -1   1   3      20718.35      19985.64       223.71 o
   1   1   3       1821.64       1768.72        18.67 o
   3   1   3      19585.90      19606.98       197.30 o
   5   1   3       2160.24       2184.15        21.17 o
   7   1   3         73.43        118.46         1.68 o
   9   1   3        138.01        108.47         1.86 o
  11   1   3         54.95         62.89         1.45 o
  13   1   3        944.15        879.59         9.35 o
  15   1   3          3.70          1.43         0.63 o
  17   1   3       1229.46       1250.63        15.95 o
  19   1   3        419.79        444.31         6.40 o
  21   1   3         95.41         95.89         2.87 o
  23   1   3        785.09        754.87        14.68 o
  25   1   3        100.21         94.49         4.59 o
  27   1   3          3.70          6.88         2.31 o
  29   1   3          7.06          9.35         2.59 o
 -32   2   3          1.38          5.47         6.16 o
 -30   2   3        429.25        477.95        14.73 o
 -28   2   3         38.14         36.58         2.30 o
 -26   2   3         10.28          8.67         1.23 o
 -24   2   3         88.72        101.41         2.73 o
 -22   2   3         14.57         21.42         1.29 o
 -20   2   3        381.73        347.75         5.31 o
 -18   2   3       1100.55       1035.92        13.49 o
 -16   2   3       3772.40       3630.65        44.74 o
 -14   2   3        795.16        705.70         8.22 o
 -12   2   3        731.39        762.04         8.25 o
 -10   2   3       1044.17       1023.52        10.65 o
  -8   2   3         36.11         59.19         1.14 o
  -6   2   3         16.39         36.64         0.93 o
  -4   2   3       1031.62       1130.82        11.12 o
  -2   2   3        242.54        270.90         3.76 o
   0   2   3        384.93        397.87         5.27 o
   2   2   3        114.47        130.38         1.76 o
   4   2   3        993.79       1022.85        10.84 o
   6   2   3       1056.96       1089.73        11.29 o
   8   2   3         60.38         53.66         1.15 o
  10   2   3        507.17        522.92         6.52 o
  12   2   3        278.72        304.56         4.53 o
  14   2   3        407.97        407.15         5.86 o
  16   2   3       1455.43       1401.97        17.89 o
  18   2   3        723.22        706.30         9.65 o
  20   2   3        190.33        194.99         3.68 o
  22   2   3         84.21         85.27         2.48 o
  24   2   3         18.17         21.49         1.85 o
  26   2   3          0.37          0.67         1.44 o
  28   2   3         22.53         20.98         2.88 o
 -29   3   3         76.50         82.29         4.19 o
 -27   3   3        393.50        415.05         9.05 o
 -25   3   3         28.49         32.26         2.20 o
 -23   3   3          3.93          5.42         1.19 o
 -21   3   3        173.04        182.84         3.59 o
 -19   3   3         15.07         16.11         1.24 o
 -17   3   3       1793.93       1657.28        21.15 o
 -15   3   3        244.44        212.39         3.69 o
 -13   3   3         12.27          5.67         0.82 o
 -11   3   3         21.89         19.24         0.93 o
  -9   3   3        109.56        129.36         1.79 o
  -7   3   3        568.55        600.81         9.68 o
  -5   3   3         99.48         82.22         1.73 o
  -3   3   3       1716.19       1904.11        24.73 o
  -1   3   3       1740.88       1766.84        23.04 o
   1   3   3          5.04          4.98         0.47 o
   3   3   3        701.55        775.73         9.41 o
   5   3   3       1214.06       1387.50        13.69 o
   7   3   3         22.55         22.84         0.88 o
  11   3   3          4.20          5.68         0.76 o
  13   3   3       1393.27       1342.78        17.32 o
  17   3   3        383.14        375.94         5.87 o
  19   3   3          0.23         -0.05         0.92 o
  21   3   3         40.40         45.56         1.94 o
  23   3   3        329.88        337.95         6.34 o
  25   3   3         44.52         50.76         2.40 o
  27   3   3         35.06         41.88         3.47 o
 -26   4   3         88.39         89.83         3.57 o
 -24   4   3          0.24         -1.84         1.91 o
 -22   4   3        330.76        338.00         6.99 o
 -20   4   3       1029.98       1058.18        16.01 o
 -18   4   3        393.97        380.16         6.67 o
 -16   4   3        250.15        245.32         4.52 o
 -14   4   3         75.03         65.79         2.53 o
 -12   4   3       1243.99       1153.43        16.00 o
 -10   4   3       1178.30       1205.05        16.69 o
  -8   4   3        585.62        590.11         7.62 o
  -6   4   3         23.80         19.69         0.82 o
  -4   4   3         31.63         29.94         1.51 o
  -2   4   3       1328.24       1353.73        18.19 o
   0   4   3       1042.72       1000.98        14.40 o
   2   4   3       2172.47       2192.24        34.07 o
   4   4   3        263.17        222.59         4.43 o
   6   4   3        145.52        132.69         2.53 o
   8   4   3        138.37        129.76         2.56 o
  10   4   3        151.64        144.21         2.85 o
  12   4   3       1351.36       1312.27        17.08 o
  14   4   3         46.47         49.97         2.29 o
  16   4   3         87.37         93.09         2.58 o
  18   4   3          0.01          0.43         1.01 o
  20   4   3         37.99         36.99         2.49 o
  22   4   3          0.00         -1.22         1.22 o
  24   4   3         21.43         26.40         2.04 o
 -21   5   3        502.55        513.45        10.44 o
 -19   5   3          7.09          7.73         1.36 o
 -17   5   3         31.41         27.83         1.69 o
 -15   5   3         60.61         63.23         2.34 o
 -13   5   3          0.11          0.40         0.94 o
 -11   5   3         40.29         37.62         1.76 o
  -9   5   3         28.35         26.71         2.88 o
  -7   5   3         49.44         43.84         2.06 o
  -5   5   3          0.43         -1.41         1.41 o
  -3   5   3        332.80        324.87         7.77 o
  -1   5   3        457.70        452.84         8.99 o
   1   5   3       1769.55       1780.55        24.75 o
   3   5   3         54.39         48.12         2.01 o
   5   5   3        275.50        262.70         5.91 o
   7   5   3        259.37        247.93         4.36 o
   9   5   3        131.57        128.76         2.94 o
  11   5   3        383.66        370.63         6.26 o
  13   5   3          1.27          2.29         1.14 o
  15   5   3         54.42         59.43         2.47 o
  17   5   3          4.51          0.85         1.58 o
  19   5   3          2.00         -1.98         3.61 o
  21   5   3        147.31        149.81        17.79 o
 -14   6   3         94.02        102.36         7.31 o
 -12   6   3        102.81        100.01         2.87 o
 -10   6   3         80.60         78.73         3.07 o
  -8   6   3        140.26        145.64         3.33 o
  -6   6   3        539.43        513.03        11.65 o
  -4   6   3         35.28         36.30         3.86 o
  -2   6   3         30.94         29.51         4.90 o
   0   6   3         22.37         31.31         3.92 o
   2   6   3         87.73         99.56         4.06 o
   4   6   3        177.49        176.36         5.18 o
   6   6   3         84.18        103.70         4.04 o
   8   6   3        184.71        193.40         5.04 o
  10   6   3          0.14          0.88         1.06 o
 -34   0   4         10.29          4.45         5.13 o
 -32   0   4       1005.73       1084.42        32.78 o
 -30   0   4        263.96        270.44        10.75 o
 -28   0   4        216.05        208.79         8.62 o
 -26   0   4         48.93         57.28         4.19 o
 -24   0   4        311.20        264.56         9.28 o
 -22   0   4         65.76         85.29         2.88 o
 -20   0   4        288.98        341.09         5.52 o
 -18   0   4       2618.20       2524.30        35.06 o
 -16   0   4        834.74        776.81        11.22 o
 -14   0   4       1180.83       1289.38        18.08 o
 -12   0   4       1848.23       2080.15        28.81 o
 -10   0   4       9508.73       9682.35       132.63 o
  -8   0   4      16034.16      16143.44       220.59 o
  -6   0   4      14890.32      14336.29       195.58 o
  -4   0   4      22686.96      22948.57       410.39 o
   0   0   4       1193.29       1246.94        17.18 o
   4   0   4      23419.28      24669.37       367.53 o
   6   0   4       1448.58       1460.13        20.38 o
   8   0   4       8829.64       9111.11       137.83 o
  10   0   4       1961.97       2208.61        33.37 o
  12   0   4          0.94          2.80         0.86 o
  14   0   4         17.49         20.36         1.32 o
  16   0   4          7.67          1.37         0.80 o
  18   0   4        381.50        260.43         5.89 o
  20   0   4       1126.91       1033.27        29.90 o
  22   0   4        195.54        184.06         8.03 o
  24   0   4          6.23         13.90         3.14 o
  26   0   4        301.72        325.85        14.02 o
  28   0   4        230.27        194.63         9.84 o
  30   0   4        341.50        395.38        21.55 o
 -33   1   4         15.22         19.51         2.97 o
 -31   1   4        141.36        150.26         5.71 o
 -29   1   4         53.64         52.71         3.34 o
 -27   1   4         98.26         92.23         3.49 o
 -25   1   4        119.08        114.85         2.92 o
 -23   1   4        319.83        306.59         4.82 o
 -21   1   4          2.56         -0.18         0.74 o
 -19   1   4       3287.77       3380.22        37.10 o
 -17   1   4        558.96        474.65         5.71 o
 -15   1   4       2258.75       2462.04        24.07 o
 -13   1   4        363.28        432.87         4.56 o
 -11   1   4         10.43          7.25         0.40 o
  -9   1   4       5303.25       6072.61        59.87 o
  -7   1   4         13.29         11.69         0.54 o
  -5   1   4         54.70         60.78         0.93 o
  -3   1   4         37.97         40.55         1.20 o
  -1   1   4      11558.26      12035.25       120.78 o
   1   1   4       3231.81       3330.55        35.08 o
   3   1   4       7434.28       7407.32        74.62 o
   5   1   4       1432.74       1527.53        15.56 o
   7   1   4        683.80        651.37         7.26 o
   9   1   4       6373.27       6721.03        67.80 o
  11   1   4        406.64        570.51         6.24 o
  13   1   4        104.28         89.90         1.61 o
  15   1   4        297.29        308.34         4.63 o
  17   1   4          5.05          4.85         0.92 o
  19   1   4       1004.99        839.31        12.01 o
  21   1   4        840.95        723.08        11.86 o
  23   1   4        662.17        650.63        16.04 o
  25   1   4        131.81        117.30         5.02 o
  27   1   4         23.21         19.48         2.74 o
  29   1   4        253.17        256.66         8.29 o
 -32   2   4          0.17         -0.34         5.81 o
 -30   2   4        102.51        105.49         4.97 o
 -28   2   4         33.71         41.22         2.16 o
 -26   2   4         68.94         70.77         2.39 o
 -24   2   4        774.66        737.05        11.62 o
 -22   2   4          0.06          0.13         0.83 o
 -20   2   4        399.66        370.38         5.56 o
 -18   2   4         22.84         27.66         1.96 o
 -16   2   4        507.78        489.03         6.82 o
 -14   2   4       1093.04       1232.08        14.59 o
 -12   2   4        240.53        215.98         2.60 o
 -10   2   4        711.42        729.24         7.63 o
  -8   2   4        129.54        123.52         1.76 o
  -6   2   4       1492.39       1554.71        17.47 o
  -4   2   4       7171.83       7280.46        70.13 o
  -2   2   4       1215.05       1282.22        13.33 o
   0   2   4        491.12        481.65         4.90 o
   2   2   4        455.12        502.81         8.00 o
   4   2   4       1170.45       1445.93        14.78 o
   6   2   4       2344.31       2827.85        27.37 o
   8   2   4       3476.14       3720.74        40.71 o
  10   2   4       1901.53       2075.42        25.86 o
  12   2   4         24.56         29.37         1.17 o
  14   2   4       4823.74       4852.62        59.55 o
  16   2   4       2909.78       2926.00        36.41 o
  18   2   4        511.92        479.05         8.03 o
  20   2   4         67.14         70.40         2.40 o
  22   2   4        280.99        292.83         5.68 o
  24   2   4        161.30        188.03         4.75 o
  26   2   4        867.44        930.60        33.32 o
  28   2   4          0.17         -1.19         2.36 o
 -31   3   4        155.54        167.94         9.58 o
 -29   3   4         75.66         62.05         4.40 o
 -27   3   4        123.17        122.87         3.64 o
 -25   3   4         87.01         94.18         3.68 o
 -23   3   4        308.12        299.56         5.80 o
 -21   3   4          8.60         10.69         1.22 o
 -19   3   4       1639.96       1552.25        19.94 o
 -17   3   4          2.92          2.93         1.00 o
 -15   3   4        475.89        454.53         6.55 o
 -13   3   4       1511.99       1449.32        17.27 o
 -11   3   4       2018.59       1952.10        23.09 o
  -9   3   4        700.29        670.35        10.18 o
  -7   3   4       3106.51       3180.36        42.14 o
  -5   3   4        582.73        579.24         6.04 o
  -3   3   4        154.10        162.34         2.46 o
  -1   3   4         15.75         24.08         0.91 o
   1   3   4        250.03        276.09         4.78 o
   3   3   4       2169.44       2328.77        26.92 o
   5   3   4         96.85        109.21         1.60 o
   7   3   4          1.34          4.09         0.62 o
   9   3   4        208.51        203.57         3.36 o
  11   3   4        247.55        246.17         4.00 o
  13   3   4       1093.94       1087.08        14.29 o
  15   3   4       1350.77       1331.91        19.33 o
  17   3   4          0.94          3.16         0.99 o
  19   3   4        122.01        113.31         2.88 o
  21   3   4         13.79         14.34         1.48 o
  23   3   4         90.67        110.95         3.64 o
  25   3   4         57.99         62.02         3.30 o
  27   3   4        359.94        363.54        12.31 o
 -26   4   4          1.75          0.73         1.66 o
 -24   4   4        927.97        965.21        15.58 o
 -22   4   4        295.91        295.38         5.79 o
 -20   4   4        741.10        734.06        11.63 o
 -18   4   4         85.43         81.06         2.67 o
 -16   4   4          8.49          6.98         1.13 o
 -14   4   4          4.02         11.90         1.18 o
 -12   4   4       1622.28       1468.24        20.07 o
 -10   4   4        137.19        144.11         2.93 o
  -8   4   4         27.74         25.67         1.24 o
  -6   4   4        183.68        188.86         3.09 o
  -4   4   4         71.16         80.47         2.24 o
  -2   4   4       1882.96       1796.55        20.22 o
   0   4   4          9.06          6.00         1.05 o
   2   4   4        474.86        410.48         6.69 o
   4   4   4        128.16        130.07         2.33 o
   6   4   4         96.90        111.35         2.32 o
   8   4   4         80.75         80.65         2.14 o
  10   4   4        122.53        102.72         3.98 o
  12   4   4         17.12         64.03         5.39 o
  14   4   4       1018.61        994.27        16.40 o
  16   4   4          0.98          3.70         2.03 o
  18   4   4          0.02         -0.86         1.33 o
  20   4   4        121.15        135.82         3.61 o
  22   4   4         23.29         18.05         1.66 o
  24   4   4         64.42         63.43         3.59 o
 -21   5   4        122.55        131.86         3.81 o
 -19   5   4         21.56         20.93         1.63 o
 -17   5   4         15.64         11.87         1.45 o
 -15   5   4          1.19          2.35         1.02 o
 -13   5   4        234.49        236.10         4.75 o
 -11   5   4        380.18        366.60         6.40 o
  -9   5   4        171.87        155.15         3.48 o
  -7   5   4         44.99         46.99         2.68 o
  -5   5   4        285.84        293.95         6.04 o
  -3   5   4          0.49         -0.96         1.87 o
  -1   5   4        505.21        523.76         8.84 o
   1   5   4         50.43         47.95         2.63 o
   3   5   4          1.06          1.15         1.25 o
   5   5   4         99.50        104.48         2.59 o
   7   5   4        230.94        210.15         4.05 o
   9   5   4        441.34        408.07         7.27 o
  11   5   4        186.09        180.06         4.74 o
  13   5   4         99.32        106.26         3.07 o
  15   5   4          6.67          5.28         1.25 o
  17   5   4          0.40         -0.63         1.23 o
  19   5   4        117.14        147.72        10.71 o
 -14   6   4         55.55         55.80         4.67 o
 -12   6   4         13.21          8.99         1.27 o
 -10   6   4         66.34         68.25         2.40 o
  -8   6   4         10.88         10.54         1.17 o
  -6   6   4          6.18          4.18         1.23 o
  -4   6   4        518.09        484.44        31.63 o
  -2   6   4        136.59        133.28         6.88 o
   0   6   4          5.06          2.94         1.64 o
   2   6   4        177.85        180.38         4.94 o
   4   6   4         49.52         50.85         4.02 o
   6   6   4         37.71         38.58         1.88 o
   8   6   4        400.37        411.83         7.86 o
  10   6   4         15.15         17.25         5.12 o
  12   6   4          0.07          3.08         7.87 o
 -33   1   5        128.89        126.58         5.56 o
 -31   1   5        224.62        265.54         8.49 o
 -29   1   5        577.20        573.73        13.04 o
 -27   1   5         83.32         82.06         3.30 o
 -25   1   5        140.43        124.44         3.01 o
 -23   1   5         16.40         12.75         1.32 o
 -21   1   5       2597.98       2476.49        30.78 o
 -19   1   5       2227.98       2125.41        23.55 o
 -17   1   5         15.90         21.44         0.80 o
 -15   1   5          0.13          1.42         0.49 o
 -13   1   5       2045.35       2158.78        21.08 o
 -11   1   5         36.19         30.92         1.11 o
  -9   1   5       5762.15       6272.11        60.34 o
  -7   1   5       1244.27       1184.09        18.72 o
  -5   1   5        689.59        699.62         7.68 o
  -3   1   5      22524.07      22495.27       233.96 o
  -1   1   5       4129.31       4525.34        57.20 o
   1   1   5         30.39         63.38         0.98 o
   3   1   5       4728.20       4562.28        44.21 o
   5   1   5       6667.30       7392.29        71.52 o
   7   1   5      12481.17      13395.94       129.82 o
   9   1   5       2324.65       2471.45        25.20 o
  11   1   5       1894.60       2059.80        22.19 o
  13   1   5        840.22        821.98         9.41 o
  15   1   5        903.78        904.95        12.71 o
  17   1   5          1.15          0.17         0.79 o
  19   1   5        671.74        579.39        12.90 o
  21   1   5        401.37        381.13         7.06 o
  23   1   5        635.31        577.18        13.32 o
  25   1   5        266.81        274.48         8.00 o
  27   1   5         13.67         17.05         2.79 o
  29   1   5         79.93        101.24        10.94 o
 -32   2   5         26.33         25.65         7.87 o
 -30   2   5         37.29         39.71         3.26 o
 -28   2   5        407.79        440.66         8.19 o
 -26   2   5       1743.57       1688.75        35.45 o
 -24   2   5          9.44          9.70         1.16 o
 -22   2   5         68.71         67.34         2.08 o
 -20   2   5         14.12         18.95         1.22 o
 -18   2   5       2492.08       2405.46        29.92 o
 -16   2   5         14.62         21.76         1.25 o
 -14   2   5       3172.97       3119.27        34.16 o
 -12   2   5        119.70        115.73         2.21 o
 -10   2   5       1163.07       1142.29        13.81 o
  -8   2   5       6105.40       6424.24        81.31 o
  -6   2   5       5775.16       6382.79        66.44 o
  -4   2   5       4360.98       4483.91        43.27 o
  -2   2   5        446.19        444.71         8.33 o
   0   2   5         45.66         37.95         0.78 o
   2   2   5        212.51        286.21         3.14 o
   4   2   5       3833.53       4109.31        39.66 o
   6   2   5         66.41         82.34         1.26 o
   8   2   5        415.65        389.06         5.31 o
  10   2   5        537.71        486.61         7.19 o
  12   2   5          2.06          2.23         0.77 o
  14   2   5       1559.96       1490.31        20.32 o
  16   2   5        814.23        805.22        11.79 o
  18   2   5        524.90        540.45         7.77 o
  20   2   5          5.57          8.24         1.10 o
  22   2   5          7.68          9.29         1.32 o
  24   2   5         56.52         61.65         2.88 o
  26   2   5         76.73         71.23         4.32 o
  28   2   5         61.96         59.51         8.89 o
 -31   3   5          1.15         -1.37         2.74 o
 -29   3   5        144.16        143.78         5.45 o
 -27   3   5          0.24          0.47         1.28 o
 -25   3   5         22.70         25.66         1.84 o
 -23   3   5         30.82         30.54         1.72 o
 -21   3   5        193.35        177.40         3.76 o
 -19   3   5         59.54         62.23         2.16 o
 -17   3   5        120.66         93.46         2.53 o
 -15   3   5        121.00        106.16         2.53 o
 -13   3   5       1809.03       1544.32        19.05 o
 -11   3   5        179.72        190.16         2.87 o
  -9   3   5       1531.84       1521.74        21.99 o
  -7   3   5          0.17          0.59         0.40 o
  -5   3   5        172.74        148.48         1.96 o
  -3   3   5        792.89        748.41         7.65 o
  -1   3   5        460.37        403.56         4.31 o
   1   3   5         55.65         73.21         1.56 o
   3   3   5          2.57          2.78         0.40 o
   5   3   5        794.18        672.77         8.46 o
   7   3   5        149.13        133.21         2.46 o
   9   3   5         82.83         76.59         2.37 o
  11   3   5        136.18        120.07         2.68 o
  13   3   5         24.26         34.09         1.59 o
  15   3   5        619.16        594.12         9.04 o
  17   3   5         52.67         56.97         2.16 o
  19   3   5         34.14         26.70         1.56 o
  21   3   5        107.78        108.30         3.21 o
  23   3   5         20.55         21.41         1.91 o
  25   3   5          2.67          6.64         1.74 o
  27   3   5         15.92         16.15         5.13 o
 -26   4   5        124.76        120.88         3.73 o
 -24   4   5        488.05        526.96         9.05 o
 -22   4   5        142.26        139.70         3.77 o
 -20   4   5          2.99          0.49         1.56 o
 -18   4   5         87.90         86.45         2.99 o
 -16   4   5          7.41          5.56         1.13 o
 -14   4   5        785.16        686.59        10.67 o
 -12   4   5        192.22        188.09         3.86 o
 -10   4   5       1280.24       1191.42        16.03 o
  -8   4   5       2406.40       2366.25        30.73 o
  -6   4   5          8.13          8.67         0.95 o
  -4   4   5          0.46          0.69         0.69 o
  -2   4   5        860.39        881.90        12.49 o
   0   4   5       2067.40       1999.17        24.00 o
   2   4   5         19.63         15.24         0.86 o
   4   4   5        714.72        719.79         9.69 o
   6   4   5         69.53         62.68         1.74 o
   8   4   5         80.46         90.58         2.30 o
  10   4   5       1237.16       1171.64        16.42 o
  12   4   5        791.96        793.66        10.93 o
  14   4   5        817.89        829.04        14.28 o
  16   4   5          7.86          5.55         1.17 o
  18   4   5          1.68          2.86         1.18 o
  20   4   5        227.16        263.35         5.73 o
  22   4   5         13.70         21.25         1.91 o
  24   4   5        176.28        197.22        23.43 o
 -21   5   5        964.62        979.28        15.30 o
 -19   5   5          0.58          1.08         1.28 o
 -17   5   5         84.57         85.64         2.91 o
 -15   5   5        141.96        154.83         4.03 o
 -13   5   5        272.49        248.26         4.95 o
 -11   5   5        293.63        311.10         5.86 o
  -9   5   5         21.17         20.21         1.48 o
  -7   5   5          0.05         -1.18         1.23 o
  -5   5   5        108.73        120.97         2.85 o
  -3   5   5        598.77        621.97        10.13 o
  -1   5   5       1082.00       1093.40        16.86 o
   1   5   5       2373.63       2327.44        37.44 o
   3   5   5        187.36        192.86         3.92 o
   5   5   5        225.17        212.14         4.25 o
   7   5   5         42.89         43.13         1.89 o
   9   5   5        226.29        222.19         4.65 o
  11   5   5        274.78        259.56         5.30 o
  13   5   5          1.36          0.40         1.27 o
  15   5   5          1.54          1.87         1.31 o
  17   5   5          0.64         -0.42         1.32 o
  19   5   5         65.55         67.13         6.37 o
 -14   6   5         48.56         53.20         4.77 o
 -12   6   5          0.91          1.38         1.35 o
 -10   6   5         50.30         45.56         2.09 o
  -8   6   5         55.61         61.49         2.59 o
  -6   6   5        128.97        139.97         3.94 o
  -4   6   5        401.46        411.72        19.69 o
  -2   6   5        113.63        116.31         8.40 o
   0   6   5         96.90        104.07         4.48 o
   2   6   5        170.65        176.95         8.25 o
   4   6   5          7.56          9.87         1.78 o
   6   6   5        138.10        137.63         3.60 o
   8   6   5        170.03        183.50         4.60 o
  10   6   5         66.71         79.35        13.68 o
  12   6   5         47.20         48.91        11.63 o
 -34   0   6         10.30         13.89         3.74 o
 -32   0   6          4.99         12.14         3.39 o
 -30   0   6        557.15        679.58        21.11 o
 -28   0   6          7.23         12.54         2.77 o
 -26   0   6        561.81        500.44        15.69 o
 -24   0   6       1234.52       1211.94        26.98 o
 -22   0   6        677.16        616.87        12.29 o
 -20   0   6       9396.23       9486.86       129.67 o
 -18   0   6        291.08        342.35         5.46 o
 -16   0   6         79.58         97.47         2.02 o
 -14   0   6       1189.53       1194.99        16.85 o
 -12   0   6       1043.48       1064.95        14.96 o
 -10   0   6       4185.33       4497.39        61.50 o
  -8   0   6       1191.15       1239.83        17.21 o
  -4   0   6       6807.27       6654.49       102.81 o
  -2   0   6       3368.14       3587.99        49.04 o
   0   0   6      15067.39      15636.04       214.04 o
   2   0   6       8165.90       8297.79       113.89 o
   4   0   6        614.47        703.54        10.23 o
   6   0   6       1568.75       2044.82        30.98 o
   8   0   6        182.37        207.57         3.50 o
  10   0   6       3445.81       3977.17        79.10 o
  12   0   6        268.19        310.18         5.50 o
  14   0   6       3827.02       3768.78        51.87 o
  16   0   6        890.95        872.05        16.17 o
  18   0   6       1771.53       1452.40        41.16 o
  20   0   6          0.04          7.18         2.66 o
  22   0   6        176.47        151.04         7.55 o
  24   0   6        193.99        209.83         9.28 o
  26   0   6       1134.52       1035.84        32.83 o
  28   0   6       1458.01       1458.28        43.37 o
 -33   1   6        192.95        211.40         8.24 o
 -31   1   6        179.19        186.98         6.25 o
 -29   1   6         20.24         25.34         2.56 o
 -27   1   6         13.68         11.19         1.68 o
 -25   1   6        178.73        150.36         3.60 o
 -23   1   6          2.78          1.36         0.83 o
 -21   1   6       1249.94       1227.98        14.81 o
 -19   1   6        536.43        529.67         6.43 o
 -17   1   6        382.84        313.88         4.02 o
 -15   1   6       2031.22       2212.36        21.69 o
 -13   1   6       2102.94       2015.80        20.16 o
 -11   1   6       1071.01       1119.95        11.10 o
  -9   1   6         56.87         65.29         1.38 o
  -7   1   6      15140.47      15868.46       193.68 o
  -5   1   6      31831.00      33048.52       337.04 o
  -3   1   6       4307.30       4487.75        49.45 o
  -1   1   6       1824.05       2003.36        23.51 o
   1   1   6        543.34        663.41         6.72 o
   3   1   6        689.58        858.90         8.58 o
   5   1   6        542.65        633.29         6.49 o
   7   1   6         79.03         53.42         0.99 o
   9   1   6       2448.66       2592.19        25.36 o
  11   1   6        162.63        180.60         2.40 o
  13   1   6       2990.92       3009.91        34.89 o
  15   1   6        720.31        691.87         9.35 o
  17   1   6        690.49        592.69         8.71 o
  19   1   6        102.69        100.17         3.47 o
  21   1   6         53.86         47.44         3.31 o
  23   1   6          3.38          3.54         1.84 o
  25   1   6         51.80         51.62         3.75 o
  27   1   6          0.00         -0.37         2.25 o
 -32   2   6          0.09         -2.87         2.87 o
 -30   2   6          3.17          5.63         2.22 o
 -28   2   6        140.25        123.21         4.74 o
 -26   2   6        613.67        568.44        10.45 o
 -24   2   6          0.33          1.70         0.95 o
 -22   2   6        105.56         96.91         2.46 o
 -20   2   6       1967.02       1845.86        24.92 o
 -18   2   6          0.11          2.53         0.68 o
 -16   2   6        275.32        239.04         3.37 o
 -14   2   6        603.42        588.91         7.02 o
 -12   2   6         17.94         15.59         0.76 o
 -10   2   6          7.59         11.68         0.58 o
  -8   2   6       1466.85       1433.84        20.52 o
  -6   2   6       1389.14       1392.73        13.78 o
  -4   2   6       2808.24       2780.68        27.09 o
  -2   2   6       4305.57       4391.11        42.30 o
   0   2   6       4060.73       4227.30        40.95 o
   2   2   6         35.90         65.46         1.09 o
   4   2   6          8.62         21.24         0.64 o
   6   2   6        623.76        589.35         6.48 o
   8   2   6       4489.76       5026.27        61.48 o
  10   2   6        182.24        220.24         3.76 o
  12   2   6        102.33        100.61         3.32 o
  14   2   6         83.42         69.89         3.04 o
  16   2   6          0.00          0.11         0.91 o
  18   2   6        393.35        359.30         6.06 o
  20   2   6         13.09         14.37         1.35 o
  22   2   6        371.19        380.47        10.25 o
  24   2   6          6.66          7.15         1.66 o
  26   2   6          0.09         -0.12         2.34 o
 -31   3   6        233.69        256.95        16.93 o
 -29   3   6         46.79         45.88         2.44 o
 -27   3   6         36.85        103.66         7.01 o
 -25   3   6       2070.80       2128.87        30.60 o
 -23   3   6        382.96        355.18         7.16 o
 -21   3   6        206.52        215.21         4.48 o
 -19   3   6         39.78         42.73         1.90 o
 -17   3   6        131.79        103.45         2.79 o
 -15   3   6       1047.56        879.69        12.45 o
 -13   3   6       1290.43       1183.87        18.42 o
 -11   3   6       3298.03       3111.21        43.16 o
  -7   3   6        544.75        503.37         5.77 o
  -5   3   6        362.61        378.77         4.45 o
  -3   3   6       2796.10       3394.34        35.82 o
  -1   3   6         26.06         22.24         0.68 o
   1   3   6          1.54          1.52         0.41 o
   3   3   6        395.04        451.23         5.18 o
   5   3   6       1462.12       1379.32        15.54 o
   7   3   6       1012.68        951.51        12.40 o
  11   3   6        141.45        134.20         4.26 o
  13   3   6       4355.11       4351.01        66.22 o
  15   3   6          8.66         25.77         1.53 o
  17   3   6        102.38        101.83         2.86 o
  19   3   6          0.08         -0.91         1.01 o
  21   3   6         68.60         68.68         2.52 o
  23   3   6        150.85        164.79         4.31 o
  25   3   6        248.39        295.93         6.73 o
 -26   4   6         65.44         78.25         3.08 o
 -24   4   6         77.43         80.67         3.11 o
 -22   4   6         71.00         78.17         2.98 o
 -20   4   6        362.03        356.00         6.55 o
 -18   4   6         18.68         14.21         1.43 o
 -16   4   6         30.97         33.49         1.82 o
 -14   4   6          1.17          1.15         1.03 o
 -12   4   6         56.40         53.82         2.13 o
 -10   4   6        740.51        697.72        11.21 o
  -8   4   6         88.01        102.37         2.69 o
  -6   4   6         13.86          9.85         1.05 o
  -4   4   6        169.88        159.39         2.98 o
  -2   4   6       1705.97       1682.72        20.88 o
   0   4   6         42.48         32.33         1.47 o
   2   4   6        556.38        579.33         7.52 o
   4   4   6        151.25        132.10         2.61 o
   6   4   6        352.26        326.27         5.04 o
   8   4   6        531.26        460.93         6.75 o
  10   4   6        387.96        385.39         6.54 o
  12   4   6        835.60        855.61        14.94 o
  14   4   6        135.72        132.44         4.56 o
  16   4   6        101.61         94.52         2.74 o
  18   4   6        249.11        268.99         4.99 o
  20   4   6        289.43        285.56         7.03 o
  22   4   6         15.46         25.54         2.38 o
 -21   5   6        330.43        328.31         6.52 o
 -19   5   6          0.03         -0.02         1.21 o
 -17   5   6          5.95          3.20         1.22 o
 -15   5   6        160.97        141.67         3.67 o
 -13   5   6          6.18         12.00         1.40 o
 -11   5   6        461.41        430.86         7.44 o
  -9   5   6         23.06         23.72         1.57 o
  -7   5   6        230.44        242.65         6.11 o
  -5   5   6        477.57        478.03         7.39 o
  -3   5   6          2.14          2.33         0.97 o
  -1   5   6         44.54         40.85         2.03 o
   1   5   6          9.97         13.79         1.15 o
   3   5   6          1.16          2.28         0.97 o
   5   5   6         15.86         17.90         1.35 o
   7   5   6        107.63        117.62         3.12 o
   9   5   6        162.09        153.71         3.78 o
  11   5   6          0.41          5.84         1.32 o
  13   5   6         27.58         29.25         1.96 o
  15   5   6         22.04         20.41         1.88 o
  17   5   6          1.90         -1.59         4.52 o
  19   5   6         39.19         46.17         8.89 o
 -14   6   6        136.38        144.49         8.55 o
 -12   6   6          3.57          6.54         1.46 o
 -10   6   6        100.55        103.35         3.14 o
  -8   6   6         31.99         35.86         2.01 o
  -6   6   6          0.19         17.86         2.11 o
  -4   6   6         75.33         60.85         3.59 o
  -2   6   6          6.73          3.67         1.84 o
   0   6   6         13.84         25.92         2.56 o
   2   6   6         69.12         87.23         2.87 o
   4   6   6        102.53        108.25         4.08 o
   6   6   6         15.50         35.58         3.67 o
   8   6   6         31.46         36.52         2.71 o
  10   6   6        275.84        309.19        25.31 o
 -35   1   7         17.35         18.47         7.18 o
 -33   1   7          0.11         -1.19         2.40 o
 -31   1   7         45.86         44.68         3.33 o
 -29   1   7        194.79        182.78         5.07 o
 -27   1   7          7.01          4.87         1.29 o
 -25   1   7         11.14         11.78         1.25 o
 -23   1   7        518.18        455.54         6.57 o
 -21   1   7       1092.33       1040.37        11.97 o
 -19   1   7       1141.25       1064.77        12.21 o
 -17   1   7        277.66        271.91         3.61 o
 -15   1   7         37.11         39.12         0.97 o
 -13   1   7         21.27         31.53         0.81 o
 -11   1   7       2913.93       3152.66        30.53 o
  -9   1   7          5.79         11.71         0.50 o
  -7   1   7       5550.35       6404.88        61.92 o
  -5   1   7       1904.54       2061.63        21.63 o
  -3   1   7          0.95          1.96         0.36 o
  -1   1   7        463.50        428.71         4.49 o
   1   1   7       6331.26       6733.12        65.01 o
   3   1   7       1563.67       1815.31        18.58 o
   5   1   7         96.32         82.38         1.41 o
   7   1   7       1351.51       1438.74        14.29 o
   9   1   7        419.74        416.02         4.55 o
  11   1   7       3729.01       3622.15        39.15 o
  13   1   7        792.93        673.18         9.09 o
  15   1   7        216.99        219.83         3.75 o
  17   1   7         31.81         30.45         1.44 o
  19   1   7         31.06         22.03         1.63 o
  21   1   7         14.61          8.18         2.86 o
  23   1   7         15.90         26.38         2.93 o
  25   1   7        239.87        245.06         7.77 o
  27   1   7        164.13        178.79         6.94 o
 -32   2   7         61.91         67.88         4.57 o
 -30   2   7        155.99        158.58         6.37 o
 -28   2   7         46.46         57.92         2.76 o
 -26   2   7        184.41        198.89         4.16 o
 -24   2   7        126.58        129.10         3.50 o
 -22   2   7        244.62        258.59         5.90 o
 -20   2   7         17.54         11.97         1.11 o
 -18   2   7        523.13        505.32         6.94 o
 -16   2   7         27.42         28.49         1.06 o
 -14   2   7        187.45        168.82         2.54 o
 -12   2   7        901.96        926.73        10.65 o
 -10   2   7        245.91        272.67         3.27 o
  -8   2   7       4004.87       4199.97        51.28 o
  -6   2   7       1785.21       1897.99        19.44 o
  -4   2   7      10281.87      10705.94       105.67 o
  -2   2   7        537.21        410.64         4.39 o
   0   2   7        632.75        704.14         7.19 o
   2   2   7          5.68         10.74         0.67 o
   4   2   7          5.34          6.15         0.46 o
   6   2   7       2164.69       2339.54        24.26 o
   8   2   7        263.05        248.52         3.85 o
  10   2   7       1058.78       1047.16        13.66 o
  12   2   7        238.03        233.62         3.90 o
  14   2   7       1447.18       1397.22        17.99 o
  16   2   7        376.77        340.70         6.22 o
  18   2   7       1094.37        983.91        14.82 o
  20   2   7        166.67        168.50         3.86 o
  22   2   7          0.43          1.33         1.40 o
  24   2   7        177.10        188.27         6.71 o
  26   2   7        248.54        285.11         8.80 o
 -31   3   7         74.39         68.42         4.85 o
 -29   3   7         27.18         24.04         2.00 o
 -27   3   7        149.19        133.86         4.21 o
 -25   3   7        547.54        567.21         9.52 o
 -23   3   7        153.99        182.50         4.19 o
 -21   3   7         62.55         58.98         2.45 o
 -19   3   7        251.06        249.71         4.92 o
 -17   3   7         14.62         21.79         1.51 o
 -15   3   7          7.14         13.45         1.10 o
 -13   3   7        641.12        597.47         8.02 o
 -11   3   7         38.99         23.71         1.14 o
  -9   3   7         16.98         23.21         1.11 o
  -7   3   7        771.90        830.36        11.36 o
  -5   3   7        265.88        284.72         3.43 o
  -3   3   7          4.18          5.04         0.51 o
  -1   3   7        243.48        243.66         2.93 o
   1   3   7         14.19         14.67         0.66 o
   3   3   7          0.01         -0.36         0.60 o
   5   3   7        317.47        348.94         4.76 o
   7   3   7          3.80          0.14         0.67 o
   9   3   7        102.42        100.95         2.31 o
  11   3   7       1358.26       1450.77        18.74 o
  13   3   7          4.24          3.08         0.94 o
  15   3   7         21.34         21.31         1.40 o
  17   3   7         16.01         17.04         1.36 o
  19   3   7        429.63        441.10         7.00 o
  21   3   7        129.67        136.35         3.48 o
  23   3   7         38.38         39.94         2.80 o
  25   3   7         62.55         73.23         4.51 o
 -26   4   7         36.76         37.43         2.26 o
 -24   4   7        196.86        203.48         4.84 o
 -22   4   7       1347.66       1409.56        20.97 o
 -20   4   7        106.57        107.20         4.03 o
 -18   4   7        136.31        141.77         3.67 o
 -16   4   7        210.74        195.17         4.23 o
 -14   4   7        201.21        150.79         3.58 o
 -12   4   7        174.59        201.44         3.85 o
 -10   4   7        161.54        139.58         3.87 o
  -8   4   7       2250.14       2228.98        27.52 o
  -6   4   7       1491.07       1520.08        19.06 o
  -4   4   7       2183.03       2179.52        26.80 o
  -2   4   7       1570.57       1571.16        19.61 o
   0   4   7        937.91        917.71        12.74 o
   2   4   7        399.36        392.39         6.60 o
   4   4   7        602.32        590.29         9.33 o
   6   4   7        213.85        224.86         3.84 o
   8   4   7        434.21        408.67         7.35 o
  10   4   7       1273.40       1254.04        21.14 o
  12   4   7        245.77        239.83         5.81 o
  14   4   7         26.82         27.77         1.57 o
  16   4   7          0.57         -0.70         0.98 o
  18   4   7        329.56        344.37         6.31 o
  20   4   7         10.63         12.39         1.56 o
  22   4   7         72.50         88.18         6.15 o
 -21   5   7        117.51        120.60         3.85 o
 -19   5   7        118.37        106.14         3.44 o
 -17   5   7          4.77          3.00         1.33 o
 -15   5   7         11.16          9.57         1.68 o
 -13   5   7         27.71         26.85         1.86 o
 -11   5   7        117.74        113.85         3.26 o
  -9   5   7        680.66        655.55        12.95 o
  -7   5   7        205.89        222.31         4.69 o
  -5   5   7        143.81        142.50         3.73 o
  -3   5   7         48.36         44.91         1.94 o
  -1   5   7        712.23        711.27        10.43 o
   1   5   7         25.12         23.60         1.51 o
   3   5   7        162.14        152.42         3.93 o
   5   5   7        105.90        118.75         3.21 o
   7   5   7          8.87         11.43         1.33 o
   9   5   7        795.74        743.62        12.01 o
  11   5   7       1306.79       1285.68        19.50 o
  13   5   7          2.46          1.66         1.31 o
  15   5   7         40.64         48.64         2.93 o
  17   5   7         41.63         41.40         7.02 o
 -14   6   7         39.01         28.73         5.81 o
 -12   6   7        159.35        143.06         3.82 o
 -10   6   7         21.18         19.57         1.68 o
  -8   6   7          0.30         -0.64         1.19 o
  -6   6   7        148.76        166.40         5.03 o
  -4   6   7          2.23          4.80         1.68 o
  -2   6   7        103.09        104.67         4.55 o
   0   6   7          9.86          9.87         1.41 o
   2   6   7         12.65         19.07         1.70 o
   4   6   7         79.04         81.92         4.33 o
   6   6   7         25.30         28.95         2.01 o
   8   6   7          0.74         -0.75         4.49 o
  10   6   7         12.32         12.31         7.18 o
 -34   0   8        729.35        785.10        24.98 o
 -32   0   8        206.09        223.18         9.44 o
 -30   0   8        151.09        145.30         7.06 o
 -28   0   8        133.57        149.64         6.72 o
 -26   0   8        526.68        486.92        12.02 o
 -24   0   8       2564.33       2480.44        48.13 o
 -22   0   8       3574.05       3515.51        68.23 o
 -20   0   8        600.26        567.95        12.59 o
 -18   0   8        809.89        765.44        11.22 o
 -16   0   8       1628.96       1625.38        22.76 o
 -14   0   8       4117.38       3836.53        52.71 o
 -12   0   8        288.14        234.52         3.88 o
 -10   0   8        410.92        363.04         6.56 o
  -8   0   8       4321.44       4332.51        64.21 o
  -6   0   8          0.11          0.74         0.52 o
  -4   0   8         45.13         42.60         1.48 o
  -2   0   8       1840.40       1865.69        25.99 o
   0   0   8          2.79          3.26         0.97 o
   2   0   8       4840.19       5612.88        76.86 o
   4   0   8       4347.54       4346.56        59.82 o
   6   0   8        182.83        190.28         3.75 o
   8   0   8        294.79        395.65         6.80 o
  10   0   8       2914.65       2966.57        40.86 o
  12   0   8       3767.52       3622.87        56.65 o
  14   0   8         26.21         22.45         2.31 o
  16   0   8         14.55         16.66         1.99 o
  18   0   8         35.29         24.89         3.20 o
  20   0   8         38.12         38.20         5.47 o
  22   0   8        325.08        274.12        11.24 o
  24   0   8        632.76        623.62        20.78 o
  26   0   8          6.92          3.42         3.39 o
 -33   1   8         41.36         44.59         4.11 o
 -31   1   8         66.39         82.76         4.98 o
 -29   1   8         51.31         55.61         2.82 o
 -27   1   8        222.09        218.11         4.81 o
 -25   1   8         10.71          6.65         1.06 o
 -23   1   8       1034.00       1051.24        13.75 o
 -21   1   8       4777.43       4604.60        50.33 o
 -19   1   8          0.57          0.89         0.58 o
 -17   1   8        111.77        116.16         2.13 o
 -15   1   8        410.15        422.52         4.71 o
 -13   1   8         53.42         72.47         1.21 o
 -11   1   8         44.14         56.46         1.05 o
  -9   1   8      13122.13      13916.33       196.44 o
  -7   1   8        162.10        200.60         2.64 o
  -5   1   8       2100.96       2373.30        26.47 o
  -3   1   8       3829.13       4031.40        40.01 o
  -1   1   8       7750.90       8090.31        78.19 o
   1   1   8        834.87        897.76         9.07 o
   3   1   8        106.90         98.31         1.51 o
   5   1   8        292.53        307.24         3.67 o
   7   1   8       1456.06       1708.54        16.91 o
   9   1   8        155.69        208.15         2.75 o
  11   1   8       1286.41       1267.90        15.24 o
  13   1   8         90.88         90.20         2.20 o
  15   1   8        238.49        244.19         4.59 o
  17   1   8       1111.55        951.63        13.88 o
  19   1   8         45.21         63.72         2.64 o
  21   1   8         55.81         53.81         3.48 o
  23   1   8         48.72         45.89         3.54 o
  25   1   8        138.92        148.90         6.21 o
  27   1   8        365.17        364.60        23.94 o
 -32   2   8         41.72         50.18         4.00 o
 -30   2   8         57.49         57.06         3.60 o
 -28   2   8        206.16        212.43         5.92 o
 -26   2   8         68.14         80.26         2.82 o
 -24   2   8        522.20        487.95         7.73 o
 -22   2   8          9.32         14.99         1.29 o
 -20   2   8         69.91         45.28         2.68 o
 -18   2   8         23.94         18.29         1.01 o
 -16   2   8       4749.71       4611.26        50.19 o
 -14   2   8        293.35        296.81         3.96 o
 -12   2   8         20.97         15.81         0.78 o
 -10   2   8       1418.98       1432.96        19.34 o
  -8   2   8         89.70         85.05         1.50 o
  -6   2   8      18388.77      18258.76       190.77 o
  -4   2   8       3388.95       3351.26        35.03 o
  -2   2   8        484.69        525.56         5.55 o
   0   2   8        538.86        538.14         5.69 o
   2   2   8       1712.51       1857.75        18.63 o
   4   2   8         76.49         88.34         1.49 o
   6   2   8       1340.55       1553.17        17.43 o
   8   2   8        263.50        262.83         4.10 o
  10   2   8        486.31        582.35         8.08 o
  12   2   8       3109.01       3172.51        39.39 o
  14   2   8        606.20        603.41         8.52 o
  16   2   8        170.13        156.95         3.25 o
  18   2   8        172.68        171.71         3.58 o
  20   2   8          1.33          3.09         1.27 o
  22   2   8         36.09         36.63         2.38 o
  24   2   8        215.49        226.60         8.39 o
  26   2   8          0.18         -1.71         4.10 o
 -31   3   8        167.72        159.61        14.54 o
 -29   3   8         16.25         19.91         1.94 o
 -27   3   8        288.66        282.92         5.83 o
 -25   3   8         11.89         18.33         1.70 o
 -23   3   8        629.48        666.67        10.79 o
 -21   3   8        294.21        275.82         5.37 o
 -19   3   8        706.49        674.11        10.61 o
 -17   3   8        409.18        388.60         6.70 o
 -15   3   8          1.57          3.69         0.96 o
 -13   3   8         17.30          7.02         0.92 o
 -11   3   8        340.25        296.71         4.51 o
  -9   3   8        245.65        262.67         4.15 o
  -7   3   8        370.40        374.38         5.41 o
  -5   3   8       3894.87       3846.26        46.31 o
  -3   3   8       1245.47       1139.27        12.81 o
  -1   3   8        580.30        581.76         6.78 o
   1   3   8        117.53        114.59         2.14 o
   3   3   8         17.27         15.31         1.03 o
   5   3   8        363.91        322.70         6.16 o
   7   3   8          0.19          0.80         0.70 o
   9   3   8        836.81        733.02        11.48 o
  11   3   8          4.47          2.00         0.94 o
  13   3   8        567.47        546.96         8.67 o
  15   3   8         79.01         69.58         2.26 o
  17   3   8        952.18        947.85        13.68 o
  19   3   8         21.79         19.64         1.68 o
  21   3   8         81.51         72.70         3.67 o
  23   3   8          2.44          3.68         1.68 o
  25   3   8          0.21          4.76         3.42 o
 -26   4   8        211.66        218.08         5.14 o
 -24   4   8          0.93          4.27         1.47 o
 -22   4   8         20.49         24.99         1.90 o
 -20   4   8        861.95        892.50        13.88 o
 -18   4   8         33.49         29.80         2.12 o
 -16   4   8         38.99         24.42         1.63 o
 -14   4   8         99.79         79.71         2.65 o
 -12   4   8         10.30         29.38         1.61 o
 -10   4   8        182.41        180.39         3.93 o
  -8   4   8         45.71         40.96         1.65 o
  -6   4   8         40.29         39.85         1.61 o
  -4   4   8       1842.16       1946.30        24.11 o
  -2   4   8          0.03          1.18         0.86 o
   0   4   8         25.90         22.54         1.25 o
   2   4   8          1.44          0.36         0.97 o
   4   4   8        694.64        657.80        10.40 o
   6   4   8        547.53        491.71         8.22 o
   8   4   8        179.65        190.60         4.20 o
  10   4   8          0.76          6.42         1.17 o
  12   4   8        758.86        751.68        10.64 o
  14   4   8         14.46         15.33         1.38 o
  16   4   8          0.43          2.34         1.23 o
  18   4   8         76.51         68.65         2.60 o
  20   4   8        292.12        317.00         5.90 o
  22   4   8        190.58        235.66        15.73 o
 -21   5   8        758.62        751.96        12.51 o
 -19   5   8        168.11        163.94         4.26 o
 -17   5   8          7.57          7.24         1.41 o
 -15   5   8         62.88         69.61         2.71 o
 -13   5   8        741.15        728.54        11.85 o
 -11   5   8          0.04         -1.13         1.13 o
  -9   5   8        544.45        534.48        10.44 o
  -7   5   8        179.90        175.97         3.82 o
  -5   5   8        154.41        160.79         3.47 o
  -3   5   8        633.74        638.55         9.58 o
  -1   5   8        457.38        460.29         8.40 o
   1   5   8        208.31        224.38         4.68 o
   3   5   8         17.40         15.47         1.48 o
   5   5   8          2.74          0.61         2.17 o
   7   5   8        101.95        103.77         3.21 o
   9   5   8        447.95        471.34         8.40 o
  11   5   8        159.22        170.14         4.89 o
  13   5   8         30.22         35.93         3.42 o
  15   5   8        185.90        224.62        13.15 o
 -14   6   8          2.60          1.37         4.10 o
 -12   6   8          0.59          1.62         3.85 o
 -10   6   8        119.46        118.39         3.52 o
  -8   6   8         89.79         91.93         3.37 o
  -6   6   8          0.50         -1.55         2.22 o
  -4   6   8          3.37          2.34         1.55 o
  -2   6   8          0.52          0.11         1.97 o
   0   6   8          0.63         -0.12         1.37 o
   2   6   8        121.97        124.48         3.71 o
   4   6   8        418.14        444.29         8.16 o
   6   6   8         76.37         84.90         4.13 o
   8   6   8         23.66         14.71         6.84 o
 -33   1   9         75.93         86.03        18.13 o
 -31   1   9          3.52          1.83         2.63 o
 -29   1   9         12.71         13.23         2.09 o
 -27   1   9        135.42        119.48         3.44 o
 -25   1   9        392.24        402.73         6.65 o
 -23   1   9        505.62        467.52         6.01 o
 -21   1   9       1810.46       1650.12        18.62 o
 -19   1   9         39.47         37.05         1.44 o
 -17   1   9        220.04        192.66         2.93 o
 -15   1   9        174.42        203.90         2.71 o
 -13   1   9         40.34         30.09         1.14 o
 -11   1   9        239.06        299.63         3.39 o
  -9   1   9        134.16        172.89         2.72 o
  -7   1   9         34.17         32.67         0.97 o
  -5   1   9       3644.34       3870.34        38.55 o
  -3   1   9        116.46        153.03         2.00 o
  -1   1   9          0.35          1.30         0.41 o
   1   1   9        143.65        175.85         2.23 o
   3   1   9         81.43         87.19         1.50 o
   5   1   9       1396.79       1350.72        13.51 o
   7   1   9          0.41          2.41         0.48 o
   9   1   9        462.90        544.04         6.58 o
  11   1   9        516.05        539.47         7.06 o
  13   1   9       3089.62       3049.55        37.82 o
  15   1   9         38.20         19.99         1.30 o
  17   1   9         12.10          7.70         1.36 o
  19   1   9         65.81         58.44         2.98 o
  21   1   9        257.14        257.69         7.64 o
  23   1   9         34.57         49.74         3.80 o
  25   1   9          2.25          6.72         2.63 o
 -32   2   9        253.12        260.19         8.65 o
 -30   2   9          1.46          1.66         1.90 o
 -28   2   9        226.86        214.54         5.34 o
 -26   2   9        234.13        253.97         5.16 o
 -24   2   9        228.40        238.78         4.81 o
 -22   2   9        368.62        323.39         5.88 o
 -20   2   9        301.07        338.52         6.59 o
 -18   2   9         27.62         15.13         1.13 o
 -16   2   9          6.11          0.31         0.71 o
 -14   2   9          1.24         -0.68         0.68 o
 -12   2   9        634.80        568.23         7.25 o
 -10   2   9          8.21         24.99         1.08 o
  -8   2   9        714.70        799.34         8.95 o
  -6   2   9       4086.03       4426.41        46.01 o
  -4   2   9          4.08          1.99         0.57 o
  -2   2   9       1417.98       1556.98        15.46 o
   0   2   9         45.62         72.89         1.47 o
   2   2   9         13.61         14.06         0.73 o
   4   2   9        389.77        405.66         5.27 o
   6   2   9        300.81        327.97         4.25 o
   8   2   9        258.67        276.36         4.35 o
  10   2   9        113.90        112.80         2.48 o
  12   2   9       2257.28       2188.69        27.59 o
  14   2   9          0.07          0.77         0.90 o
  16   2   9         34.06         30.52         1.62 o
  18   2   9          1.69          1.19         1.05 o
  20   2   9         48.64         44.52         3.34 o
  22   2   9         88.73        104.22         4.75 o
  24   2   9          0.74          0.63         2.40 o
 -31   3   9        154.76        139.42         6.90 o
 -29   3   9         10.48         10.28         1.74 o
 -27   3   9         78.14         83.40         3.15 o
 -25   3   9          1.27         -0.51         1.27 o
 -23   3   9         54.29         62.21         3.08 o
 -21   3   9         31.33         44.25         2.13 o
 -19   3   9         12.05         11.71         1.62 o
 -17   3   9         14.69          0.78         1.05 o
 -15   3   9        246.80        228.61         3.90 o
 -13   3   9         79.04         71.95         2.03 o
 -11   3   9        105.06        106.62         2.87 o
  -7   3   9         66.25         95.17         2.27 o
  -5   3   9        257.51        195.51         3.37 o
  -3   3   9       3637.31       3696.76        44.52 o
  -1   3   9       1579.26       1471.18        18.27 o
   1   3   9          8.18          5.57         0.92 o
   3   3   9          0.00         14.62         0.86 o
   5   3   9        144.43        200.32         4.50 o
   7   3   9        249.85        180.13         3.40 o
   9   3   9        471.07        576.92         9.21 o
  11   3   9        132.66        142.84         3.02 o
  13   3   9          4.06          0.83         0.92 o
  15   3   9        126.05        151.93         3.41 o
  17   3   9          0.05         -0.53         1.11 o
  19   3   9        143.58        142.06         3.90 o
  21   3   9         55.95         49.60         2.37 o
  23   3   9         34.66         37.31         2.81 o
 -26   4   9          1.82         -0.25         1.41 o
 -24   4   9         59.82         54.09         3.37 o
 -22   4   9        137.20        154.40         4.12 o
 -20   4   9        150.92        158.08         4.11 o
 -18   4   9        325.60        338.34         6.34 o
 -16   4   9        343.25        314.88         5.94 o
 -14   4   9        109.00        109.88         3.15 o
 -12   4   9         23.55         22.63         1.51 o
 -10   4   9        339.83        354.11         5.86 o
  -8   4   9       2830.59       2911.34        37.84 o
  -6   4   9       1360.87       1325.02        16.88 o
  -4   4   9        309.46        309.08         4.91 o
  -2   4   9       1635.05       1617.63        20.30 o
   0   4   9         27.95         24.99         1.46 o
   2   4   9        123.53        124.30         3.17 o
   4   4   9          2.82          1.55         1.07 o
   6   4   9        308.06        297.55         5.67 o
   8   4   9        333.23        289.05         5.68 o
  10   4   9        888.77        863.56        13.62 o
  12   4   9        860.27        844.01        13.48 o
  14   4   9          4.09          3.26         1.40 o
  16   4   9        222.15        236.01         5.51 o
  18   4   9          3.49          9.13         1.65 o
  20   4   9         35.58         37.40         3.12 o
 -21   5   9         24.69         20.86         6.16 o
 -19   5   9        229.83        243.16         5.46 o
 -17   5   9        268.53        267.34         5.64 o
 -15   5   9         93.69         95.34         3.21 o
 -13   5   9        697.51        679.80        11.02 o
 -11   5   9          1.20          0.61         1.50 o
  -9   5   9         50.46         53.06         2.65 o
  -7   5   9        160.02        161.49         3.73 o
  -5   5   9         18.85         22.00         1.76 o
  -3   5   9        582.87        563.77         8.73 o
  -1   5   9        301.62        296.70         5.79 o
   1   5   9         29.26         28.35         1.91 o
   3   5   9         94.88        103.50         3.21 o
   5   5   9        123.51        127.03         3.62 o
   7   5   9        122.66        117.09         3.54 o
   9   5   9        918.07        901.15        14.41 o
  11   5   9          4.77          8.11         1.62 o
  13   5   9        140.20        143.18         4.34 o
  15   5   9         83.08         80.03        10.94 o
 -14   6   9         13.43          6.50         4.79 o
 -12   6   9          0.05          3.03         3.12 o
 -10   6   9        121.17        138.44         4.31 o
  -8   6   9         58.34         55.29         3.51 o
  -6   6   9         10.80         10.72         4.00 o
  -4   6   9         41.77         45.05         2.54 o
  -2   6   9         41.31         43.51         2.75 o
   0   6   9         13.62         12.20         1.68 o
   2   6   9        417.56        467.07         8.49 o
   4   6   9          0.02         -0.65         2.76 o
   6   6   9        198.84        198.03        16.08 o
 -34   0  10         43.47         48.57         7.52 o
 -32   0  10        261.73        247.98        10.11 o
 -30   0  10        227.23        226.90         8.95 o
 -28   0  10        261.06        284.50        10.02 o
 -26   0  10         39.23         32.43         2.20 o
 -24   0  10       1419.85       1468.25        35.35 o
 -22   0  10      13339.63      13193.10       236.21 o
 -20   0  10       1155.00       1099.15        17.92 o
 -18   0  10       2110.11       2069.95        28.94 o
 -16   0  10         56.31         48.77         1.60 o
 -14   0  10       1685.57       1772.81        24.87 o
 -12   0  10       4894.92       5492.17        87.34 o
 -10   0  10       4400.67       4391.99        65.45 o
  -8   0  10       2757.28       2747.13        42.15 o
  -6   0  10       3935.94       4340.20        59.69 o
  -4   0  10       2264.13       2583.47        35.70 o
  -2   0  10       9606.24      10034.75       137.03 o
   0   0  10       3105.70       3204.37        44.22 o
   2   0  10       1268.90       1198.32        19.14 o
   4   0  10       1927.76       1914.36        30.13 o
   6   0  10          9.73          2.83         2.16 o
   8   0  10          6.38          7.94         1.37 o
  10   0  10       6691.97       6425.64        87.93 o
  12   0  10        436.98        475.18         8.45 o
  14   0  10        351.65        292.98        10.75 o
  16   0  10       1462.02       1351.93        38.94 o
  18   0  10        794.29        790.57        24.40 o
  20   0  10         55.31         65.05         7.70 o
  22   0  10         22.39         25.53         4.27 o
  24   0  10          6.06          9.25         4.96 o
 -33   1  10          0.72          1.20         2.91 o
 -31   1  10         78.82         81.33         5.50 o
 -29   1  10          9.90         12.09         1.87 o
 -27   1  10          2.00          4.82         1.42 o
 -25   1  10         10.16         11.15         1.52 o
 -23   1  10       1493.88       1513.01        17.26 o
 -21   1  10        945.06        996.23        12.31 o
 -19   1  10        187.66        180.91         2.94 o
 -17   1  10        913.77        915.32        10.63 o
 -15   1  10       2834.47       2738.41        31.81 o
 -13   1  10        683.07        674.53         7.03 o
 -11   1  10       3375.92       3524.76        34.21 o
  -9   1  10        183.78        175.52         2.24 o
  -7   1  10         48.45         54.05         1.10 o
  -5   1  10        342.44        292.74         3.49 o
  -3   1  10       1577.04       1632.78        16.15 o
  -1   1  10          2.03          3.26         0.47 o
   1   1  10       1522.63       1761.47        18.18 o
   3   1  10       1500.90       1473.86        15.42 o
   5   1  10        995.20       1131.12        11.98 o
   7   1  10         49.75         38.38         1.09 o
   9   1  10        366.28        350.37         4.56 o
  11   1  10       4804.92       4557.97        56.02 o
  13   1  10        928.44        871.03        11.71 o
  15   1  10        369.42        327.60         5.76 o
  17   1  10          8.20          7.61         1.35 o
  19   1  10          0.57          1.23         1.92 o
  21   1  10          2.34          3.08         2.31 o
  23   1  10        636.88        657.66        16.04 o
  25   1  10         67.29         67.67         4.60 o
 -32   2  10          0.11         -0.46         2.26 o
 -30   2  10          1.53          0.77         1.89 o
 -28   2  10        566.75        577.42        10.84 o
 -26   2  10        389.56        396.70         7.14 o
 -24   2  10        394.19        363.71         6.59 o
 -22   2  10         49.38         47.32         2.11 o
 -20   2  10        358.26        308.78         6.02 o
 -18   2  10        173.52        140.28         2.80 o
 -16   2  10        184.03        224.00         3.71 o
 -14   2  10         65.64         67.76         1.89 o
 -12   2  10        526.18        515.10        11.13 o
 -10   2  10       1840.56       1727.73        25.21 o
  -8   2  10         16.22         23.80         1.13 o
  -6   2  10       1268.24       1217.67        14.13 o
  -4   2  10       4091.54       4125.19        45.92 o
  -2   2  10       1276.70       1341.21        14.19 o
   0   2  10          0.02          1.50         0.57 o
   2   2  10        185.10        164.12         2.55 o
   4   2  10        344.21        312.53         4.10 o
   6   2  10        766.28        699.62         8.33 o
   8   2  10        806.47        767.47        10.39 o
  10   2  10         32.71         21.69         1.52 o
  12   2  10         55.04         37.86         1.62 o
  14   2  10        245.83        232.89         4.20 o
  16   2  10        695.26        628.94         9.09 o
  18   2  10         16.48         17.75         1.66 o
  20   2  10          0.00          0.27         1.48 o
  22   2  10        215.94        217.15         7.41 o
  24   2  10          2.73          4.83         2.86 o
 -31   3  10        217.69        221.77         9.04 o
 -29   3  10       1280.95       1323.64        20.13 o
 -27   3  10        368.80        397.87         7.42 o
 -25   3  10        102.21        117.07         3.56 o
 -23   3  10         68.15         80.40         2.97 o
 -21   3  10        544.41        551.44         9.15 o
 -19   3  10        278.59        264.13         5.24 o
 -17   3  10       1500.24       1264.99        17.19 o
 -15   3  10        177.86        133.17         2.85 o
 -13   3  10         87.52         85.33         2.26 o
 -11   3  10         36.40         42.29         1.71 o
  -9   3  10        161.18        180.10         3.34 o
  -7   3  10       7022.76       6973.39        86.66 o
  -5   3  10       9809.55       9693.31       115.28 o
  -3   3  10       2795.57       2735.21        33.30 o
  -1   3  10         15.63         18.06         1.15 o
   1   3  10        321.78        306.06         5.07 o
   3   3  10        365.21        356.35         6.20 o
   5   3  10       1013.44        963.93        15.59 o
   7   3  10        785.08        762.84        14.13 o
   9   3  10        579.99        618.23         8.78 o
  11   3  10         14.96         16.46         1.38 o
  13   3  10        470.12        479.82         7.32 o
  15   3  10         98.30         99.12         2.90 o
  17   3  10        226.79        217.74         4.76 o
  19   3  10        147.45        152.36         3.81 o
  21   3  10         11.25          9.50         1.88 o
  23   3  10          4.32          4.58         2.93 o
 -26   4  10          6.46          6.08         1.66 o
 -24   4  10        334.07        337.13         6.76 o
 -22   4  10        112.59        108.66         3.64 o
 -20   4  10        224.32        234.68         5.20 o
 -18   4  10         32.08         26.88         1.94 o
 -16   4  10        118.08        106.81         3.22 o
 -14   4  10         52.04         41.67         1.91 o
 -12   4  10          2.73          2.78         1.08 o
 -10   4  10        209.88        208.98         3.88 o
  -8   4  10         88.33         95.51         2.65 o
  -6   4  10        693.15        699.00         9.59 o
  -4   4  10        510.41        493.20         7.15 o
  -2   4  10         38.24         31.24         1.97 o
   0   4  10          1.09          0.28         1.10 o
   2   4  10        466.84        439.06         7.57 o
   4   4  10        184.27        164.11         3.89 o
   6   4  10        230.44        207.75         4.59 o
   8   4  10        316.35        263.22         5.42 o
  10   4  10        224.82        235.66         5.61 o
  12   4  10        557.93        524.45         9.25 o
  14   4  10          0.00          0.41         1.44 o
  16   4  10         44.31         50.18         2.78 o
  18   4  10         96.62        123.65         4.28 o
 -19   5  10        279.60        314.29         6.41 o
 -17   5  10         34.93         32.21         2.16 o
 -15   5  10          2.04          4.02         1.42 o
 -13   5  10         37.32         34.78         2.18 o
 -11   5  10        417.82        439.15        12.52 o
  -9   5  10         26.19         31.49         1.90 o
  -7   5  10         16.10         11.04         1.42 o
  -5   5  10        302.91        324.66         5.86 o
  -3   5  10        151.80        154.98         4.05 o
  -1   5  10         27.11         31.85         1.98 o
   1   5  10         37.36         37.67         2.10 o
   3   5  10         48.41         45.70         2.37 o
   5   5  10        203.11        213.97         4.95 o
   7   5  10          1.11          2.16         1.48 o
   9   5  10        209.81        221.30         5.34 o
  11   5  10        600.34        631.38        10.97 o
  13   5  10        393.60        378.65        18.20 o
 -12   6  10         22.76         23.19         3.99 o
 -10   6  10        145.91        155.28        11.97 o
  -8   6  10         37.89         41.76         3.66 o
  -6   6  10         35.77         32.17         2.38 o
  -4   6  10        294.21        280.61        12.09 o
  -2   6  10        428.73        432.35         8.82 o
   0   6  10         23.63         26.37         2.56 o
   2   6  10         26.73         27.90         3.01 o
 -33   1  11        457.48        488.44        16.34 o
 -31   1  11        162.18        172.36         6.49 o
 -29   1  11        140.89        140.29         4.73 o
 -27   1  11         37.41         30.32         2.34 o
 -25   1  11        130.80        122.56         4.44 o
 -23   1  11        134.71        117.46         2.48 o
 -21   1  11       2277.42       2120.15        24.61 o
 -19   1  11        776.27        718.68         8.60 o
 -17   1  11        217.62        219.23         3.19 o
 -15   1  11        413.28        367.21         4.69 o
 -13   1  11        397.55        421.90         4.94 o
 -11   1  11         70.59         82.25         1.37 o
  -9   1  11        845.60        925.51         9.76 o
  -7   1  11       2178.48       2114.25        22.69 o
  -5   1  11          0.19          0.32         0.43 o
  -3   1  11       2841.95       2810.37        27.47 o
  -1   1  11       1426.01       1590.44        15.81 o
   1   1  11          0.63         -0.45         0.45 o
   3   1  11        112.20        115.88         1.81 o
   5   1  11        292.12        308.04         4.07 o
   7   1  11        630.64        616.76         7.43 o
   9   1  11         34.79         18.62         1.08 o
  11   1  11        575.53        543.94         7.79 o
  13   1  11        215.51        211.76         3.88 o
  15   1  11        219.32        200.75         4.14 o
  17   1  11        328.80        291.63         6.93 o
  19   1  11        182.18        182.14         6.35 o
  21   1  11          0.20          1.40         2.26 o
  23   1  11         11.68         10.80         2.89 o
 -32   2  11         71.84         80.27         5.23 o
 -30   2  11         53.50         54.98         5.48 o
 -28   2  11        388.52        407.73         8.37 o
 -26   2  11         45.15         45.33         2.26 o
 -24   2  11        383.45        384.40         6.87 o
 -22   2  11          2.01          0.93         1.10 o
 -20   2  11         80.54         89.65         2.31 o
 -18   2  11         19.50         48.67         1.72 o
 -16   2  11        394.53        308.01         4.74 o
 -14   2  11          1.87          6.07         0.93 o
 -12   2  11        765.33        722.61        14.39 o
 -10   2  11        249.58        212.00         3.75 o
  -8   2  11        523.95        596.05         8.00 o
  -6   2  11       1381.46       1232.19        15.50 o
  -4   2  11         10.65          3.42         0.76 o
  -2   2  11       2119.99       2017.51        23.27 o
   0   2  11       3614.74       3555.91        38.98 o
   2   2  11       1385.28       1489.52        18.99 o
   4   2  11        429.21        484.66         6.05 o
   6   2  11          8.48         28.55         1.54 o
   8   2  11          6.20          5.17         0.94 o
  10   2  11       1025.69       1028.47        13.67 o
  12   2  11        189.43        185.03         3.62 o
  14   2  11        816.35        765.93        10.69 o
  16   2  11         56.81         41.13         1.95 o
  18   2  11        111.78        109.93         3.71 o
  20   2  11        278.20        277.76         6.31 o
  22   2  11         17.91         11.32         2.64 o
  24   2  11        299.49        309.88        19.84 o
 -29   3  11         23.44         15.36         2.12 o
 -27   3  11        162.04        154.40         4.23 o
 -25   3  11          0.12          0.62         1.32 o
 -23   3  11         24.10         25.09         1.90 o
 -21   3  11         15.92          6.05         1.37 o
 -19   3  11        111.39        143.82         3.71 o
 -17   3  11          0.57          0.91         0.98 o
 -15   3  11        178.33        139.79         2.97 o
 -13   3  11        453.17        470.26         7.03 o
 -11   3  11        304.45        314.17         4.95 o
  -9   3  11       1786.04       1832.97        22.80 o
  -7   3  11        221.26        235.13         4.01 o
  -5   3  11        229.72        216.64         3.77 o
  -3   3  11          2.01          3.90         0.92 o
  -1   3  11        415.27        404.45         6.38 o
   1   3  11         44.62         38.55         2.47 o
   3   3  11        282.67        286.68         5.38 o
   5   3  11         22.98         16.37         1.48 o
   7   3  11         32.39         13.29         1.44 o
   9   3  11        217.95        199.37         4.88 o
  11   3  11        146.25        147.10         3.28 o
  13   3  11        111.68        127.64         4.27 o
  15   3  11         26.52         42.04         2.15 o
  17   3  11        260.23        299.14         5.53 o
  19   3  11         49.08         51.14         3.15 o
  21   3  11         57.91         65.54         3.61 o
 -26   4  11        193.70        204.51         6.07 o
 -24   4  11        172.04        181.18         4.75 o
 -22   4  11        403.58        403.67         7.59 o
 -20   4  11        525.67        552.44         9.48 o
 -18   4  11        349.64        338.08         7.95 o
 -16   4  11         70.05         73.10         2.81 o
 -14   4  11         16.04         11.83         1.71 o
 -12   4  11         38.58         39.80         2.16 o
 -10   4  11         36.59         45.31         1.87 o
  -8   4  11         77.35         77.89         2.40 o
  -6   4  11        391.32        397.13         6.07 o
  -4   4  11       1806.25       1812.75        22.68 o
  -2   4  11         33.00         31.43         1.57 o
   0   4  11        355.65        367.98         6.72 o
   2   4  11         31.90         26.60         1.75 o
   4   4  11          0.81          1.39         1.18 o
   6   4  11         50.32         43.47         2.22 o
   8   4  11         22.43         18.12         1.73 o
  10   4  11        114.62        115.12         3.67 o
  12   4  11        171.23        175.15         4.64 o
  14   4  11          9.22          8.43         1.69 o
  16   4  11        245.98        281.31         7.32 o
  18   4  11        297.72        319.41        18.47 o
 -19   5  11         24.02         26.51         2.14 o
 -17   5  11        653.35        669.78        11.25 o
 -15   5  11        490.83        499.02         8.83 o
 -13   5  11          0.52         -0.64         1.50 o
 -11   5  11         15.77         20.99         1.76 o
  -9   5  11         71.90         85.56         2.97 o
  -7   5  11         60.08         53.79         2.30 o
  -5   5  11        192.84        187.46         4.23 o
  -3   5  11         12.07         11.70         1.67 o
  -1   5  11          1.41         -0.04         1.81 o
   1   5  11        130.48        140.54         3.93 o
   3   5  11          8.79          7.69         1.53 o
   5   5  11         37.57         33.92         2.18 o
   7   5  11        272.59        256.46         5.75 o
   9   5  11        473.53        456.77         8.60 o
  11   5  11         30.77         25.12         2.86 o
 -10   6  11          0.06         -4.10         4.10 o
  -6   6  11          1.45         -4.00         7.18 o
  -4   6  11        353.21        374.54        30.27 o
  -2   6  11         21.48         18.18         2.61 o
   0   6  11        237.30        250.71        15.05 o
 -30   0  12        149.34        244.89        14.71 o
 -28   0  12        374.83        407.65        11.22 o
 -26   0  12        405.93        393.36        12.34 o
 -22   0  12         56.91         76.98         3.31 o
 -20   0  12        572.75        574.16        11.53 o
 -18   0  12       4625.10       4785.75        65.99 o
 -16   0  12        765.25        669.16        11.79 o
 -14   0  12        118.32        142.90         3.34 o
 -12   0  12       6183.58       6421.09        87.86 o
 -10   0  12         51.78         98.44         2.51 o
  -8   0  12       1897.89       1997.46        30.79 o
  -6   0  12       4540.23       5014.27        77.28 o
  -4   0  12       1998.87       2013.60        28.14 o
  -2   0  12       5126.87       5325.85        73.12 o
   0   0  12       3687.64       4375.31        60.16 o
   2   0  12       4614.93       4626.93        63.58 o
   4   0  12       1456.84       1532.41        21.81 o
   8   0  12       4017.52       3890.24        60.28 o
  10   0  12      12328.74      12046.28       205.73 o
  12   0  12        987.89       1160.26        26.16 o
  14   0  12        548.41        539.11        17.66 o
  16   0  12          0.38         -0.29         2.57 o
  18   0  12        104.55        131.01         7.55 o
  20   0  12        550.94        597.22        20.29 o
  22   0  12         69.82         80.50         6.90 o
  24   0  12         27.85         55.41         9.23 o
 -33   1  12         55.60         57.09         5.06 o
 -31   1  12         16.41         18.36         2.75 o
 -29   1  12         32.18         32.85         2.56 o
 -27   1  12         25.48         26.95         2.30 o
 -25   1  12       2997.32       2942.16        54.34 o
 -23   1  12        992.98        938.95        12.25 o
 -21   1  12        120.04        131.44         2.76 o
 -19   1  12        245.31        230.17         3.66 o
 -17   1  12         34.37         31.09         1.24 o
 -15   1  12        162.49        152.46         2.44 o
 -13   1  12        395.86        435.68         5.43 o
 -11   1  12       2927.08       2973.14        33.27 o
  -9   1  12        224.77        229.59         2.96 o
  -7   1  12       2482.04       2500.18        26.44 o
  -5   1  12        589.77        671.62         7.10 o
  -3   1  12       5151.88       5349.89        51.80 o
  -1   1  12        108.73        103.21         1.72 o
   1   1  12        374.41        357.28         4.67 o
   3   1  12         46.90         44.69         1.24 o
   5   1  12        315.36        309.37         4.18 o
   7   1  12          9.05          5.64         0.72 o
   9   1  12       1516.62       1379.09        16.71 o
  11   1  12        518.01        476.33         7.04 o
  13   1  12        136.85        130.33         3.22 o
  15   1  12          4.70          3.66         1.37 o
  17   1  12          1.15         -1.47         1.47 o
  19   1  12         32.81         24.27         3.36 o
  21   1  12        267.58        258.66         8.31 o
  23   1  12          8.18          9.65         2.88 o
 -32   2  12        102.06         95.96         5.13 o
 -30   2  12        525.06        546.56        15.25 o
 -28   2  12         30.98         42.45         3.71 o
 -26   2  12         67.32         67.24         2.67 o
 -24   2  12       1047.57       1015.72        15.47 o
 -22   2  12        836.53        792.93        12.39 o
 -20   2  12        828.98        761.65        10.20 o
 -18   2  12       2427.76       1993.91        24.61 o
 -16   2  12        317.14        269.12         4.37 o
 -14   2  12        139.44        173.32         3.21 o
 -12   2  12        577.66        618.95         8.69 o
 -10   2  12        310.13        312.64         4.79 o
  -8   2  12       5378.36       5449.19        65.22 o
  -6   2  12       2961.19       2862.34        34.75 o
  -4   2  12         34.91         31.16         1.33 o
  -2   2  12          0.00          0.92         1.03 o
   0   2  12        687.29        665.89         8.83 o
   2   2  12        220.11        199.80         3.46 o
   4   2  12        422.17        390.45         5.10 o
   6   2  12        215.91        189.37         3.48 o
   8   2  12        108.18        126.25         2.82 o
  10   2  12          0.00          1.66         1.07 o
  12   2  12         10.71          8.92         1.20 o
  14   2  12        127.54        118.31         3.05 o
  16   2  12        120.39        124.91         3.49 o
  18   2  12         31.90         36.87         2.40 o
  20   2  12         54.13         67.06         3.73 o
  22   2  12        247.80        245.89         8.55 o
 -29   3  12        354.43        361.19         7.25 o
 -27   3  12        170.14        235.45         6.63 o
 -25   3  12          1.92         -1.34         1.34 o
 -23   3  12         21.88         24.27         1.91 o
 -21   3  12        234.69        243.61         5.18 o
 -19   3  12        104.84        111.35         3.32 o
 -17   3  12        416.34        384.41         6.31 o
 -15   3  12        108.95        133.47         3.27 o
 -13   3  12         19.97         18.73         1.46 o
 -11   3  12         21.27         14.77         1.27 o
  -9   3  12         13.71         15.26         1.29 o
  -7   3  12       3683.69       3659.34        44.28 o
  -5   3  12       1141.13       1104.37        14.20 o
  -3   3  12       1965.45       2029.57        25.07 o
  -1   3  12        879.45        867.12        13.22 o
   1   3  12         69.91         73.32         2.73 o
   3   3  12       2542.00       2396.80        33.96 o
   5   3  12        626.87        528.16         8.83 o
   7   3  12        839.50        772.15        12.23 o
   9   3  12        172.44        240.08         5.17 o
  11   3  12         70.51         68.14         3.42 o
  13   3  12        357.50        357.88         6.38 o
  15   3  12       2171.73       2244.88        30.21 o
  17   3  12         17.43         18.16         1.87 o
  19   3  12         35.97         42.61         2.74 o
  21   3  12         27.34         33.35         3.37 o
 -26   4  12         44.31         50.99         3.99 o
 -24   4  12          2.17          2.11         1.56 o
 -22   4  12         26.99         40.42         2.42 o
 -20   4  12        104.97         99.53         3.47 o
 -18   4  12        473.43        471.60         8.41 o
 -16   4  12        166.73        192.72         5.99 o
 -14   4  12        306.92        302.37         5.43 o
 -12   4  12        162.40        191.99         6.22 o
 -10   4  12        397.51        376.22         6.00 o
  -8   4  12        456.59        451.55         6.83 o
  -6   4  12        126.76        134.91         3.13 o
  -4   4  12         80.37        129.09         4.51 o
  -2   4  12        866.04        878.32        12.75 o
   0   4  12          1.01          0.27         1.23 o
   2   4  12         23.29         22.56         1.74 o
   4   4  12         16.34         16.22         1.61 o
   6   4  12         32.36         23.81         1.86 o
   8   4  12        356.60        361.49         7.03 o
  10   4  12          2.19          3.02         1.47 o
  12   4  12          0.43         21.49         2.38 o
  14   4  12         13.32         19.26         2.40 o
  16   4  12          0.57          1.53         1.79 o
 -19   5  12         55.96         54.52         2.83 o
 -17   5  12        203.75        217.47         6.13 o
 -15   5  12         96.73        101.26         3.59 o
 -13   5  12         92.06        107.12         3.67 o
 -11   5  12        216.18        226.66         9.05 o
  -9   5  12        204.79        222.29         4.79 o
  -7   5  12          0.19         -1.31         1.31 o
  -5   5  12          0.14         -0.82         1.30 o
  -3   5  12       1020.55       1032.43        16.15 o
  -1   5  12         27.76         26.27         2.11 o
   1   5  12         13.32         13.53         2.12 o
   3   5  12          8.98         11.32         2.22 o
   5   5  12         25.92         27.01         2.40 o
   7   5  12        349.75        374.47         7.51 o
   9   5  12        108.46         95.71         3.72 o
 -10   6  12        185.43        204.19        13.68 o
  -6   6  12          0.89          2.05         4.79 o
  -4   6  12          0.03         -4.10         4.10 o
  -2   6  12         30.49         20.18         5.81 o
 -33   1  13        138.96        163.49        14.02 o
 -31   1  13        299.27        309.69         9.28 o
 -29   1  13          0.08          0.02         1.65 o
 -27   1  13        808.13        795.13        16.23 o
 -25   1  13       1263.78       1251.30        19.37 o
 -23   1  13         18.65         21.38         1.42 o
 -21   1  13         39.67         28.87         1.44 o
 -19   1  13       2999.38       2700.93        32.94 o
 -17   1  13         40.64         56.41         1.76 o
 -15   1  13       3450.01       3315.91        42.66 o
 -13   1  13        521.92        470.46         6.55 o
 -11   1  13        718.57        659.54         9.11 o
  -9   1  13        256.94        257.90         3.48 o
  -7   1  13        729.36        655.55         7.64 o
  -5   1  13         15.93         17.42         0.90 o
  -3   1  13        592.84        569.43         6.51 o
  -1   1  13         57.63         64.60         1.47 o
   1   1  13         20.47         11.10         0.82 o
   3   1  13        213.58        199.65         3.26 o
   5   1  13        454.59        497.99         6.65 o
   7   1  13        366.65        358.05         5.14 o
   9   1  13         18.33         11.20         1.09 o
  11   1  13          3.54          3.94         1.15 o
  13   1  13        176.75        169.96         3.81 o
  15   1  13         89.29         88.27         3.64 o
  17   1  13          0.09         -1.25         2.00 o
  19   1  13         10.16          6.13         2.42 o
  21   1  13         63.94         68.12         4.53 o
  23   1  13        109.64        109.11        11.97 o
 -32   2  13         24.63         23.72         2.84 o
 -30   2  13        718.72        760.57        16.20 o
 -28   2  13          4.66          8.86         2.21 o
 -26   2  13         99.55         99.90         3.35 o
 -24   2  13        205.21        208.22         4.66 o
 -22   2  13         45.88         42.92         1.94 o
 -20   2  13        138.83        123.13         2.81 o
 -18   2  13        274.87        221.14         3.92 o
 -16   2  13         78.34         53.96         2.63 o
 -14   2  13        188.23        204.51         3.65 o
 -12   2  13         13.23          8.11         1.08 o
 -10   2  13         20.14         10.50         1.03 o
  -8   2  13          7.83          6.09         0.99 o
  -6   2  13        381.17        327.88         4.99 o
  -4   2  13       1669.77       1601.30        19.94 o
  -2   2  13          0.97          3.10         0.85 o
   0   2  13        720.26        622.90         8.41 o
   2   2  13       1100.30       1040.64        13.36 o
   4   2  13          4.26          1.37         0.72 o
   6   2  13         62.56         40.53         1.67 o
   8   2  13         52.81         57.23         1.99 o
  10   2  13          6.09          3.85         1.06 o
  12   2  13         37.02         31.62         1.86 o
  14   2  13        319.30        322.65         5.59 o
  16   2  13          8.38         12.22         1.63 o
  18   2  13         50.05         42.93         2.62 o
  20   2  13          1.37          1.46         2.38 o
  22   2  13          3.81          6.33         3.50 o
 -29   3  13         16.45         15.28         2.22 o
 -27   3  13          0.30         -1.43         1.43 o
 -25   3  13         51.86         48.81         2.56 o
 -23   3  13          1.95          2.19         1.39 o
 -21   3  13         19.81         15.40         1.70 o
 -19   3  13         33.18         36.03         1.87 o
 -17   3  13         84.26         63.44         2.16 o
 -15   3  13         64.62         32.11         1.63 o
 -13   3  13        236.53        184.08         3.89 o
 -11   3  13        270.19        269.24         4.86 o
  -9   3  13       1458.01       1481.88        18.81 o
  -7   3  13        270.63        229.64         4.67 o
  -5   3  13        506.77        481.60         6.99 o
  -3   3  13        195.74        183.78         3.46 o
  -1   3  13        151.72        146.75         3.01 o
   1   3  13       1688.53       1679.26        24.38 o
   3   3  13          0.12          3.69         1.34 o
   5   3  13         77.12         63.90         2.60 o
   7   3  13          6.20          4.38         1.76 o
   9   3  13         57.89         49.35         2.39 o
  11   3  13          1.81         -1.48         1.48 o
  13   3  13        335.79        304.85         6.38 o
  15   3  13         13.06         22.82         2.11 o
  17   3  13          1.94         -0.73         2.29 o
  19   3  13          0.64          2.84         2.71 o
 -26   4  13        396.64        424.42        12.45 o
 -24   4  13         89.57         94.83         3.61 o
 -22   4  13        900.81        942.71        14.94 o
 -20   4  13        508.73        506.91        11.27 o
 -18   4  13        236.16        256.55         5.59 o
 -16   4  13        242.76        245.47         4.90 o
 -14   4  13          4.44          1.99         1.23 o
 -12   4  13        747.57        759.20        10.90 o
 -10   4  13        844.22        841.79        12.19 o
  -8   4  13        107.97         99.04         2.80 o
  -6   4  13        178.18        189.08         3.82 o
  -4   4  13        365.68        359.06         5.79 o
  -2   4  13         56.80         59.53         2.33 o
   0   4  13        208.77        194.17         4.59 o
   2   4  13          1.43          3.06         1.33 o
   4   4  13         20.31         25.99         2.19 o
   6   4  13        325.01        302.75         6.25 o
   8   4  13          0.13         -0.70         1.45 o
  10   4  13          7.40         13.99         2.40 o
  12   4  13          8.97         10.43         1.88 o
  14   4  13         70.65         66.90         3.29 o
  16   4  13         48.96         60.48         5.10 o
 -19   5  13        132.33        143.31        11.29 o
 -17   5  13        214.59        201.42         5.10 o
 -15   5  13         85.58         98.38         3.65 o
 -13   5  13        518.41        540.01        16.09 o
 -11   5  13         43.30         47.61         2.84 o
  -9   5  13         86.43         88.30         3.15 o
  -7   5  13         10.76          6.23         1.64 o
  -5   5  13         10.67          9.50         1.79 o
  -3   5  13         55.16         56.54         3.34 o
  -1   5  13        446.49        453.06         8.40 o
   1   5  13         99.17        110.28         3.85 o
   3   5  13         41.51         38.98         2.50 o
   5   5  13          2.38          1.99         1.62 o
   7   5  13        141.83        165.45         4.82 o
  -8   6  13         44.46         49.94         7.52 o
 -28   0  14        175.87        271.50         9.64 o
 -26   0  14       1156.08       1172.48        30.83 o
 -24   0  14       1544.95       1542.12        34.19 o
 -22   0  14          1.56          4.86         1.26 o
 -20   0  14         72.46         59.02         7.85 o
 -18   0  14        972.81        868.35        19.62 o
 -16   0  14       3230.79       2912.21        40.66 o
 -14   0  14       7002.64       7366.44       101.00 o
 -12   0  14       3055.33       2840.00        39.42 o
 -10   0  14       2085.10       1996.22        34.50 o
  -8   0  14        498.95        468.38         7.42 o
  -6   0  14       1271.33       1369.72        19.62 o
  -4   0  14        122.82        129.78         5.25 o
  -2   0  14       1429.47       1552.64        22.02 o
   0   0  14          1.68         14.68         1.30 o
   2   0  14         35.07         45.54         2.65 o
   4   0  14         76.06         66.05         2.44 o
   6   0  14        104.69        101.81         3.55 o
   8   0  14        436.73        397.14        11.47 o
  10   0  14        469.76        414.39        10.88 o
  12   0  14          2.19          0.51         1.74 o
  14   0  14        237.12        368.43        27.02 o
  16   0  14          1.27          0.64         3.02 o
  18   0  14         10.81         10.45         3.85 o
  20   0  14        221.80        254.38        13.00 o
  22   0  14        368.40        415.72        19.50 o
 -31   1  14        188.94        205.14         6.21 o
 -29   1  14        283.74        314.92         8.00 o
 -27   1  14        597.46        610.99        13.03 o
 -25   1  14         21.81         27.77         1.81 o
 -23   1  14        742.67        775.12        12.52 o
 -21   1  14       1281.00       1214.07        15.57 o
 -19   1  14          3.40          7.82         1.04 o
 -17   1  14         74.31         75.33         2.50 o
 -15   1  14        608.58        550.06         7.60 o
 -13   1  14        740.85        769.49        10.95 o
 -11   1  14          1.21         -0.29         0.76 o
  -9   1  14        622.56        533.04         7.36 o
  -7   1  14       1283.45       1248.08        15.73 o
  -5   1  14        963.88        883.04        10.74 o
  -3   1  14       2443.35       2508.22        27.80 o
  -1   1  14         11.10         16.83         0.96 o
   1   1  14        256.53        274.26         3.90 o
   3   1  14          0.58          0.44         0.70 o
   5   1  14        135.72        144.22         2.85 o
   7   1  14       2039.51       1993.33        25.30 o
   9   1  14       2487.92       2371.81        29.90 o
  11   1  14         58.95         61.57         2.34 o
  13   1  14         37.13         47.41         2.45 o
  15   1  14        222.66        207.01         5.80 o
  17   1  14        171.48        149.43         6.00 o
  19   1  14        317.55        336.31         9.75 o
  21   1  14        180.25        175.61         7.09 o
 -32   2  14         37.89         40.96         3.28 o
 -30   2  14         99.95        104.42         4.78 o
 -28   2  14         25.47         28.81         2.80 o
 -26   2  14        873.36        849.87        15.13 o
 -24   2  14          4.40          5.81         1.40 o
 -22   2  14         54.78         51.03         1.97 o
 -20   2  14         41.16         36.25         1.69 o
 -18   2  14        173.55        157.21         3.25 o
 -16   2  14        258.41        162.74         3.25 o
 -14   2  14          3.35          5.39         1.08 o
 -12   2  14         17.89         34.21         1.57 o
 -10   2  14        892.26        809.76        10.79 o
  -8   2  14       3093.77       2955.62        35.92 o
  -6   2  14        459.17        448.83         6.49 o
  -4   2  14        598.71        558.71         7.75 o
  -2   2  14         90.68         93.71         2.33 o
   0   2  14       1067.36        970.31        12.61 o
   2   2  14         58.78         70.93         2.30 o
   4   2  14       2373.28       2066.35        27.34 o
   6   2  14          1.08          0.91         1.01 o
   8   2  14        484.80        467.80         7.45 o
  10   2  14        440.67        401.07         6.72 o
  12   2  14        826.38        799.71        11.26 o
  14   2  14        554.65        526.04         8.85 o
  16   2  14        174.47        169.82         4.85 o
  18   2  14         61.88         62.73         3.74 o
  20   2  14         39.60         38.23         4.43 o
 -29   3  14        108.75        120.80         6.27 o
 -27   3  14        196.95        203.28         5.11 o
 -25   3  14        162.18        156.15         4.36 o
 -23   3  14          0.66          2.65         1.41 o
 -21   3  14        239.50        212.51         5.23 o
 -19   3  14        156.05        137.73         3.48 o
 -17   3  14         28.92         25.48         1.57 o
 -15   3  14         68.63         73.94         2.35 o
 -13   3  14         17.40         16.11         1.43 o
 -11   3  14        192.45        202.69         4.06 o
  -9   3  14       2906.09       2875.97        35.34 o
  -7   3  14        703.12        684.43         9.47 o
  -5   3  14        128.11        125.97         2.91 o
  -3   3  14        340.82        333.86         5.30 o
  -1   3  14       1399.86       1367.47        19.30 o
   1   3  14        700.84        653.27        10.60 o
   3   3  14        360.14        333.57         6.35 o
   5   3  14        747.29        682.31        11.15 o
   7   3  14         28.74         27.34         1.98 o
   9   3  14         16.99         17.71         1.83 o
  11   3  14         18.46         11.58         1.74 o
  13   3  14        337.56        331.35         6.87 o
  15   3  14         11.29         14.14         1.99 o
  17   3  14        219.77        224.87         6.41 o
  19   3  14         80.01         88.27         5.99 o
 -24   4  14        629.47        669.70        11.49 o
 -22   4  14          2.24          0.34         1.56 o
 -20   4  14        594.61        617.96        10.54 o
 -18   4  14         28.28         20.65         1.97 o
 -16   4  14          1.68          5.54         1.40 o
 -14   4  14        120.11        121.80         3.77 o
 -12   4  14        165.64        168.29         3.73 o
 -10   4  14         29.36         24.22         1.74 o
  -8   4  14       1108.29       1064.42        14.20 o
  -6   4  14          2.33         -1.10         1.10 o
  -4   4  14          2.33          1.28         1.10 o
  -2   4  14         71.21         68.14         3.05 o
   0   4  14         79.90         82.63         3.44 o
   2   4  14        136.11        138.11         4.02 o
   4   4  14         99.30         72.01         2.99 o
   6   4  14        245.83        240.41         5.54 o
   8   4  14          2.99          7.76         1.69 o
  10   4  14          4.03          5.97         1.81 o
  12   4  14         88.91         85.05         4.21 o
  14   4  14        208.56        222.03        12.14 o
 -17   5  14        124.41        137.48         4.34 o
 -15   5  14         25.31         25.56         2.25 o
 -13   5  14         59.38         75.31         4.32 o
 -11   5  14         77.24         90.17         3.34 o
  -9   5  14         19.20         16.98         1.86 o
  -7   5  14         20.27         19.09         2.18 o
  -5   5  14         77.90         83.23         3.39 o
  -3   5  14         48.18         45.48         2.88 o
  -1   5  14        475.01        506.71         9.22 o
   1   5  14         70.18         72.56         3.20 o
   3   5  14        247.97        263.56         6.08 o
   5   5  14        211.89        233.51         5.78 o
 -33   1  15          2.20          6.84         4.79 o
 -31   1  15        769.79        802.20        23.09 o
 -29   1  15        297.05        297.01         7.74 o
 -27   1  15         67.20         76.56         3.70 o
 -25   1  15        430.08        435.35         7.92 o
 -23   1  15        397.21        376.26         6.96 o
 -21   1  15         22.76         16.94         1.25 o
 -19   1  15       1415.13       1387.14        17.55 o
 -17   1  15        519.06        450.75         6.53 o
 -15   1  15         71.35         80.39         2.60 o
 -13   1  15       2749.03       2539.81        33.61 o
 -11   1  15        277.61        256.82         4.23 o
  -9   1  15         53.55         81.44         2.17 o
  -7   1  15        232.41        263.62         4.29 o
  -5   1  15       1467.90       1488.96        18.63 o
  -3   1  15         55.40         62.48         1.76 o
  -1   1  15       1195.61       1216.34        14.55 o
   1   1  15        682.52        714.45         9.90 o
   3   1  15          0.34          0.76         0.81 o
   5   1  15       2637.12       2570.97        30.34 o
   7   1  15        163.81        165.28         3.34 o
   9   1  15        424.71        417.31         7.06 o
  11   1  15        204.32        210.53         5.46 o
  13   1  15        285.46        283.71         6.96 o
  15   1  15         10.22         10.67         2.06 o
  17   1  15         53.50         63.89         4.27 o
  19   1  15         43.95         53.66         4.16 o
  21   1  15        153.89        183.48        11.97 o
 -32   2  15         20.15         19.45         3.54 o
 -30   2  15         37.89         41.66         3.29 o
 -28   2  15       1948.60       2001.91        49.52 o
 -26   2  15        365.59        370.00         8.01 o
 -24   2  15        151.23        162.18         4.17 o
 -22   2  15         85.90         72.57         2.32 o
 -20   2  15         19.86          8.24         1.18 o
 -18   2  15        308.57        261.25         4.50 o
 -16   2  15        234.00        239.88         4.38 o
 -14   2  15          2.83          3.54         1.12 o
 -12   2  15        294.26        280.30         5.77 o
 -10   2  15         90.14         80.09         2.33 o
  -8   2  15       4474.19       4266.38        51.48 o
  -6   2  15         39.34         42.08         2.02 o
  -4   2  15         32.25         32.76         1.52 o
  -2   2  15        276.96        288.53         4.65 o
   0   2  15        161.08        196.73         3.62 o
   2   2  15       1407.39       1213.99        15.52 o
   4   2  15        348.61        364.33         6.64 o
   6   2  15         13.21          4.74         1.27 o
   8   2  15         36.67         41.92         2.05 o
  10   2  15          6.78          6.55         1.54 o
  12   2  15          2.24          2.63         2.04 o
  14   2  15        478.74        467.44         8.70 o
  16   2  15        345.35        339.99         8.00 o
  18   2  15          8.35         11.64         3.46 o
  20   2  15        202.69        220.61        14.02 o
 -29   3  15         19.30         13.90         2.66 o
 -27   3  15        234.80        310.12         6.63 o
 -25   3  15          0.30          0.02         1.47 o
 -23   3  15        402.33        419.95         7.82 o
 -21   3  15        298.87        294.04         6.41 o
 -19   3  15        151.62        137.82         3.52 o
 -17   3  15        267.47        289.85         5.05 o
 -15   3  15        254.64        237.34         4.37 o
 -13   3  15        483.67        415.27         7.74 o
 -11   3  15          8.78         18.60         1.47 o
  -9   3  15        669.44        871.66        11.77 o
  -7   3  15        180.50        165.21         3.93 o
  -5   3  15         14.74         15.34         1.34 o
  -3   3  15         60.09         97.11         3.13 o
  -1   3  15         15.51         16.58         1.36 o
   1   3  15        450.26        432.14         7.72 o
   3   3  15          1.55          5.70         1.45 o
   5   3  15         15.81          8.94         1.55 o
   7   3  15         28.11         26.41         2.02 o
   9   3  15         60.89        105.55         5.48 o
  11   3  15          7.26          6.46         1.73 o
  13   3  15         38.08         34.51         2.53 o
  15   3  15        105.46        184.05         7.40 o
  17   3  15          0.33         -2.16         2.53 o
 -24   4  15         18.76         20.06         2.54 o
 -22   4  15         26.38         28.12         2.38 o
 -20   4  15        143.28        148.89         4.45 o
 -18   4  15        146.23        138.87         4.18 o
 -16   4  15          2.17          0.01         1.34 o
 -14   4  15          4.01          1.13         1.43 o
 -12   4  15        308.21        324.91         8.56 o
 -10   4  15       1962.07       1992.34        26.34 o
  -8   4  15         59.32         53.47         2.24 o
  -6   4  15         16.72         13.29         1.49 o
  -4   4  15         13.22         10.86         1.87 o
  -2   4  15        121.32        122.39         3.76 o
   0   4  15          0.49         -0.35         1.40 o
   2   4  15        835.93        831.75        13.53 o
   4   4  15          2.61          2.39         1.57 o
   6   4  15        325.45        347.50         7.11 o
   8   4  15          5.57          3.59         2.22 o
  10   4  15        956.48       1001.59        16.17 o
  12   4  15         44.23         43.91         3.14 o
 -17   5  15        203.27        212.63         9.79 o
 -15   5  15          1.64          1.49         1.69 o
 -13   5  15       1925.56       1986.84        28.76 o
 -11   5  15         80.15         70.85         2.94 o
  -9   5  15         22.58         19.36         2.88 o
  -7   5  15        199.47        171.68         6.32 o
  -5   5  15         47.29         48.26         2.75 o
  -3   5  15         93.82        108.00         4.01 o
  -1   5  15         60.31         59.91         3.04 o
   1   5  15        108.29        111.75         4.08 o
   3   5  15         47.33         45.08         4.60 o
 -30   0  16        785.97        832.49        33.86 o
 -28   0  16        757.55        830.20        27.36 o
 -26   0  16       1448.79       1468.86        38.33 o
 -24   0  16        356.51        398.06        22.74 o
 -22   0  16       1226.52       1147.35        30.10 o
 -20   0  16         20.07         20.06         3.93 o
 -18   0  16         40.07         41.67         3.28 o
 -16   0  16       6269.26       6104.03       121.23 o
 -14   0  16       2963.54       2745.46        46.45 o
 -12   0  16          0.01          0.86         1.15 o
 -10   0  16         46.90         31.22         2.54 o
  -8   0  16       1444.78       1555.95        22.35 o
  -6   0  16        970.55        952.11        14.19 o
  -4   0  16       4345.48       4504.45        62.13 o
  -2   0  16        216.35        202.41         4.58 o
   2   0  16        724.21        755.41        12.99 o
   4   0  16        559.07        553.92        11.48 o
   6   0  16       2848.38       2755.97        50.43 o
   8   0  16       5958.06       5763.68       103.78 o
  10   0  16         25.35         36.49         4.41 o
  12   0  16         17.39         27.60         4.19 o
  14   0  16         58.75         53.55         5.50 o
  16   0  16         10.23         45.64        11.12 o
  18   0  16        938.66        913.51        29.33 o
  20   0  16         39.97         47.34         6.52 o
 -33   1  16        238.13        263.70        15.73 o
 -31   1  16          0.35          6.16         4.28 o
 -29   1  16         26.28         33.13         4.03 o
 -27   1  16        277.75        263.57         6.31 o
 -25   1  16        804.63        810.77        13.27 o
 -23   1  16          7.55          7.79         1.31 o
 -21   1  16        166.45        178.85         4.16 o
 -19   1  16        289.92        249.62         4.30 o
 -17   1  16          1.84          2.75         1.01 o
 -15   1  16       1238.81       1187.67        15.17 o
 -13   1  16          1.03          0.76         0.89 o
 -11   1  16        271.92        291.52         4.69 o
  -9   1  16       1079.81       1022.80        13.26 o
  -7   1  16        122.09         96.30         2.44 o
  -5   1  16       1113.66       1099.91        14.10 o
  -3   1  16        125.73        129.18         2.75 o
  -1   1  16        174.50        167.26         3.05 o
   1   1  16          6.69          2.68         0.97 o
   3   1  16       1215.77       1050.97        12.85 o
   5   1  16       1146.04       1120.28        13.20 o
   7   1  16         48.96         55.72         2.11 o
   9   1  16        341.68        315.98         5.86 o
  11   1  16        268.98        254.72         5.66 o
  13   1  16         61.94         66.16         3.45 o
  15   1  16         16.38         19.55         2.90 o
  17   1  16        350.83        332.88         9.83 o
  19   1  16          0.44          3.75         2.76 o
 -32   2  16          0.66         -2.63         2.63 o
 -30   2  16         33.44         41.59         3.29 o
 -28   2  16        101.25         94.31         4.49 o
 -26   2  16        128.91        128.25         5.05 o
 -24   2  16        307.46        299.65         5.56 o
 -22   2  16        254.71        219.44         4.17 o
 -20   2  16          7.47          3.40         1.12 o
 -18   2  16          0.63          1.48         1.04 o
 -16   2  16        145.04        111.94         2.82 o
 -14   2  16        708.94        610.15        10.83 o
 -12   2  16        323.57        293.93         5.36 o
 -10   2  16       3440.66       3167.31        38.72 o
  -8   2  16         47.68         43.80         3.01 o
  -6   2  16         27.84         34.80         1.60 o
  -4   2  16        149.27        144.33         3.06 o
  -2   2  16        471.62        462.22         6.80 o
   0   2  16         84.32         85.18         2.33 o
   2   2  16        377.26        374.85         5.76 o
   4   2  16        636.43        704.44        11.38 o
   6   2  16          0.27          0.50         1.30 o
   8   2  16         30.62         27.62         1.93 o
  10   2  16         52.24         45.90         2.75 o
  12   2  16         92.73         91.23         5.43 o
  14   2  16        380.30        419.87        11.60 o
  16   2  16          2.06          3.99         2.93 o
  18   2  16          0.74         -4.45         4.45 o
 -29   3  16        941.65        969.65        47.20 o
 -27   3  16        720.61        742.08        12.45 o
 -25   3  16        125.51        127.85         4.13 o
 -23   3  16         22.33         21.16         2.03 o
 -21   3  16         13.13         10.69         1.55 o
 -19   3  16        164.51        144.67         3.46 o
 -17   3  16        212.96        198.02         5.28 o
 -15   3  16        718.73        731.33        12.12 o
 -13   3  16          9.80         11.56         1.41 o
 -11   3  16        206.21        189.26         3.86 o
  -9   3  16        886.39        884.11        11.99 o
  -7   3  16         37.97         32.73         2.00 o
  -5   3  16         32.11         36.84         1.96 o
  -3   3  16         67.33         72.27         2.34 o
  -1   3  16        625.65        608.02         9.35 o
   1   3  16          1.93          3.34         1.44 o
   3   3  16        628.38        541.55         9.40 o
   5   3  16        499.98        464.04         8.42 o
   7   3  16        192.26        194.88         4.88 o
   9   3  16         26.35         24.99         2.15 o
  11   3  16        105.65        106.33         3.92 o
  13   3  16        245.67        275.74         7.91 o
  15   3  16          6.66          5.45         3.06 o
 -24   4  16        213.44        253.60         9.23 o
 -22   4  16         24.73         17.02         2.12 o
 -20   4  16          7.68          3.94         1.94 o
 -18   4  16          2.93          0.19         1.66 o
 -16   4  16         98.59         97.25         3.28 o
 -14   4  16        148.92        200.97         4.65 o
 -12   4  16        173.58        159.85         3.81 o
 -10   4  16       1345.79       1366.96        17.92 o
  -8   4  16          1.16         -1.25         1.25 o
  -6   4  16         25.06         23.38         1.74 o
  -4   4  16        290.75        327.26         6.69 o
  -2   4  16        684.59        696.88        11.68 o
   0   4  16        111.63        109.86         3.81 o
   2   4  16        230.38        218.82         5.33 o
   4   4  16          8.12         14.09         1.94 o
   6   4  16         97.08        120.57         4.16 o
   8   4  16        460.84        488.77         9.27 o
  10   4  16         11.88         20.08         2.44 o
  12   4  16        158.25        164.52        10.60 o
 -17   5  16         10.45          2.39         4.45 o
 -15   5  16         53.99         50.42         5.20 o
 -13   5  16          0.42          0.88         1.56 o
 -11   5  16         79.77         92.20         4.97 o
  -9   5  16          8.20          3.96         1.81 o
  -7   5  16          3.26         -0.30         1.78 o
  -5   5  16         12.64         10.82         2.04 o
  -3   5  16          0.29         -1.66         1.66 o
  -1   5  16          0.01         -0.46         1.73 o
   1   5  16         27.69         33.30         2.77 o
 -33   1  17        245.85        260.97        15.73 o
 -31   1  17         60.87         60.60        11.63 o
 -29   1  17        983.26       1005.52        52.50 o
 -27   1  17        182.80        194.79         8.44 o
 -25   1  17         44.17         50.30         3.05 o
 -23   1  17         33.30         36.61         2.09 o
 -21   1  17       1267.34       1191.35        18.59 o
 -19   1  17          1.41          0.01         1.02 o
 -17   1  17         70.81         85.33         2.41 o
 -15   1  17          0.92          1.68         1.00 o
 -13   1  17        217.16        155.17         3.40 o
 -11   1  17       7388.13       7121.39        85.14 o
  -9   1  17       1462.76       1474.64        19.93 o
  -7   1  17        635.10        583.90         8.16 o
  -5   1  17        166.25        162.12         3.26 o
  -3   1  17        504.25        521.51         7.42 o
  -1   1  17        658.96        622.43         8.63 o
   1   1  17         20.32         27.67         1.44 o
   3   1  17         13.28         15.86         1.21 o
   5   1  17         87.27         97.78         2.92 o
   7   1  17       2674.83       2639.45        38.43 o
   9   1  17          0.00          1.87         1.66 o
  11   1  17         52.09         52.77         3.46 o
  13   1  17        310.79        300.70        12.19 o
  15   1  17        145.66        137.57         6.93 o
  17   1  17        192.64        223.80        11.39 o
  19   1  17         13.17         21.89         6.16 o
 -30   2  17        231.36        232.04         8.94 o
 -28   2  17         33.22         43.42         3.32 o
 -26   2  17       1615.03       1600.13        31.16 o
 -24   2  17          4.81          3.50         1.27 o
 -22   2  17         44.91         39.25         1.92 o
 -20   2  17         70.21         64.78         2.28 o
 -18   2  17        151.46        138.67         3.22 o
 -16   2  17        580.42        567.95         8.17 o
 -14   2  17         63.15         54.82         2.17 o
 -12   2  17         85.36         87.22         2.59 o
 -10   2  17         64.52         54.78         2.08 o
  -8   2  17        833.24        881.94        11.83 o
  -6   2  17        928.98        884.58        11.85 o
  -4   2  17        126.53        126.74         2.91 o
  -2   2  17         30.38         29.37         1.57 o
   0   2  17         14.26         14.62         1.30 o
   2   2  17        220.98        180.72         3.95 o
   4   2  17       2370.08       2212.57        31.76 o
   6   2  17        520.36        506.88         8.87 o
   8   2  17        129.98        120.91         5.28 o
  10   2  17         22.50         21.62         2.28 o
  12   2  17          0.69          2.23         1.80 o
  14   2  17        189.54        194.08         8.20 o
  16   2  17          5.00          5.22         3.06 o
 -27   3  17         93.71        108.28         6.14 o
 -25   3  17          0.14          0.42         1.62 o
 -23   3  17         20.96         25.19         2.14 o
 -21   3  17        323.04        326.33         6.06 o
 -19   3  17         68.00         65.26         2.44 o
 -17   3  17        215.22        185.58         4.48 o
 -15   3  17          1.14         -0.98         1.26 o
 -13   3  17          7.40         15.09         1.48 o
 -11   3  17        697.72        641.24         9.23 o
  -9   3  17        174.62        161.48         3.59 o
  -7   3  17          6.17          6.77         1.27 o
  -5   3  17         83.21         86.79         2.66 o
  -3   3  17         15.31         20.38         1.56 o
  -1   3  17         82.00         81.26         3.31 o
   1   3  17        145.37        159.23         4.34 o
   3   3  17         10.67         11.25         1.96 o
   5   3  17        106.42        106.63         3.72 o
   7   3  17         23.07         27.55         2.18 o
   9   3  17         84.49         80.25         3.43 o
  11   3  17         12.77         15.93         2.14 o
  13   3  17         83.08         80.92         4.22 o
  15   3  17         28.55         30.75        11.46 o
 -22   4  17         62.34         63.82         4.23 o
 -20   4  17         37.44         36.40         2.53 o
 -18   4  17          0.25         -1.32         1.41 o
 -16   4  17        110.39        125.92         3.76 o
 -14   4  17        363.92        362.43        10.86 o
 -12   4  17        702.39        703.80        14.78 o
 -10   4  17          0.47          0.17         1.35 o
  -8   4  17        492.82        497.59         7.79 o
  -6   4  17         11.76          9.95         1.66 o
  -4   4  17        556.46        573.94        10.12 o
  -2   4  17          6.07          4.00         1.79 o
   0   4  17         11.34         11.57         1.87 o
   2   4  17          0.58         -1.58         1.62 o
   4   4  17        145.05        150.63         4.62 o
   6   4  17        289.75        308.47         6.83 o
   8   4  17         35.94         39.81         2.75 o
  10   4  17         24.20         23.94         4.79 o
 -15   5  17          0.17          2.22         3.14 o
 -13   5  17         29.30         22.99         3.12 o
 -11   5  17       1372.64       1401.11        49.61 o
  -9   5  17          7.72         12.11         2.34 o
  -7   5  17          5.07          2.16         1.94 o
  -5   5  17          0.08         -2.01         2.01 o
  -3   5  17          0.66         -0.35         2.25 o
  -1   5  17          0.11         -4.79         4.79 o
 -30   0  18          4.95         29.81         3.78 o
 -28   0  18        364.72        392.87        13.03 o
 -26   0  18        621.65        631.34        18.60 o
 -24   0  18        500.91        494.29        20.35 o
 -22   0  18         86.22         89.00         5.34 o
 -20   0  18        259.44        222.12        18.98 o
 -18   0  18        324.77        306.40        10.26 o
 -16   0  18       1152.88       1098.09        28.77 o
 -14   0  18        311.92        284.06         9.39 o
 -12   0  18       2176.14       2191.58        54.66 o
 -10   0  18       3484.46       3433.05        84.16 o
  -8   0  18        401.58        351.86         8.93 o
  -6   0  18        109.40        143.31         8.79 o
  -4   0  18        885.85        921.16        20.41 o
  -2   0  18         32.61         42.22         2.82 o
   2   0  18        303.31        274.75         6.80 o
   4   0  18        126.06        127.20         4.29 o
   6   0  18        187.27        238.96         6.28 o
   8   0  18        188.37        182.33         6.68 o
  10   0  18         16.29         17.14         3.94 o
  12   0  18        503.62        528.86        18.48 o
  14   0  18         70.32         87.65         8.89 o
  16   0  18        374.27        371.64        15.28 o
  18   0  18         14.93         10.94         6.84 o
 -31   1  18        235.57        253.12        10.60 o
 -29   1  18          4.94         12.30         4.62 o
 -27   1  18         13.33         19.27         2.70 o
 -25   1  18        552.31        575.41        12.11 o
 -23   1  18         10.66          8.68         2.32 o
 -21   1  18        238.88        206.58         5.11 o
 -19   1  18          3.51          1.45         1.20 o
 -17   1  18        144.98        138.52         3.31 o
 -15   1  18          3.19          4.28         1.07 o
 -13   1  18         47.57         45.18         1.84 o
 -11   1  18       4074.86       3978.58        48.24 o
  -9   1  18        160.93        164.53         3.40 o
  -7   1  18          0.03         -0.84         0.94 o
  -5   1  18        247.66        268.89         4.57 o
  -3   1  18        196.26        195.61         3.73 o
  -1   1  18        100.25         89.76         2.48 o
   1   1  18          6.59          6.67         1.18 o
   3   1  18          4.46          1.84         1.06 o
   5   1  18        491.17        480.17         8.47 o
   7   1  18       1650.74       1588.61        27.07 o
   9   1  18         57.10         64.72         3.15 o
  11   1  18          3.13          1.86         2.06 o
  13   1  18         42.65         49.96         6.13 o
  15   1  18         62.94         62.95         5.80 o
  17   1  18         94.15        100.36        12.48 o
 -30   2  18        405.92        393.67        20.86 o
 -28   2  18       1887.15       1884.68        36.41 o
 -26   2  18        309.33        305.78         8.35 o
 -24   2  18        148.96        162.36         4.39 o
 -22   2  18         45.79         45.28         2.09 o
 -20   2  18        113.92        104.79         3.05 o
 -18   2  18        333.84        317.04         5.37 o
 -16   2  18        120.06        120.86         3.03 o
 -14   2  18         56.33         37.64         1.80 o
 -12   2  18        275.87        299.66         7.38 o
 -10   2  18         43.34         44.47         1.89 o
  -8   2  18        964.64        840.52        11.40 o
  -6   2  18       1747.83       1682.79        21.31 o
  -4   2  18         35.66         37.02         1.75 o
  -2   2  18        164.91        159.04         3.40 o
   0   2  18         57.63         39.08         1.79 o
   2   2  18       1007.67        894.93        14.11 o
   4   2  18        997.42       1009.76        15.71 o
   6   2  18         31.44         31.03         2.44 o
   8   2  18         58.06         52.65         3.18 o
  10   2  18        276.10        301.26         7.18 o
  12   2  18         16.74         17.52         2.75 o
  14   2  18         14.80         20.25         4.05 o
 -27   3  18        892.98        946.66        33.35 o
 -25   3  18        926.55        978.96        15.67 o
 -23   3  18        200.86        200.34         5.18 o
 -19   3  18         77.28         72.01         2.62 o
 -17   3  18        178.85        176.63         4.12 o
 -13   3  18         72.53         66.15         2.46 o
 -11   3  18         15.49         17.30         1.58 o
  -9   3  18          5.28         30.24         2.13 o
  -7   3  18        432.91        419.08         6.67 o
  -5   3  18        109.92        112.67         3.59 o
  -3   3  18        111.96        144.81         3.39 o
  -1   3  18         48.60         44.33         2.50 o
   1   3  18        100.09         91.37         3.46 o
   3   3  18        387.09        396.69         7.69 o
   5   3  18        192.54        203.40         5.14 o
   7   3  18        165.93        163.23         4.72 o
   9   3  18         45.57         48.03         2.81 o
  11   3  18         43.35         51.64         3.86 o
  13   3  18         38.06         38.37         5.13 o
 -22   4  18          5.60          0.49         2.37 o
 -20   4  18         83.56         84.19         3.69 o
 -18   4  18         65.82         59.42         2.78 o
 -16   4  18        279.04        296.19         7.56 o
 -14   4  18          0.23          0.71         1.41 o
 -12   4  18          4.42          7.37         1.58 o
 -10   4  18          0.23          1.74         1.43 o
  -8   4  18         49.99         53.21         2.44 o
  -6   4  18         29.16         32.69         2.83 o
  -4   4  18          4.93         -0.22         1.71 o
  -2   4  18        102.60        104.08         3.93 o
   0   4  18        180.60        189.08         5.78 o
   2   4  18         95.50         77.77         3.44 o
   4   4  18          0.19          1.32         1.73 o
   6   4  18         93.33         95.67         3.93 o
   8   4  18        170.53        224.03        12.66 o
 -13   5  18        395.97        367.07        13.61 o
 -11   5  18        428.86        442.13        29.76 o
  -9   5  18         80.91         95.64         6.65 o
  -7   5  18         40.60         34.20         6.84 o
  -5   5  18        135.21        124.16        10.60 o
 -31   1  19         60.88         70.69         5.89 o
 -29   1  19         45.49         53.20         5.10 o
 -27   1  19        148.63        154.88         5.33 o
 -25   1  19         30.29         31.67         2.91 o
 -23   1  19         40.20         49.43         3.04 o
 -21   1  19         32.33         34.65         4.99 o
 -19   1  19         45.91         51.95         3.41 o
 -17   1  19        196.73        201.50         4.95 o
 -15   1  19          0.88         -0.85         1.14 o
 -13   1  19        186.08        168.84         3.49 o
 -11   1  19        228.42        200.65         3.90 o
  -9   1  19       1615.23       1566.77        19.91 o
  -7   1  19        863.68        825.38        11.15 o
  -5   1  19        153.26        120.49         3.72 o
  -3   1  19        440.73        420.90         7.85 o
  -1   1  19         27.19         24.56         1.60 o
   1   1  19        383.66        338.14         5.91 o
   3   1  19        247.78        240.51         4.68 o
   5   1  19        323.38        305.42         7.83 o
   7   1  19        511.02        494.04        11.21 o
   9   1  19        541.10        541.34        14.74 o
  11   1  19        367.02        338.14        15.83 o
  13   1  19          5.86          4.89         4.23 o
  15   1  19          7.72          8.79         4.43 o
 -28   2  19         20.96         22.49         6.50 o
 -26   2  19        370.87        403.72        11.37 o
 -24   2  19        212.63        206.12         5.10 o
 -22   2  19        344.35        334.46         6.24 o
 -20   2  19        220.35        230.62         5.03 o
 -18   2  19        236.47        216.14         4.46 o
 -16   2  19        214.72        200.09         4.28 o
 -14   2  19         45.63         48.63         2.17 o
 -12   2  19        333.94        309.32         5.66 o
 -10   2  19        304.20        293.50         5.30 o
  -8   2  19        208.38        210.49         4.12 o
  -6   2  19          3.74          6.33         1.26 o
  -4   2  19        182.24        182.59         3.75 o
  -2   2  19        144.04        134.71         3.17 o
   0   2  19         59.39         69.64         2.39 o
   2   2  19        183.84        189.88         4.73 o
   4   2  19         51.05         52.36         3.00 o
   6   2  19       1195.74       1158.66        20.15 o
   8   2  19          5.79          5.34         1.95 o
  10   2  19         15.60         13.20         2.66 o
  12   2  19          0.00         -2.48         2.75 o
  14   2  19         12.28         14.69         4.40 o
 -27   3  19        127.57        165.74         9.31 o
 -25   3  19        341.56        378.33         7.84 o
 -23   3  19        343.22        342.44         8.93 o
 -21   3  19         22.34         20.95         1.90 o
 -19   3  19         49.63         39.01         2.12 o
 -17   3  19         67.13         79.34         2.77 o
 -15   3  19         28.97         40.82         2.64 o
 -13   3  19         99.22         98.88         3.20 o
 -11   3  19         33.27         22.59         1.74 o
  -9   3  19         73.73         82.52         2.78 o
  -7   3  19          0.03          1.91         1.26 o
  -5   3  19        156.49        174.24         3.83 o
  -3   3  19         37.25         31.51         2.25 o
  -1   3  19         45.82         44.70         2.60 o
   1   3  19        174.56        159.44         4.57 o
   3   3  19         32.12         29.37         2.37 o
   5   3  19         12.89         13.53         2.05 o
   7   3  19        100.16        107.33         4.10 o
   9   3  19        158.38        159.38         5.52 o
  11   3  19         36.93         25.91         3.74 o
 -20   4  19         52.13         60.64         3.53 o
 -18   4  19        315.09        310.94         6.20 o
 -16   4  19          5.07          3.26         1.52 o
 -14   4  19        836.62        840.44        21.46 o
 -12   4  19        232.83        213.27         6.59 o
 -10   4  19         99.56         89.88         3.10 o
  -8   4  19         73.46         67.87         2.98 o
  -6   4  19        395.34        426.49         9.15 o
  -4   4  19          0.14          3.91         1.83 o
  -2   4  19         41.86         26.04         2.42 o
   0   4  19        157.05        153.21         5.89 o
   2   4  19         60.42         59.26         3.20 o
   4   4  19         13.93         20.44         2.40 o
   6   4  19        690.59        769.56        29.07 o
 -11   5  19         49.61         62.59         8.89 o
 -30   0  20         87.23        101.20         6.57 o
 -28   0  20        189.75        197.73         8.67 o
 -26   0  20       1210.11       1243.57        40.19 o
 -24   0  20        334.78        293.84        13.51 o
 -22   0  20       1276.84       1248.98        33.24 o
 -20   0  20        256.12        270.17         9.64 o
 -18   0  20        150.56        151.12         6.90 o
 -16   0  20        137.67        141.85         8.38 o
 -14   0  20        668.37        657.20        18.60 o
 -12   0  20       6642.03       6514.25       157.93 o
 -10   0  20        754.67        771.19        21.27 o
  -8   0  20       1400.74       1367.58        35.18 o
  -6   0  20        391.37        400.33        20.18 o
  -4   0  20          1.69          4.88         2.91 o
  -2   0  20         31.04         38.26         5.30 o
   2   0  20        344.50        324.05         8.65 o
   4   0  20        386.45        376.35         9.69 o
   6   0  20          6.87          9.10         6.16 o
   8   0  20         21.72         28.39         5.81 o
  10   0  20        745.10        742.20        31.81 o
  12   0  20        179.91        179.56        12.66 o
  14   0  20         38.28         37.62         6.84 o
 -29   1  20         93.15         95.14         5.33 o
 -27   1  20          1.06          2.84         1.95 o
 -25   1  20        109.43        118.80         7.85 o
 -23   1  20       1066.54       1065.84        20.47 o
 -21   1  20         62.55         71.64         3.75 o
 -19   1  20          2.20          3.80         1.69 o
 -17   1  20        202.89        194.30         5.54 o
 -15   1  20        178.52        172.49         5.05 o
 -13   1  20        764.38        725.48        12.82 o
 -11   1  20       1341.06       1292.81        19.12 o
  -9   1  20        429.95        454.93         7.84 o
  -7   1  20        516.68        515.67         8.31 o
  -5   1  20        202.64        186.78         4.08 o
  -3   1  20         29.33         31.77         2.17 o
  -1   1  20        598.61        532.41         8.47 o
   1   1  20        427.76        391.49         7.31 o
   3   1  20         18.94         16.58         2.02 o
   5   1  20         27.25         24.40         2.52 o
   7   1  20         74.02         85.59         4.10 o
   9   1  20         18.63         21.93         3.38 o
  11   1  20        301.22        289.28         9.90 o
  13   1  20         27.61         24.64         5.26 o
 -26   2  20        287.79        307.20         9.21 o
 -24   2  20         17.15         27.33         2.46 o
 -22   2  20         30.17         33.51         2.54 o
 -20   2  20        369.49        363.16         6.61 o
 -18   2  20          8.08          7.02         1.36 o
 -16   2  20        797.19        782.17        10.87 o
 -14   2  20         14.72         19.64         1.64 o
 -12   2  20         20.37         24.79         1.72 o
 -10   2  20        264.94        257.66         4.77 o
  -8   2  20       2166.07       2062.44        25.96 o
  -6   2  20          4.20         11.88         1.43 o
  -4   2  20          4.85          5.08         1.58 o
  -2   2  20         42.95         56.64         2.68 o
   0   2  20         25.44         19.04         1.80 o
   2   2  20        403.39        424.35         8.90 o
   4   2  20        647.66        629.21        12.09 o
   6   2  20       1194.99       1160.88        21.27 o
   8   2  20        119.60        117.04         5.70 o
  10   2  20         13.94         12.06         2.67 o
  12   2  20        301.49        340.17        14.36 o
  14   2  20          4.57         10.60         5.47 o
 -27   3  20       1865.05       1794.96        82.09 o
 -25   3  20        261.45        245.14        11.60 o
 -23   3  20        336.17        331.33         6.47 o
 -21   3  20        127.75        131.26         3.90 o
 -19   3  20        328.19        320.68         5.79 o
 -17   3  20         40.10         41.02         2.19 o
 -15   3  20         57.90         51.27         2.30 o
 -13   3  20          0.29          0.39         1.36 o
 -11   3  20          1.25          0.62         1.33 o
  -9   3  20        555.65        559.12         8.53 o
  -7   3  20        458.55        437.15         7.08 o
  -5   3  20        254.60        262.87         5.56 o
  -3   3  20          0.48         -1.55         1.55 o
  -1   3  20         43.46         41.68         2.86 o
   1   3  20          0.08         -1.07         1.62 o
   3   3  20        164.23        155.49         4.71 o
   5   3  20        189.05        187.87         5.26 o
   7   3  20        473.32        489.01        10.54 o
   9   3  20         22.43         23.72         3.87 o
 -20   4  20          0.01          2.39         6.16 o
 -18   4  20         89.13        103.69         3.71 o
 -16   4  20        151.99        166.25         4.29 o
 -14   4  20         23.78         22.63         2.15 o
 -12   4  20         25.34         43.18         3.12 o
 -10   4  20        232.80        230.63         4.98 o
  -8   4  20         98.98        105.13         4.01 o
  -6   4  20          0.01         -1.79         1.79 o
  -4   4  20        271.21        305.28         6.87 o
  -2   4  20          0.26         -0.88         1.84 o
   0   4  20         97.99         91.90         3.86 o
   2   4  20         34.08         32.50         3.79 o
   4   4  20         65.05         82.77         8.21 o
 -29   1  21        161.70        162.91         5.98 o
 -27   1  21         11.78         21.24         2.55 o
 -25   1  21        233.74        257.44         7.13 o
 -23   1  21        261.83        262.55         7.03 o
 -21   1  21         16.03         21.56         2.33 o
 -19   1  21         62.07         58.25         3.16 o
 -17   1  21          9.80         13.10         1.97 o
 -15   1  21        168.14        167.50         7.95 o
 -13   1  21        484.12        456.26         9.85 o
 -11   1  21          1.85          2.04         1.59 o
  -9   1  21        683.62        635.05        11.52 o
  -7   1  21        335.96        320.87         6.24 o
  -5   1  21        930.32        924.20        16.42 o
  -3   1  21        923.28        887.29        15.31 o
  -1   1  21          4.66          7.81         1.49 o
   1   1  21          0.09          0.92         1.22 o
   3   1  21        559.84        518.32        10.35 o
   5   1  21        376.65        361.80         9.12 o
   7   1  21         78.30         77.24         4.07 o
   9   1  21        437.42        420.39        12.61 o
  11   1  21         56.00         61.31         9.58 o
  13   1  21         11.34         15.39         7.52 o
 -26   2  21         82.34         99.52         5.21 o
 -24   2  21        714.68        737.82        15.19 o
 -22   2  21        171.46        177.42         5.76 o
 -20   2  21         34.20         51.80         2.93 o
 -18   2  21        181.90        180.65         4.62 o
 -16   2  21          6.03          3.09         1.42 o
 -14   2  21         46.03         38.80         2.08 o
 -12   2  21        239.09        241.83         4.70 o
 -10   2  21         28.86         27.08         1.77 o
  -8   2  21         16.79         21.19         1.70 o
  -6   2  21        138.18        143.69         3.96 o
  -4   2  21          3.81          4.01         1.27 o
  -2   2  21         37.32         35.86         2.01 o
   0   2  21        219.17        190.89         5.49 o
   2   2  21        228.45        208.99         5.81 o
   4   2  21        320.03        321.62         7.59 o
   6   2  21          6.39          5.71         2.38 o
   8   2  21         10.14         11.85         3.10 o
  10   2  21        178.11        184.99         8.30 o
  12   2  21          8.83          1.71         5.13 o
 -25   3  21          1.14          0.73         3.60 o
 -23   3  21        127.10        114.47         5.53 o
 -21   3  21        198.91        226.45         4.86 o
 -19   3  21         29.54         19.37         2.22 o
 -17   3  21         16.55         13.26         1.80 o
 -15   3  21        133.51        158.23         3.93 o
 -13   3  21         10.65         11.07         1.66 o
 -11   3  21          4.49          4.69         1.44 o
  -9   3  21         88.63        103.47         3.19 o
  -7   3  21          1.71          0.56         1.30 o
  -5   3  21        214.25        235.95         5.81 o
  -3   3  21          0.10          2.01         1.79 o
  -1   3  21        104.72        116.66         4.16 o
   1   3  21        130.01        126.33         4.45 o
   3   3  21         29.43         51.14         3.86 o
   5   3  21        359.52        401.12        10.25 o
   7   3  21         70.37         81.94         5.49 o
 -18   4  21        236.83        254.38        11.07 o
 -16   4  21          0.05         -0.18         1.57 o
 -14   4  21        160.99        174.04         5.32 o
 -12   4  21        214.71        199.14         4.97 o
 -10   4  21        132.40        149.71         5.78 o
  -8   4  21          0.51         -1.91         1.91 o
  -6   4  21        441.57        457.06         9.03 o
  -4   4  21        182.08        192.98         5.51 o
  -2   4  21          8.73          3.36         3.45 o
   0   4  21          8.68          5.47         4.45 o
 -28   0  22         75.84         81.21         5.99 o
 -26   0  22        131.69        135.54         7.31 o
 -24   0  22        727.06        722.03        21.25 o
 -22   0  22         33.32         42.61         4.27 o
 -20   0  22         24.91         26.01         3.60 o
 -18   0  22         50.27         51.55         6.33 o
 -16   0  22        289.18        290.50        10.32 o
 -14   0  22       2219.44       2168.05        54.89 o
 -12   0  22       4541.16       4471.35       109.68 o
 -10   0  22        100.36        103.47         5.67 o
  -8   0  22          0.40          1.46         2.02 o
  -6   0  22         65.53         57.96         4.43 o
  -4   0  22        142.33        134.07         6.32 o
  -2   0  22       2984.72       2956.51        73.28 o
   0   0  22         67.70        147.12        22.40 o
   2   0  22         51.57         61.44         4.35 o
   4   0  22          1.17         -3.76         3.76 o
   6   0  22         17.84         21.55         5.13 o
 -29   1  22          0.46          3.98         2.64 o
 -27   1  22          0.91          4.78         4.29 o
 -25   1  22        621.89        583.35        12.67 o
 -23   1  22        199.26        212.09         6.34 o
 -21   1  22       1275.74       1301.27        31.69 o
 -19   1  22        307.51        303.76         7.68 o
 -17   1  22         49.30         50.94         3.19 o
 -15   1  22        640.55        612.82        12.72 o
 -13   1  22        370.60        362.06        10.77 o
 -11   1  22        371.68        375.67        13.72 o
  -9   1  22        214.74        235.47         6.16 o
  -7   1  22         58.10         61.55         3.19 o
  -5   1  22          5.32          6.29         2.11 o
  -3   1  22          0.07          3.92         1.42 o
  -1   1  22         23.53         18.78         1.95 o
   1   1  22         74.47         65.82         3.79 o
   3   1  22        194.62        186.85         6.62 o
   5   1  22         32.98         34.87         3.19 o
   7   1  22          0.00         -0.78         2.87 o
   9   1  22         84.24         95.82         6.72 o
  11   1  22         14.51         16.08         6.16 o
 -26   2  22         33.84         36.25         5.13 o
 -24   2  22          0.87          4.06         2.01 o
 -22   2  22         84.29         88.08         4.30 o
 -20   2  22        745.44        762.99        15.58 o
 -18   2  22          6.96         10.58         2.10 o
 -16   2  22          2.39          3.79         1.70 o
 -14   2  22         78.88         77.04         3.96 o
 -12   2  22         93.39         92.23         4.81 o
 -10   2  22         63.36         58.77         3.25 o
  -8   2  22        595.43        585.32        10.71 o
  -6   2  22        473.96        441.44         7.62 o
  -4   2  22         67.65         64.01         3.08 o
  -2   2  22         21.70         18.96         2.04 o
   0   2  22         98.39         86.54         3.94 o
   2   2  22         12.03         10.97         3.56 o
   4   2  22         90.32         87.50         4.69 o
   6   2  22        147.72        151.90         5.97 o
   8   2  22          1.49          2.89         2.43 o
 -23   3  22         52.01         50.18         4.93 o
 -21   3  22        260.90        272.07         7.67 o
 -19   3  22        704.95        714.95        10.55 o
 -17   3  22       1319.19       1328.68        26.68 o
 -15   3  22          0.00         -1.37         1.37 o
 -13   3  22          3.27          3.19         1.55 o
 -11   3  22        175.27        187.77         4.33 o
  -9   3  22         75.39         74.91         3.41 o
  -7   3  22       1128.04       1136.70        15.46 o
  -5   3  22        179.50        182.82         5.16 o
  -3   3  22        695.55        690.90        12.02 o
  -1   3  22        422.23        419.92         8.37 o
   1   3  22        183.02        186.82         5.98 o
   3   3  22       1560.71       1598.32        27.51 o
   5   3  22        872.55        888.50        27.40 o
 -16   4  22        149.34        134.76        11.97 o
 -14   4  22         27.53         30.89         3.80 o
 -12   4  22         27.11         52.14         3.90 o
 -10   4  22        178.26        176.69        11.48 o
  -8   4  22         27.20         30.22         5.06 o
  -6   4  22        344.31        384.26        15.22 o
  -4   4  22          3.56          2.74         4.45 o
 -27   1  23          5.40         11.72         3.28 o
 -25   1  23        224.77        223.52         8.74 o
 -23   1  23         20.48         27.39         3.36 o
 -21   1  23          1.95          4.69         1.95 o
 -19   1  23         42.16         39.11         2.88 o
 -17   1  23         14.04         18.77         2.28 o
 -15   1  23        163.34        157.38         5.22 o
 -13   1  23          7.60          8.53         2.07 o
 -11   1  23         19.41         26.00         3.70 o
  -9   1  23        147.36        143.33         4.76 o
  -7   1  23         22.57         20.15         2.20 o
  -5   1  23        152.73        158.01         5.73 o
  -3   1  23         92.01         93.54         3.77 o
  -1   1  23         62.86         48.80         2.76 o
   1   1  23         88.22         82.90         3.90 o
   3   1  23         72.70         70.70         4.26 o
   5   1  23          0.08         -0.17         2.19 o
   7   1  23         30.99         26.47         5.64 o
   9   1  23          0.09          9.92         5.47 o
 -26   2  23        173.53        155.28         9.92 o
 -24   2  23        197.42        204.43        11.29 o
 -22   2  23         92.24        103.25         5.97 o
 -20   2  23         18.89         22.71         3.60 o
 -18   2  23       1062.36       1088.27        31.84 o
 -16   2  23          2.02          1.66         1.83 o
 -14   2  23          2.52          2.43         1.48 o
 -12   2  23         18.86         25.02         2.09 o
 -10   2  23         36.70         35.72         2.52 o
  -8   2  23         67.58         67.41         2.99 o
  -6   2  23        595.32        645.46        13.10 o
  -4   2  23        260.45        250.45         5.49 o
  -2   2  23         58.87         61.70         3.44 o
   0   2  23        272.92        270.70         8.00 o
   2   2  23        270.91        250.60         7.77 o
   4   2  23        104.01        113.80         5.32 o
   6   2  23          1.25          1.03         2.33 o
   8   2  23         75.50         65.67        13.34 o
 -21   3  23         62.05         51.97         4.31 o
 -19   3  23         21.08         14.13         2.13 o
 -17   3  23        109.42        117.69         4.20 o
 -15   3  23          2.84          1.84         1.49 o
 -13   3  23         96.66        102.24         3.67 o
 -11   3  23         50.66         55.36         3.50 o
  -9   3  23          7.59          2.89         1.51 o
  -7   3  23         21.83         22.55         2.41 o
  -5   3  23         66.36         64.01         4.13 o
  -3   3  23          6.74          7.14         2.32 o
  -1   3  23        107.99        119.56         4.94 o
   1   3  23        264.11        251.99         9.78 o
   3   3  23         57.87         55.75         7.18 o
 -12   4  23         11.47         20.86         5.13 o
 -24   0  24          0.01         24.93         3.85 o
 -22   0  24         16.98         17.30         4.62 o
 -20   0  24          8.70          9.07         3.10 o
 -18   0  24        199.77        215.92         9.04 o
 -16   0  24       1697.84       1700.26        44.13 o
 -14   0  24         71.73         74.56         5.26 o
 -12   0  24         86.97         97.81         7.18 o
 -10   0  24        109.39        113.41         6.24 o
  -8   0  24        229.97        234.29         8.95 o
  -6   0  24         82.90         81.20         6.84 o
  -4   0  24        105.83        104.72         7.52 o
  -2   0  24         56.04         52.91         6.33 o
   0   0  24       1353.11       1371.07        35.78 o
   2   0  24         17.76         19.84         5.47 o
   4   0  24          0.02         -4.10         4.10 o
 -25   1  24         53.21         50.59         4.85 o
 -23   1  24         38.94         44.72         3.48 o
 -21   1  24        138.07        157.31         6.07 o
 -19   1  24        111.07        125.51         4.96 o
 -17   1  24        221.62        229.96         6.62 o
 -15   1  24       1110.15       1104.27        21.15 o
 -13   1  24       1333.02       1295.78        30.02 o
 -11   1  24        112.09        116.81         4.44 o
  -9   1  24          2.71          1.55         1.69 o
  -7   1  24        115.55        130.88         5.92 o
  -5   1  24         52.17         52.97         3.07 o
  -3   1  24        278.67        261.64         7.75 o
  -1   1  24        129.96        124.35         7.54 o
   1   1  24         53.33         49.78         4.35 o
   3   1  24         42.64         44.16        10.94 o
   5   1  24          6.31         -1.03         4.45 o
   7   1  24        508.54        499.70        22.57 o
 -24   2  24         60.84         60.20         8.21 o
 -22   2  24        329.16        340.07        12.13 o
 -20   2  24          0.58          4.34         2.07 o
 -18   2  24        352.20        389.00        11.50 o
 -16   2  24         73.34         78.48         3.95 o
 -14   2  24          0.65          1.30         1.75 o
 -12   2  24         13.98         14.43         2.91 o
 -10   2  24        276.63        280.43        11.95 o
  -8   2  24        562.94        576.68        13.24 o
  -6   2  24         57.24         62.37         3.09 o
  -4   2  24        186.26        179.78         8.24 o
  -2   2  24          0.97         -1.89         2.20 o
   0   2  24        384.41        368.35        10.71 o
   2   2  24       1486.87       1479.87        32.46 o
   4   2  24        147.54        141.55        13.34 o
 -19   3  24        548.50        475.08        24.97 o
 -17   3  24          3.17         -1.06         3.06 o
 -15   3  24        697.30        679.59        14.43 o
 -13   3  24         78.35        102.40         4.12 o
 -11   3  24        270.86        285.81         8.54 o
  -9   3  24          1.56         17.01         1.94 o
  -7   3  24          0.17         -1.95         1.95 o
  -5   3  24          2.29          3.13         3.17 o
  -3   3  24        142.73        211.42         9.07 o
  -1   3  24        316.87        318.39        13.66 o
   1   3  24         41.22         36.25         6.50 o
 -23   1  25         64.28         58.62         5.34 o
 -21   1  25         20.74         23.05         2.63 o
 -19   1  25         86.84         88.67         4.27 o
 -17   1  25        839.12        849.29        17.12 o
 -15   1  25        563.71        574.30        14.46 o
 -13   1  25          0.78          4.09         1.92 o
 -11   1  25        119.54        120.95         4.62 o
  -9   1  25          8.49         10.69         2.49 o
  -7   1  25         41.34         39.25         2.83 o
  -5   1  25        285.32        294.70         9.77 o
  -3   1  25         12.05         10.89         1.99 o
  -1   1  25        390.30        391.13        15.84 o
   1   1  25          4.26          5.61         2.78 o
   3   1  25          6.41          3.27         4.10 o
   5   1  25         23.95         20.18         6.16 o
 -20   2  25        280.74        288.33        17.10 o
 -18   2  25        348.39        376.09        16.69 o
 -16   2  25        553.36        567.99        22.56 o
 -14   2  25         69.11         63.50         4.84 o
 -12   2  25          1.90          3.61         1.89 o
 -10   2  25        129.54        140.75        11.35 o
  -8   2  25         51.76         52.39         3.25 o
  -6   2  25          1.25          1.83         1.80 o
  -4   2  25        183.84        183.22         7.28 o
  -2   2  25        101.37        109.58         5.70 o
   0   2  25          8.56         14.30         3.60 o
   2   2  25         28.85         43.10         8.21 o
 -15   3  25         14.70         21.01         4.17 o
 -13   3  25          7.74          6.81         2.40 o
 -11   3  25         10.38         15.20         2.62 o
  -9   3  25          9.81          0.37         3.31 o
  -7   3  25        208.19        253.56        11.05 o
  -5   3  25        170.59        163.83        11.97 o
  -3   3  25         49.46         43.10         7.18 o
 -20   0  26        286.71        282.24        17.79 o
 -18   0  26         74.39         81.27         5.99 o
 -16   0  26        764.27        757.07        22.21 o
 -14   0  26       1595.68       1656.46        43.40 o
 -12   0  26        154.84        177.78         8.13 o
 -10   0  26         14.66         13.87         3.25 o
  -8   0  26          0.57         -0.64         3.08 o
  -6   0  26        370.42        369.24        12.51 o
  -4   0  26        204.76        195.44         8.22 o
  -2   0  26        183.04        191.36        17.44 o
   0   0  26          1.77          2.39         5.13 o
   2   0  26        370.95        374.52        18.81 o
 -19   1  26        229.57        254.74         8.15 o
 -17   1  26        885.48        896.15        18.17 o
 -15   1  26          1.51          5.06         2.01 o
 -13   1  26         93.51        107.64         6.62 o
 -11   1  26         12.58         22.45         3.03 o
  -9   1  26        145.27        165.44         7.95 o
  -7   1  26         10.85         14.30         2.23 o
  -5   1  26         83.80         90.19         4.09 o
  -3   1  26         83.38         81.86         5.43 o
  -1   1  26         34.08         45.60         4.79 o
   1   1  26         87.96         95.38         6.16 o
 -16   2  26         58.22         74.90         8.55 o
 -14   2  26         14.48         20.44         6.33 o
 -12   2  26         84.72         85.42         9.43 o
 -10   2  26         80.07         96.25         6.22 o
  -8   2  26         11.79         17.82         3.05 o
  -6   2  26         26.89         40.70         6.50 o
 -15   1  27        422.73        435.24        15.19 o
 -13   1  27        442.89        454.06        13.66 o
 -11   1  27         58.03         60.47         3.80 o
  -9   1  27         83.87         90.54         4.15 o
  -7   1  27         19.96         25.43         3.51 o
  -5   1  27         12.67         18.99         2.58 o
  -3   1  27        141.09        170.39        11.29 o
 -10   2  27          1.19          4.98         7.87 o
  -8   2  27         68.93         88.70         5.83 o
  -7   1  28        310.50        352.63        16.76 o
                                                
